# Supplementary material for: A Bulk Segregant Gene Expression Analysis of a Peach Population Reveals Components of the Underlying Mechanism of the Fruit Cold Response
Source: PLoS One. 2014 Mar 5;9(3):e90706. doi: 10.1371/journal.pone.0090706 (PMC3944608; doi:10.1371/journal.pone.0090706)
Supplement: Table S1 — Fruit quality atributes mesured at harvest with flesh firmness of 12–14 lb and storage disorders measured after one week of cold storage at 5°C plus 2 days of shelf life ripening at 20°C. (XLS) [file pone.0090706.s001.xls]

## Sheet: Hoja1
Table S1. Fruit quality atributes measured at harvest with flesh firmness of 12-14lb and storage disorders mesured after one week of cold storage at 5ºC plus 2 days of shelf life ripening at 20ºC
		Maturity parameters			chilling injury symtoms
Sibling	Pools	SSC (ºBrix)	TA (g 100g-1 FW)	Flesh color	mealinessª	Browning (1-6)*	Bleeding**
086/087	sensible pool	11.66	0.9003	Yellow	0.8	2.98864	0
049/050	sensible pool	14.46	0.502	Yellow	0.6	3.15957	0.0106383
084/085	sensible pool	12.76	0.4941	Yellow	1	1.08772	0
132/133	sensible pool	11.94	0.4916	White	0.8	2.86087	0.026087
142/143	tolerant pool	11.424	0.6725	White	0	2.28846	0.00961538
071/072	tolerant pool	11.54	0.6559	White	0	1.21176	0.0470588
134/135	tolerant pool	11.93	0.633495	White	0	1.43363	0
088/089	tolerant pool	12.36	0.5941	White	0	1.60177	0
SSC, TA, Browing and bleeding are not significant different in a t-test between sensitive and tolerant pools at p-value<0.05
ª Mealiness is expressed as the proportion of fruits with mealiness
* Browning scored on a scale of 1 (no browning) to 6 (severe browning).
**Bleeding isvexpressed as the proportion of fruits with bleeding
