# Supplementary material for: A Bulk Segregant Gene Expression Analysis of a Peach Population Reveals Components of the Underlying Mechanism of the Fruit Cold Response
Source: PLoS One. 2014 Mar 5;9(3):e90706. doi: 10.1371/journal.pone.0090706 (PMC3944608; doi:10.1371/journal.pone.0090706)
Supplement: Table S2 — 3350 differentially expressed genes in the global analysis. A statistical test was performed by a SAM multiclass analysis. A gene was considered significant at a FDR <0.05 and for a p-value <0.05. The table provides ID, the Lowess M Log Ratio and functional annotations. (XLS) [file pone.0090706.s002.xls]

## Sheet: Hoja1
id	M-LS	R-LS	CS1-LS	CS2-LS	CS3-LS	M-S	R-S	CS1-S	CS2-S	CS3-S
PP1000A01	0.175	0.084	-0.512	-0.569	-0.609	0.288	0.654	-0.484	-0.514	-0.631
PP1000A02	-0.382	-0.104	0.455	0.192	-0.343	-0.477	-0.328	-0.749	-1.299	-0.027
PP1000A03	-0.54	-0.389	-0.287	-0.177	-0.167	-0.621	-0.35	-0.459	-0.458	-0.15
PP1000A06	0.114	0.071	-0.386	-0.441	-1.109	0.126	-0.424	-0.631	-0.607	-0.684
PP1000A07	0.769	0.125	0.277	-0.027	-0.447	0.05	-0.12	-0.186	-0.445	-0.853
PP1000A11	0.298	-0.072	0.475	-0.083	-0.601	0.154	-0.483	-0.16	-0.669	-0.605
PP1000B05	-0.533	-0.212	-0.087	-0.481	-0.456	-0.146	-0.445	-0.711	-0.671	-0.281
PP1000C01	0.101	-0.108	0.335	0.26	-0.015	0.219	-0.776	-0.217	-0.137	0.376
PP1000C05	1.094	-0.165	0.497	0.399	-0.329	0.211	-0.497	-0.143	-0.356	-0.05
PP1000C07	-0.621	-0.285	0.644	0.605	0.456	-0.481	-0.549	0.34	0.505	0.877
PP1000C08	-0.073	-0.283	0.928	0.288	0.093	-0.113	-0.64	0.392	-0.151	-0.037
PP1000C09	-0.497	-0.274	0.448	0.172	0.227	-0.531	-0.839	0.054	-0.09	0.015
PP1000D02	-0.553	-0.414	0.802	0.796	1.227	-0.34	-0.693	0.644	0.75	1.014
PP1000D03	-0.905	-0.961	1.071	1.401	1.449	-0.046	-1.457	1.079	1.3	1.607
PP1000D04	-1.555	-0.587	0.445	0.609	0.6	-1.044	-1.313	-0.022	0.103	0.661
PP1000D07	-0.481	-0.131	0.001	-0.251	-0.51	-0.485	-0.081	-0.129	-0.179	0.025
PP1000D08	-1.221	-0.857	-0.864	-0.953	-0.803	-0.956	-1.438	-2.592	-1.192	-0.247
PP1000D09	-0.176	-0.717	0.372	0.106	0.458	-0.623	-1.078	-0.396	0.039	0.95
PP1000D10	-0.512	-0.017	0.941	0.957	0.802	-0.065	0.408	1.459	1.95	0.594
PP1000D12	-0.089	-0.164	0.181	0	0.049	-0.097	-0.248	-0.35	-0.526	-0.103
PP1000E01	-0.042	-0.202	0.305	-0.148	-0.441	-0.108	-0.36	-0.498	-1.152	-0.162
PP1000E03	-2.783	-3.016	1.967	2.511	2.945	-3.163	-3.103	1.766	1.974	3.232
PP1000E05	0.359	-0.122	1.185	1.176	1.046	0.114	-0.6	1.014	0.908	0.722
PP1000E07	0.361	0.329	0.925	0.936	0.312	0.066	0.288	2.189	0.908	-0.087
PP1000E08	-0.905	-0.367	2.015	1.903	1.076	-0.621	-0.797	0.853	0.704	1.052
PP1000E09	-0.325	-0.156	3.276	<invalid>	1.286	-0.503	-0.044	0.52	0.857	1.613
PP1000E10	-0.736	-0.495	1.61	1.694	1.5	-0.871	-0.674	1.514	1.736	1.585
PP1000E11	-0.286	0.009	1.475	1.105	1.186	-0.479	-0.533	0.242	0.04	0.412
PP1000E12	0.303	0.212	0.007	-0.087	-0.447	0.15	0.249	-0.071	0.077	-0.493
PP1000F02	0.628	-0.474	0.885	0.564	0.242	0.007	-0.906	0.315	0.018	0.664
PP1000F03	0.268	0.098	0.726	0.845	0.939	0.264	-0.135	0.803	0.9	0.797
PP1000F04	-0.028	-0.151	1.82	1.785	1.677	0.2	-0.667	1.51	1.481	1.458
PP1000F05	0.13	0.002	1.053	0.498	-0.11	0.964	-0.283	0.589	0.511	0.098
PP1000F09	-0.201	-0.291	0.239	0.171	-0.261	-0.137	-0.683	-0.325	-0.406	-0.319
PP1000F10	-0.043	-0.106	-0.019	-0.06	-0.216	-0.163	0.145	-0.317	-0.485	-0.336
PP1000F11	0.026	0.176	0.507	0.492	0.384	-0.017	0.021	0.127	0.103	0.077
PP1000F12	0.109	0.158	0.659	0.581	0.519	0.385	-0.325	0.287	0.175	0.334
PP1000G01	-0.062	-0.254	0.596	-0.12	0.053	-0.135	-0.189	0.621	0.957	0.147
PP1000G03	-0.047	-0.151	0.729	0.796	0.778	0.058	-0.621	0.412	0.505	0.908
PP1000G05	-0.02	-0.068	1.792	1.499	1.299	0.275	-0.889	0.937	0.753	1.464
PP1000G07	-0.004	0.021	1.272	0.866	0.554	-0.182	0.043	1.146	0.989	0.009
PP1000G10	-0.027	-0.167	1.153	0.978	1.229	0.207	-0.164	0.82	0.841	1.111
PP1000G11	-0.029	0.117	0.083	-0.235	-0.31	0.108	0.293	-0.241	-0.522	-0.534
PP1000G12	0.199	0.102	1.351	1.284	0.575	0.49	-0.472	1.129	0.768	0.162
PP1000H01	0.628	0.282	0.746	0.997	0.425	0.373	0.124	0.474	0.43	0.07
PP1000H02	-0.11	-0.411	0.446	0.733	0.666	0.442	-1.072	0.036	0.141	0.504
PP1000H03	-0.397	-0.117	-0.638	-1.013	-1.125	-0.253	0.003	-1.673	-1.664	-0.844
PP1000H04	-0.398	-0.432	1.121	0.819	0.696	-0.187	-1.209	0.341	0.383	1.11
PP1000H10	-0.499	-0.766	1.932	2.524	2.577	-0.231	-1.48	1.124	1.288	3.043
PP1000H11	-0.301	-0.438	1.223	1.444	1.696	-0.136	-0.705	1.248	1.673	1.741
PP1000H12	-0.043	-0.13	1.354	1.034	0.703	0.165	-0.315	1.428	0.822	0.486
PP1001A01	1.44	0.29	0.011	-0.528	-0.607	0.564	-0.363	-0.469	-0.752	-0.882
PP1001A03	-0.353	-0.234	0.023	-0.002	0.062	-0.108	-0.359	-0.215	-0.109	0.281
PP1001A05	-1.519	-0.348	-1.273	-0.888	-0.88	-0.501	-0.143	-0.813	-0.085	-0.262
PP1001A07	-0.314	-0.376	-0.085	-0.15	-0.178	-0.223	-0.377	-0.269	-0.407	-0.173
PP1001A08	0.028	0.212	-0.552	-1.018	-1.468	-0.007	0.228	-0.623	-0.814	-1.71
PP1001A09	-1.952	-0.19	-1.122	-0.498	-0.529	-0.81	-0.189	-1.188	-0.681	-0.621
PP1001B03	-0.859	-0.881	1.157	0.907	1.768	0.32	-1.158	1.834	1.931	1.507
PP1001B04	0.155	0.027	0.319	0.041	-0.136	0.276	-0.115	-0.019	-0.152	-0.272
PP1001B07	-0.715	0.177	0.043	0.22	-0.053	-0.302	0.4	0.213	0.253	-0.302
PP1001B08	-0.253	-0.293	-0.449	-0.486	-0.478	-0.017	-0.142	-0.052	0.261	-0.197
PP1001B12	-0.502	-0.097	-0.344	-0.338	-0.317	-0.394	-0.28	-0.329	-0.286	-0.026
PP1001C01	-0.241	0.021	0.217	0.27	0.314	-0.357	-0.137	0.142	0.174	0.302
PP1001C04	-1.111	-0.265	0.136	0.772	0.778	-0.336	-0.141	0.568	0.944	0.924
PP1001C07	-1.676	-0.111	-0.192	-0.204	-0.444	-0.828	0.088	-0.248	-0.21	-0.826
PP1001C12	-0.223	-0.032	0.2	0.216	0.135	-0.064	-0.215	0.068	0.065	0.483
PP1001D01	-0.494	-0.02	0.318	0.253	0.078	-0.386	-0.426	0.069	0.106	0.108
PP1001D07	-0.515	0.242	-0.538	-0.376	-0.308	0	0.364	-0.145	0.006	-0.458
PP1001D08	0.058	-0.169	0.334	0.567	0.372	0.206	-0.268	0.509	0.566	0.459
PP1001D10	0.418	0.183	0.036	0.035	0.188	0.491	0.247	0.546	0.359	-0.166
PP1001E03	-0.472	-0.084	0.096	0.17	-0.089	-0.097	0.083	-0.071	0.189	0.007
PP1001E05	-0.134	-0.209	0.126	-0.035	-0.063	-0.088	-0.166	0.213	0.224	-0.271
PP1001E11	0.456	0	1.949	1.563	0.883	0.641	-0.112	1.592	1.411	1.012
PP1001E12	-0.516	-0.386	-1.754	-1.916	-1.353	-0.301	-0.252	-1.498	-0.997	-1.06
PP1001F04	-0.03	-0.148	0.391	0.078	0.143	-0.049	-0.132	0.642	0.362	-0.082
PP1001F05	0.476	0.061	0.31	-0.003	-0.051	0.383	-0.031	0.559	-0.122	-0.205
PP1001F06	-0.216	-0.086	-0.238	0.126	0.234	0.054	-0.019	-0.052	0.094	0.274
PP1001F08	0.012	-0.034	0.481	-0.53	-0.979	0.144	-0.278	-0.575	-0.723	-0.631
PP1001F12	-0.174	-0.017	-0.523	-0.483	-0.51	0.116	-0.023	-0.263	-0.02	-0.477
PP1001G04	-0.094	-0.174	0.487	0.253	0.318	-0.268	-0.123	0.414	0.298	0.488
PP1001G05	0.363	0.184	0.306	0.364	0.098	0.027	0.095	0.359	0.069	-0.136
PP1001G06	-1.067	-0.393	-0.249	0.087	0.111	-0.404	-0.219	-0.467	-0.429	0.313
PP1001G11	-0.301	0.038	-0.037	-0.099	-0.151	-0.141	0.132	-0.917	-0.243	-0.023
PP1001H01	-0.269	-0.258	1.122	0.818	0.786	-0.125	-0.538	0.494	0.379	0.866
PP1001H04	0.355	0.115	-0.192	-0.801	-0.903	-0.071	-0.118	-0.766	-0.963	-0.902
PP1001H05	-0.566	0.031	-0.603	-0.363	-0.208	-0.128	0.146	0.056	0.129	-0.375
PP1001H06	-0.208	-0.24	0.104	0.452	0.382	-0.318	-0.317	0.174	0.396	0.327
PP1001H07	0.14	-0.042	0.275	0.421	0.063	0.204	-0.119	0.227	0.355	-0.179
PP1002A01	0.016	-0.017	-0.063	0.009	-0.138	0.034	0.019	0.211	0.178	-0.124
PP1002A04	-0.386	-0.276	0.232	<invalid>	<invalid>	-0.23	-0.363	-0.153	-0.203	0.051
PP1002A11	-0.894	0.004	1.373	1.19	0.389	-0.9	-0.344	0.998	0.615	-0.21
PP1002A12	0.324	0.023	0.106	<invalid>	-0.125	-0.063	-0.299	0.076	-0.03	-0.323
PP1002B06	-0.393	0.012	0.172	-0.14	0.231	-0.261	-0.123	-0.184	-0.189	0.018
PP1002B07	-0.505	0.182	-1.77	-2.035	-2.048	-0.676	0.237	-1.722	-1.708	-1.468
PP1002B09	-0.155	0.096	-0.682	-0.1	-0.406	-0.288	0.266	-0.336	-0.224	-0.505
PP1002C01	0.04	-0.056	-0.151	-0.328	-0.023	0.13	-0.12	0.467	0.557	0.157
PP1002C02	0.04	-0.022	-0.336	-0.053	-0.135	-0.12	0.123	-0.069	0.069	-0.188
PP1002C04	-0.844	-0.283	-1.269	-0.67	-0.7	-0.508	-0.063	-0.982	-0.883	-0.529
PP1002C05	-0.903	-0.09	-0.309	0.603	0.126	-0.423	-0.016	0.371	0.447	0.531
PP1002C10	0.532	-0.056	0.867	0.507	0.81	0.762	-0.295	0.762	0.377	0.186
PP1002D01	-0.845	-0.687	1.322	2.105	1.905	0.115	-0.576	2.006	2.179	2.093
PP1002D03	-0.916	-0.453	-0.334	-0.322	-0.582	-0.58	-0.624	-0.664	-0.703	-0.375
PP1002D05	-0.579	-0.349	-0.895	-0.675	-0.481	-0.42	-0.349	-0.781	-0.496	-0.236
PP1002D06	-0.747	-0.534	-0.192	0.527	0.71	-0.233	-0.435	0.025	0.395	0.85
PP1002D08	0.337	0.326	-1.124	-1.04	-0.475	-0.229	-0.067	-1.65	-2.152	-2.401
PP1002D09	0.283	0.037	0.004	-0.116	0.005	-0.009	-0.041	0.143	-0.028	-0.327
PP1002D12	0.467	0.244	2.237	1.303	1.229	0.581	0.085	1.903	1.622	0.76
PP1002E03	-0.172	-0.077	-0.081	0.178	0	0.009	-0.307	-0.17	0.104	0.228
PP1002E04	-2.362	-1.199	0.838	2.319	1.915	-0.852	-0.849	2.319	2.766	2.048
PP1002E05	-0.47	0.108	0.318	0.438	0.268	-0.034	0.344	0.385	0.294	0.315
PP1002E07	-1.229	0.088	-0.916	-0.546	-0.332	-0.236	0.143	-0.57	-0.471	-0.075
PP1002E10	0.112	0.035	-0.469	-0.455	-0.671	-0.019	-0.047	-0.52	-0.465	-0.426
PP1002E11	-0.112	0.055	-0.592	-0.649	-0.668	-0.027	0.241	-0.472	-0.563	-0.701
PP1002F04	-0.38	0.003	-0.193	0.562	0.188	0.052	0.405	0.21	0.256	-0.143
PP1002F07	-0.226	0.135	-1.004	-0.998	-0.946	-0.33	0.107	-1.036	-1.016	-0.98
PP1002F11	-0.071	-0.043	-1.364	-0.97	-0.651	-0.008	-0.192	-1.111	-0.716	-0.485
PP1002G11	-0.115	0.08	-0.09	-0.306	-0.114	-0.034	0.529	0.275	0.357	0.164
PP1002H02	-0.155	-0.128	0.303	0.216	0.492	0.15	-0.097	0.367	0.241	0.525
PP1002H03	-0.54	-0.103	0.438	0.401	0.332	-0.461	-0.222	0.43	0.184	-0.048
PP1002H06	0.083	-0.116	0.529	0.455	0.485	0.113	-0.113	0.603	0.599	0.613
PP1002H10	-0.265	-0.003	0.086	<invalid>	<invalid>	-0.154	0.167	-0.03	0.011	0.028
PP1002H11	-0.013	0.031	-0.36	-0.47	-0.585	-0.066	0.155	-0.153	-0.442	-0.424
PP1003A01	-0.61	0.004	-0.368	-0.542	-0.607	-0.086	0.152	-0.547	-0.422	-0.54
PP1003A08	0.014	-0.134	0.669	0.56	0.489	-0.054	0.016	0.657	0.609	0.345
PP1003A10	0.162	-0.015	-0.088	0.128	-0.065	0.162	0.004	-0.019	-0.103	-0.173
PP1003A12	0.285	0.154	0.382	0.407	0.206	0.306	-0.092	0.136	0.101	0.102
PP1003B01	0.634	0.102	0.046	-1.141	-1.501	0.489	-0.012	-0.806	-1.259	-1.9
PP1003B03	0.011	-0.136	0.232	-0.138	-0.021	0.052	-0.183	-0.307	-0.254	-0.198
PP1003B04	-0.329	-0.021	-0.067	-0.188	-0.153	-0.11	0.082	0.005	-0.16	0.02
PP1003B06	-0.008	-0.188	0.388	0.503	0.333	0.076	-0.066	0.538	0.343	0.282
PP1003B07	-0.769	-0.372	-1.624	-1.845	-1.392	-0.513	-0.17	-1.326	-1.345	-0.963
PP1003B08	0	-0.107	1.433	1.518	1.294	-0.013	0.112	1.817	1.801	1.396
PP1003B11	0.1	0.097	0.321	-0.09	-0.09	-0.036	-0.123	0.11	-0.194	-0.199
PP1003C04	-0.091	-0.029	-0.767	-0.916	-0.645	-0.193	0.196	-0.533	-0.552	-0.644
PP1003C05	1.235	0.499	1.155	-0.493	-0.678	0.155	0.244	0.171	-0.88	-1.599
PP1003C06	-0.235	-0.196	-0.922	-0.864	-0.624	-0.351	-0.302	-0.749	-0.67	-0.558
PP1003C07	0.852	0.088	2.466	1.106	0.56	0.515	-0.143	2.027	1.139	0.778
PP1003C09	0.046	0.044	1.255	1.192	1.23	0.012	-0.188	1.104	1.06	0.995
PP1003C10	-0.336	-0.377	-0.607	-1.178	-1.027	-0.265	-0.168	-1.148	-1.34	-0.922
PP1003D01	0.079	0.234	0.647	0.567	0.456	0.073	0.181	0.983	0.788	0.352
PP1003D02	0.181	0.099	0.397	0.488	0.725	0.283	0.343	1.143	1.465	0.331
PP1003D03	0.023	-0.02	-0.024	<invalid>	-0.229	0.052	0.054	-0.103	-0.139	-0.311
PP1003D05	-0.126	0.072	-0.03	<invalid>	<invalid>	-0.096	0.199	0.44	0.414	0.28
PP1003D07	0.1	-0.117	1.371	1.255	1.234	0.031	-0.428	0.877	0.725	1.137
PP1003E04	0.717	0.22	0.929	0.448	0.375	0.445	0.313	0.452	0.096	0.106
PP1003E05	0.526	-0.088	1.391	1.596	1.731	0.293	-0.164	1.763	1.76	1.448
PP1003E06	0.536	0.031	1.71	1.143	0.881	0.341	-0.038	0.983	1.329	1.889
PP1003E07	0.075	-0.017	1.125	<invalid>	1.475	0.112	-0.031	0.716	0.67	0.812
PP1003E09	0.071	0.013	0.558	0.203	0.403	-0.088	-0.056	0.557	0.516	0.166
PP1003F01	-0.72	-0.11	0.361	0.435	0.72	0.136	-0.078	0.266	0.441	0.956
PP1003F03	0.326	-0.029	1.418	0.893	1	0.582	0.344	1.475	0.982	0.798
PP1003F06	0.282	0.053	1.419	1.055	0.731	0.268	-0.066	1.116	1.384	0.54
PP1003F07	-0.02	-0.245	0.138	0.07	0.237	-0.051	-0.24	0.087	0.138	0.488
PP1003F08	0.311	0.251	-0.44	-0.461	-0.336	0.218	0.358	0.085	0.151	-0.043
PP1003F09	-0.198	-0.072	0.504	0.684	0.838	-0.057	0.016	1.252	1.406	1.072
PP1003G01	0.063	0.033	0.253	0.359	0.226	-0.004	0.058	0.361	0.404	0.024
PP1003G05	0.028	-0.059	0.362	0.598	0.457	0.097	-0.134	0.408	0.555	0.217
PP1003G06	-0.552	-0.436	1.506	2.311	2.303	-0.086	-0.268	2.457	2.787	2.166
PP1003G07	0.448	0.288	0.674	0.633	0.667	0.308	0.375	0.805	0.59	0.437
PP1003G10	0.137	0.014	-0.471	-0.53	-0.602	0.005	0.017	-0.312	-0.33	-0.653
PP1003G11	-0.927	-0.056	-0.527	-0.542	-0.239	-0.227	-0.019	-0.592	-0.475	-0.097
PP1003H06	0.051	0.109	0.77	0.792	0.886	0.103	0.256	1.168	1.361	0.572
PP1003H08	0.282	0.139	0.599	0.553	0.535	0.282	0.299	0.656	0.49	0.219
PP1003H12	-0.657	-0.014	0.496	0.509	0.332	-0.165	0.154	0.65	0.74	0.318
PP1004A05	-0.312	0.024	-0.099	-0.735	-1.465	-0.466	-0.656	-1.791	-1.937	-0.834
PP1004A06	-0.26	0.373	-1.685	-1.3	-1.194	-0.012	0.447	-1.529	-1.147	-1.299
PP1004A08	0.292	0.3	0.985	1.37	1.406	0.172	0.582	1.772	1.918	0.903
PP1004A10	0.374	0.596	0.324	-0.548	-0.195	0.365	0.586	0.085	-0.151	-0.775
PP1004B07	0.231	0.326	0.039	-0.145	-0.415	0.615	0.177	-0.018	-0.162	-0.404
PP1004B08	0.022	0.017	0.001	0.11	0.206	0.184	-0.196	0.197	0.376	0.441
PP1004B09	0.17	0.153	0.469	0.381	0.441	0.126	0.302	0.952	0.848	0.218
PP1004C02	-2.413	-1.383	-1.789	-0.317	-0.043	-1.585	-0.954	-1.096	-0.285	0.919
PP1004C03	-0.872	-0.554	-0.761	-0.143	0.183	-0.804	-0.393	-0.331	0.115	0.785
PP1004C04	-0.154	-0.081	-0.631	-1.05	-1.44	-0.324	-0.057	-1.103	-1.136	-0.906
PP1004C05	-0.012	0.065	0.206	-0.047	-0.105	-0.085	-0.051	-0.028	-0.135	-0.248
PP1004C07	0.59	0.063	0.448	0.7	0.609	0.666	-0.176	0.699	0.575	0.151
PP1004C08	0.366	0.245	-0.705	-0.625	-0.718	0.235	0.323	-0.3	-0.412	-0.68
PP1004C11	-0.189	-0.329	0.017	0.211	0.506	-0.292	-0.07	0.362	0.429	0.687
PP1004C12	-0.237	0.222	-0.499	-0.569	-0.604	-0.108	0.25	-0.417	-0.633	-0.747
PP1004D02	0.032	-0.299	0.619	0.653	0.512	-0.213	-0.227	0.649	0.417	0.543
PP1004D03	0.188	-0.164	-1.023	-0.801	-0.858	-0.14	0.052	-0.551	-0.344	-0.352
PP1004D06	0.05	-0.025	0.439	0.476	0.419	-0.005	-0.18	0.274	0.309	0.439
PP1004D08	0.058	0.105	-0.079	-0.042	-0.08	0.1	0.43	0.287	0.461	-0.065
PP1004D12	0.005	0.231	-0.407	-0.499	-0.62	0.062	0.373	-0.343	-0.414	-0.627
PP1004E01	-0.016	-0.225	-0.005	0.361	0.616	-0.061	-0.185	0.249	0.288	0.511
PP1004E03	0.304	0.123	0.203	-0.308	-0.116	0.057	0.121	0.096	-0.029	-0.029
PP1004E04	-0.308	0.219	-0.407	-0.47	-0.672	-0.149	0.419	-0.02	-0.186	-0.712
PP1004E06	-1.41	-0.077	-1.768	-1.052	-0.94	-0.947	0.286	-1.153	-0.884	-1.026
PP1004E07	-0.701	0.073	-0.309	0.678	0.464	-0.252	0.486	0.667	0.752	0.307
PP1004E08	-1.351	-0.185	-1.442	-0.745	-0.728	-0.829	0.14	-0.674	-0.493	-0.526
PP1004E09	-0.864	-0.273	1.261	1.5	1.906	-0.121	-0.018	2.105	2.485	2.346
PP1004E10	-0.235	0.373	-1.053	-1.632	-1.913	-0.064	0.413	-1.252	-1.767	-1.95
PP1004E11	0.073	0.133	0.266	0.019	0.165	-0.146	0.117	0.142	0.142	-0.099
PP1004E12	0.162	0.3	0.289	0.106	-0.015	0.084	0.126	0.149	0.213	-0.176
PP1004F02	0.193	0.223	0.068	0.033	0.089	0.279	0.205	0.282	0.281	-0.001
PP1004F03	0.496	-0.057	0.719	0.736	0.702	0.088	-0.366	0.388	0.228	0.647
PP1004F04	0.234	0.244	1.121	1.791	1.471	0.573	0.418	2.291	2.277	0.969
PP1004F06	-0.853	-0.006	-0.464	-0.15	-0.106	-0.285	0.056	-0.454	-0.326	-0.156
PP1004F11	-0.346	-0.158	1.291	0.849	1.551	-0.264	-0.129	1.691	1.556	1.475
PP1004F12	-0.652	-0.836	1.486	1.501	0.81	-0.661	-0.91	2.027	1.525	1.384
PP1004G01	-0.058	0.079	0.383	0.342	0.38	-0.074	-0.058	0.479	0.321	0.378
PP1004G02	0.07	0.172	0.02	0.155	0.304	0.021	0.206	0.531	0.815	0.437
PP1004G05	-0.706	-0.078	-1.264	-0.811	-0.845	-0.166	-0.016	-1.211	-0.938	-0.367
PP1004G08	-0.25	-0.068	-0.724	-0.359	-0.643	-0.081	-0.005	-0.166	-0.058	-0.258
PP1004H04	-0.34	-0.051	-0.966	-0.906	-0.959	-0.223	0.036	-1.157	-1.23	-0.711
PP1004H05	0.094	0.166	1.23	1.356	1.311	-0.142	-0.07	1.279	0.967	0.758
PP1004H06	0.29	0.188	0.477	0.334	0.462	0.222	0.189	0.661	0.541	0.241
PP1004H07	0.016	0.125	0.227	0.054	0.269	0.175	0.112	0.478	0.288	0.022
PP1004H08	-0.992	-0.032	-0.519	-0.267	-0.296	-0.203	0.187	-0.209	0.069	-0.226
PP1004H11	0.446	0.134	-0.143	-0.191	-0.29	0.065	-0.098	-0.057	0.062	-0.423
PP1004H12	0.001	-0.028	-0.237	-0.029	0.101	-0.225	0.129	-0.01	0.25	0.243
PP1005A01	-0.336	-0.24	0.099	-0.597	-0.771	-0.123	-0.747	-0.552	-0.881	-0.551
PP1005A04	-0.256	0.345	-1.198	-0.644	-0.894	-0.119	0.549	-0.673	0.1	-0.248
PP1005A08	-0.355	0.122	0.169	0.269	0.201	-0.052	0.218	0.404	0.584	0.495
PP1005A09	0.414	0.268	-0.029	-0.63	-1.055	0.29	0.27	-0.178	-0.572	-1.121
PP1005A12	-0.314	0.016	-1.866	-0.842	-1.301	0.043	0.28	-1.132	-0.71	-0.957
PP1005B01	-0.352	-0.096	0.064	0.274	0.328	-0.143	-0.049	0.391	0.404	0.263
PP1005B03	1.644	0.193	2.513	1.131	1.3	1.511	0.183	2.095	1.514	1.057
PP1005B05	-0.531	-0.068	-0.549	-0.587	-0.567	-0.133	0.194	-0.435	-0.397	-0.397
PP1005B07	-0.361	-0.05	-0.009	0.288	0.323	-0.242	-0.029	-0.559	-0.702	0.215
PP1005B08	-0.119	0.09	0.306	0.55	0.407	-0.312	-0.154	-0.165	-0.16	0.439
PP1005B10	-0.455	-0.141	2.17	1.245	1.382	-0.058	-0.026	1.627	1.312	0.964
PP1005B12	-0.506	0.003	-0.378	-0.266	-0.357	-0.259	0.081	-0.597	-0.49	-0.237
PP1005C02	0.386	0.117	1.83	1.062	1.099	0.088	-0.078	1.878	1.554	0.66
PP1005C03	0.201	0.161	-0.867	-1.054	-1.016	0.222	0.181	-0.449	-0.589	-0.89
PP1005C07	0.372	0.28	0.461	0.956	0.867	0.433	0.481	1.047	1.218	0.511
PP1005C10	-0.227	-0.03	0.304	0.119	-0.065	-0.265	-0.124	0.136	-0.383	-0.097
PP1005C12	0.149	0.413	0.121	-0.37	-0.465	0.08	0.759	0.254	-0.17	-0.614
PP1005D05	-0.643	-0.368	-1.413	-1.381	-1.101	-0.641	-0.315	-1.111	-0.886	-0.689
PP1005D06	0.448	-0.005	0.045	0.226	0.141	0.203	0.114	0.643	0.846	0.181
PP1005D10	-0.321	-0.133	0.349	0.441	0.401	-0.277	-0.321	0.245	0.273	0.475
PP1005E07	-0.382	-0.373	0.561	0.587	0.764	-0.221	-0.329	0.824	1.311	0.859
PP1005E09	0.163	-0.206	1.381	1.508	1.598	0.147	-0.546	1.441	1.306	1.581
PP1005F02	0.507	0.23	-0.131	0.16	0.138	0.357	0.341	0.161	0.206	-0.077
PP1005F05	-0.244	-0.255	-0.711	-0.397	-0.314	-0.341	-0.238	-0.777	-0.764	-0.183
PP1005F06	0.081	0.087	0.184	0.579	0.552	-0.04	0.296	0.769	0.772	0.293
PP1005F08	-0.048	-0.151	-0.413	-0.394	-0.368	-0.005	-0.039	-0.432	-0.408	-0.251
PP1005F11	-0.481	-0.124	-0.855	0.06	-0.006	-0.233	-0.03	0.382	0.573	0.176
PP1005F12	0.56	0.27	2.337	0.878	1.578	0.675	0.368	2.45	1.982	0.947
PP1005G04	0.145	-0.069	0.703	0.346	0.316	-0.149	0.062	0.679	0.335	0.049
PP1005G06	-1.208	-0.361	-1.107	-0.68	-0.528	-0.295	-0.132	-0.885	-0.945	-0.54
PP1005G07	-0.162	-0.716	0.076	0.281	0.777	0.129	-0.057	0.673	1.03	0.908
PP1005G08	-0.359	-0.282	-0.031	0.227	0.621	-0.059	-0.231	0.202	0.29	0.546
PP1005G11	-1.098	-0.192	-0.69	-0.058	-0.014	-0.33	-0.065	-0.099	0.094	0.137
PP1005H01	-0.106	-0.229	-0.073	-0.759	-0.288	-0.016	-0.065	-0.602	-0.996	-0.492
PP1005H04	-0.055	-0.307	1.03	1.189	0.996	-0.072	-0.198	1.197	0.924	0.575
PP1005H05	0.37	-0.057	-1.167	-0.883	-0.985	-0.103	-0.06	-0.795	-0.788	-0.484
PP1005H07	-0.047	0.082	-0.096	0.059	0.06	-0.003	0.27	0.419	0.457	-0.02
PP1005H08	-0.564	0.162	1.514	1.829	1.359	-0.246	0.086	2.271	2.415	0.984
PP1005H09	-0.102	0.011	-0.288	-0.318	-0.219	0.016	0.118	-0.084	0.094	-0.25
PP1006A02	0.027	0.066	1.459	0.443	1.048	0.315	-0.034	1.385	1.213	1.036
PP1006A05	-0.32	-0.33	0.316	0.397	0.48	-0.249	-0.297	-0.109	-0.122	0.56
PP1006A08	-0.052	-0.194	0.08	-0.06	-0.158	0.03	-0.463	-0.343	-0.504	-0.061
PP1006A10	0.077	-0.207	0.406	0.605	0.18	0.285	-0.235	0.187	0.214	-0.153
PP1006A12	-0.175	-0.301	0.198	0.166	-0.116	-0.145	-0.293	0.017	0.051	-0.219
PP1006B01	0.862	0.193	1.129	0.491	-0.068	0.475	0.134	0.521	0.555	-0.168
PP1006B02	-0.447	-0.015	0.07	0.329	0.23	-0.492	0.099	0.177	0.51	0.644
PP1006B07	-0.007	0.108	0.08	0.098	0.139	-0.01	0.502	0.391	0.488	0.175
PP1006B11	1.616	-0.175	-0.168	-0.123	0.307	-0.047	-0.573	0.064	-0.134	0.036
PP1006B12	0.075	-0.088	-0.326	-0.021	0.082	-0.213	-0.104	0.102	0.064	-0.168
PP1006C02	-0.644	-0.089	0.057	0.689	0.606	-0.019	0.384	0.559	0.9	0.488
PP1006C06	-0.68	-0.864	-1.237	-1.125	-0.873	-0.693	-0.832	-1.191	-0.962	-0.433
PP1006C08	-0.254	-0.173	-0.138	-0.15	-0.043	-0.1	-0.244	-0.317	-0.498	-0.459
PP1006C09	-0.046	-0.14	-0.754	-0.574	-0.545	0.011	0.174	-0.469	-0.436	-0.61
PP1006C11	-0.11	0.061	0.409	0.48	0.396	0.097	0.575	0.581	0.467	0.209
PP1006D03	0.319	0.342	0.1	0.407	0.262	0.096	-0.342	-0.02	0.101	0.032
PP1006D04	0.351	0.329	0.024	-0.183	-0.438	0.626	0.556	-0.056	-0.051	-0.109
PP1006D09	0.327	0.383	-0.932	-1.009	-1.073	0.052	0.799	-0.579	-0.4	-1.006
PP1006D11	0.051	-0.055	0.19	<invalid>	0.158	0.298	-0.101	-0.062	0.026	0.309
PP1006E03	0.379	-0.067	0.774	0.68	0.784	0.062	-0.065	0.997	1.008	0.728
PP1006E04	-0.713	-0.255	-0.055	-0.012	0.069	-0.289	-0.294	0.013	0.018	0.074
PP1006E06	-0.128	-0.567	-0.166	0.079	0.401	0.149	-0.278	0.203	0.422	0.833
PP1006E09	-0.487	-0.177	-0.113	0.051	0.156	-0.218	0.077	-0.079	0.101	0.185
PP1006F03	-0.522	-0.408	-1.277	-1.104	-0.726	-0.48	-0.128	-0.99	-0.725	-0.324
PP1006F07	0.322	0.095	-0.711	-0.777	-0.609	0.2	0.186	-0.366	-0.275	-0.638
PP1006F11	-0.115	0.029	0.326	<invalid>	1.23	0.044	-0.017	0.775	0.646	0.301
PP1006G03	0.898	0.096	0.022	-0.13	-0.245	0.166	-0.289	-0.333	-0.323	-0.154
PP1006G04	-0.991	-0.573	0.678	2.971	2.403	-0.351	-0.558	1.692	3.258	3.037
PP1006G05	0.101	-0.025	-0.403	-0.293	0.068	0.156	0.187	0.223	0.355	-0.07
PP1006G09	-0.228	-0.202	0.03	0.381	0.347	-0.184	-0.243	0.035	0.118	0.302
PP1006G11	-0.348	-0.149	-0.859	-0.733	-0.432	-0.233	-0.055	-0.424	-0.382	-0.215
PP1006G12	-0.115	-0.153	0.446	0.571	0.547	-0.046	-0.128	0.236	0.278	0.323
PP1006H01	-0.284	-0.255	-0.027	0.03	-0.088	-0.085	-0.198	0.119	-0.006	0.055
PP1006H04	-0.285	-0.411	-0.346	-0.765	-0.48	-0.233	-0.563	-0.912	-0.875	-0.561
PP1006H05	-0.406	-0.425	-0.825	-0.993	-0.799	-0.266	-0.564	-1.096	-1.053	-0.717
PP1006H06	-0.106	-0.326	1.457	1.473	1.215	-0.04	-0.637	0.763	0.655	1.378
PP1006H08	0.551	0.144	1.047	0.917	0.805	0.37	0.143	1.153	1.121	0.912
PP1006H09	0.292	0.049	-0.245	-0.404	-0.172	0.132	0.168	0.406	0.563	0.063
PP1006H10	0.154	0.188	-0.63	-0.626	-0.595	0.159	0.26	-0.408	-0.149	-0.425
PP1006H11	0.106	0.259	-0.012	-0.089	-0.06	0.286	0.389	0.257	0.193	-0.191
PP1009A02	0.258	-0.059	-0.341	-0.485	-0.281	-0.082	0.024	-0.346	-0.534	-0.638
PP1009A03	-0.067	-0.121	-0.583	-0.716	-0.499	-0.27	-0.084	-0.694	-0.866	-0.754
PP1009A06	-0.127	0.061	-0.528	-0.474	-0.473	-0.095	0.198	-0.42	-0.414	-0.511
PP1009A09	-0.33	0.035	-0.079	-0.516	-0.224	-0.201	0.222	-0.099	-0.22	-0.625
PP1009A10	0.327	0.333	0.49	0.326	0.221	0.128	0.494	1.014	0.845	-0.174
PP1009A12	0.306	0.451	0.444	-0.074	-0.079	0.319	0.667	0.662	0.568	-0.1
PP1009B01	-0.159	-0.103	-0.293	-0.077	0.012	-0.329	-0.186	-0.243	-0.227	-0.104
PP1009B02	-0.383	-0.137	0.187	-0.108	0.162	-0.273	-0.131	0.037	0.114	-0.191
PP1009B04	-0.195	-0.426	0.091	0.009	-0.101	-0.376	-0.523	-0.246	-0.344	-0.239
PP1009B05	-0.097	0.096	-0.131	0.165	0.042	-0.028	0.178	-0.083	0.12	0.108
PP1009B07	-0.524	-0.076	-0.999	-1.263	-1.464	-0.304	0.006	-1.607	-1.195	-0.66
PP1009B12	-0.052	-0.136	0.665	0.089	0.093	0.09	-0.077	0.066	0.003	0.349
PP1009C02	-0.184	0.009	-0.248	-0.423	-0.331	-0.097	-0.142	-0.535	-0.466	-0.199
PP1009C05	0.055	-0.05	-0.412	-0.209	-0.2	-0.235	0.062	-0.201	-0.121	-0.181
PP1009C06	-0.25	-0.013	0.135	0.188	0.099	-0.026	0.138	0.338	0.351	0.212
PP1009C07	0.348	-0.066	-0.595	-0.771	-1.028	0.103	-0.166	-0.92	-0.89	-0.653
PP1009C09	-0.439	-0.329	0.124	0.222	0.184	-0.46	-0.6	-0.113	-0.35	0.499
PP1009C10	-0.486	-0.278	-1.79	-2.499	-2.266	-0.442	-0.59	-1.823	-2.086	-2.103
PP1009C12	0.074	0.083	-0.241	-0.102	-0.03	-0.08	0.331	0.13	0.075	-0.083
PP1009D02	-0.301	-0.316	-0.117	0.065	-0.256	-0.241	-0.997	-1.02	-0.951	0.376
PP1009D04	-1.326	-0.328	-0.755	-0.536	-0.64	-0.75	0.061	-0.534	-0.352	-0.048
PP1009D05	-1.54	-0.46	0.321	1.302	1.471	-0.664	0.044	1.456	1.699	1.369
PP1009D08	-0.269	-0.123	-0.206	0.138	0.32	-0.328	0.082	0.181	0.183	-0.026
PP1009D12	0.102	0.007	0.554	0.005	-0.216	-0.045	0.117	0.267	-0.014	-0.303
PP1009E06	0.07	-0.004	0.317	0.641	0.25	0.269	-0.02	0.39	0.49	0.017
PP1009E07	0.613	0.003	0.472	0.74	0.484	0.667	-0.333	0.334	0.237	0.123
PP1009E10	-0.319	-0.099	-0.154	-0.297	-0.437	-0.289	-0.101	-0.531	-0.389	-0.026
PP1009E12	0.03	0.03	0.187	-0.291	-0.308	0.09	0.257	-0.042	-0.409	-1.036
PP1009F04	0.062	-0.048	0.248	0.242	0.491	-0.142	-0.02	0.253	0.119	0.145
PP1009F07	-0.091	-0.137	0.081	0.388	0.481	0.096	-0.358	0.159	0.488	0.613
PP1009F10	-0.174	-0.314	0.059	0.078	0.292	-0.055	-0.15	0.099	0.154	0.164
PP1009F11	0.164	0.226	-0.487	-0.685	-0.692	0.204	0.312	0.202	-0.01	-1.074
PP1009G04	0.332	0.134	-0.087	-0.036	-0.103	0.273	0.134	-0.024	-0.021	-0.297
PP1009G10	-0.275	-0.216	-1.336	-0.658	-0.284	0.203	-0.313	-0.73	-0.823	-0.12
PP1009G11	0.075	0.109	0.191	0.05	-0.08	0.021	0.324	0.092	-0.075	-0.191
PP1009G12	0.322	0.169	0.515	0.449	0.175	-0.056	0.113	0.924	0.685	-0.248
PP1009H01	-0.165	-0.135	0.739	0.521	0.617	-0.07	-0.195	0.619	0.484	0.646
PP1009H03	-0.279	-0.066	-0.489	-0.597	-0.539	0.031	0.05	-0.371	-0.235	-0.426
PP1009H04	-0.363	-0.107	-1.639	-1.26	-1.233	0.026	0.049	-1.204	-1.053	-1.057
PP1009H07	0.174	0.274	0.372	0.19	0.091	-0.196	-0.257	0.652	0.916	-0.017
PP1009H08	-0.345	-0.263	0.621	0.726	0.601	-0.672	-0.455	1.125	1.05	0.477
PpLDOX (PpLDOX)	0.136	0.033	-0.262	-0.591	-0.531	-0.039	-0.017	-0.58	-0.798	-0.573
PPN001A01	-0.021	-0.429	0.756	0.308	0.346	0.094	-0.675	-0.057	-0.068	0.533
PPN001A06	-0.32	-0.145	-0.502	-0.887	-1.222	-0.203	-0.184	-0.883	-0.851	-1.031
PPN001A08	-0.395	-0.269	-0.149	0.343	0.396	-0.264	-0.267	0.026	0.203	0.501
PPN001A09	-0.85	-0.738	0.031	0.667	0.772	-0.428	-0.581	0.251	0.508	0.918
PPN001A10	-0.236	-0.304	0.535	0.493	0.673	-0.159	-0.318	0.446	0.588	0.72
PPN001B01	-0.225	-0.111	0.231	0.075	0.226	-0.034	0.107	0.231	0.614	0.367
PPN001B06	0.136	-0.099	0.994	1.529	1.08	0.087	0.091	1.296	1.314	0.727
PPN001B07	0.582	-0.387	-0.133	-0.137	0.065	0.003	-0.311	-0.019	0.145	0.299
PPN001B08	-0.015	-0.154	-0.144	-0.457	-0.356	-0.379	-0.005	-0.378	-0.459	-0.285
PPN001B10	0.177	-0.044	0.886	-0.111	0.512	0.128	-0.09	0.647	0.56	0.292
PPN001C02	-0.027	-0.138	-0.219	0.048	0.047	0.025	0.106	0.27	0.444	0.152
PPN001C03	0.214	0.348	-0.18	-0.321	-0.189	0.149	0.453	0.26	0.171	-0.226
PPN001C04	0.156	-0.109	-0.256	-0.601	-0.721	-0.077	-0.111	-0.509	-0.636	-0.784
PPN001C11	-0.549	-0.481	0.117	0.042	0.297	-0.459	-0.228	-0.012	0.146	0.355
PPN001D01	-1.352	-1.079	-0.466	0.472	0.797	-0.981	-0.741	0.85	1.444	1.899
PPN001D02	-0.039	-0.179	-0.09	0.346	0.287	-0.15	0.143	0.481	0.541	0.32
PPN001D05	0.073	-0.013	0.206	0.354	0.361	0.207	0.246	0.181	0.163	0.227
PPN001D12	0.073	0.133	-0.685	-0.831	-1.019	0.211	0.394	-1.237	-1.157	-0.942
PPN001E02	-0.101	-0.003	-0.609	-1.217	-1.213	-0.14	0.259	-0.914	-1.536	-0.944
PPN001E03	-0.326	-0.078	-0.267	0.037	-0.297	-0.328	0.16	-0.445	-0.365	-0.188
PPN001E06	0.467	0.141	-0.604	-0.224	-0.443	0.69	0.471	0.047	-0.09	-0.46
PPN001E08	-0.41	-0.334	0.324	0.244	0.191	-0.1	-0.287	0.416	0.394	0.252
PPN001E10	-0.094	0.003	-1.212	-1.352	-1.161	0.067	0.266	-0.834	-0.864	-1.165
PPN001E12	-0.073	-0.005	-0.429	<invalid>	-0.433	0.034	0.198	-1.072	-1.188	-0.442
PPN001F02	-0.362	-0.033	0.186	<invalid>	0.653	-0.245	0.107	0.89	0.893	0.556
PPN001F04	-0.148	-0.055	-0.155	-0.356	-0.322	0.01	0.387	0.203	0.153	-0.314
PPN001F06	-0.184	-0.252	0.257	0.104	-0.008	0.09	0.161	0.365	0.383	0.224
PPN001F08	-0.962	-0.883	-1.046	-1.051	-0.605	-0.833	-0.835	-1.527	-1.219	-0.125
PPN001F09	-0.611	-0.174	-0.702	0.083	0.047	-0.359	-0.207	-0.374	-0.283	0.028
PPN001F11	-0.048	-0.095	0.337	0.232	0.242	0.132	-0.174	0.247	0.175	0.469
PPN001F12	-0.346	-0.024	-0.609	-0.553	-0.58	-0.112	0.374	-0.303	-0.356	-0.571
PPN001G03	-0.17	0.215	-0.615	-0.714	-0.837	-0.065	0.413	-0.354	-0.167	-0.588
PPN001G05	-0.32	-0.112	0.646	<invalid>	-0.1	-0.179	-0.345	0.203	-0.479	-0.797
PPN001G06	-0.099	-0.086	0.188	0.384	0.671	-0.246	0.202	0.583	1.021	0.713
PPN001G08	-0.617	-0.447	-1.309	-0.836	-1.109	-0.609	-0.408	-1.386	-1.129	-0.618
PPN001G09	-0.184	-0.088	0.254	0.034	0.043	-0.129	-0.044	-0.006	0.061	-0.154
PPN001G10	-0.271	-0.206	-0.465	-0.455	-0.758	-0.39	0.008	-0.845	-0.879	-0.583
PPN001G12	-0.331	0.123	-0.707	-0.59	-1.097	-0.072	0.221	-0.57	-0.539	-1.119
PPN001H02	-0.143	-0.125	-0.128	-0.225	0.313	0.033	-0.18	-0.085	-0.171	0.34
PPN001H04	-0.562	-0.484	-0.198	-0.073	0.037	-0.328	-0.477	0.002	0.229	0.157
PPN001H06	0.126	-0.033	0.109	-0.016	-0.097	0.188	0.42	0.534	0.49	0.029
PPN001H07	-0.001	0	-0.332	0.025	-0.291	-0.024	0.163	-0.622	-0.289	0.069
PPN001H09	-1.627	-0.885	-1.707	-1.351	-1.331	-1.306	-0.391	-0.942	-0.783	-0.499
PPN001H11	-0.617	-0.076	-0.6	-0.273	-0.445	-0.075	0.106	-0.591	-0.467	-0.247
PPN001H12	0.251	-0.051	0.36	-0.349	-0.126	0.269	0.241	0.438	0.516	-0.202
PPN002A04	0.071	0.154	-0.323	-0.261	-0.427	0.015	0.234	-0.165	-0.222	-0.492
PPN002A05	0.135	0.32	0.001	-0.105	-0.263	-0.119	0.47	0.068	0.069	-0.282
PPN002A07	-0.106	-0.13	-0.224	-0.129	0.18	0.126	0.026	0.506	0.835	0.107
PPN002A10	-0.099	0.074	0.042	-0.299	-0.418	-0.277	-0.122	-0.054	-0.111	-0.097
PPN002B02	-0.395	-0.257	-0.064	-0.11	0.209	-0.408	-0.329	-0.198	-0.191	0.03
PPN002B03	-0.532	0.114	-0.199	-0.536	-0.135	-0.313	0.117	0.442	0.459	0.086
PPN002B04	0.232	0.133	-0.115	-0.176	0.302	0.224	0.125	0.142	0.149	0.197
PPN002B05	0.361	-0.001	0.376	-0.16	0.267	0.207	0.152	0.571	0.582	0.346
PPN002B10	0.187	0.305	-0.101	-0.438	-0.222	0.286	0.558	0.38	0.39	-0.419
PPN002B11	0.105	0.226	-0.412	-0.57	-0.221	0.191	0.527	0.146	0.248	-0.309
PPN002B12	0.205	0.163	-0.428	-0.49	-0.603	0.224	0.166	-0.212	-0.221	-0.561
PPN002C02	0.124	0.179	-0.075	0.215	0.221	0.252	0.374	0.516	0.684	0.103
PPN002C04	-0.007	0.132	-0.132	0.092	0.365	-0.047	0.38	0.314	0.359	-0.023
PPN002C06	-0.353	-0.049	0.176	0.652	1.239	-0.097	0.203	1.163	1.479	0.89
PPN002C09	-0.555	-0.171	<invalid>	<invalid>	-0.673	-0.379	-0.243	-0.67	-0.478	-0.383
PPN002C11	-0.023	0.378	0.488	<invalid>	0.125	0.045	0.641	0.931	0.721	-0.308
PPN002C12	0.105	0.207	-0.881	<invalid>	-0.13	0.191	0.486	0.023	0.072	-0.722
PPN002D01	-0.034	0.089	-0.705	-0.719	-0.587	0.027	0.131	-0.371	-0.344	-0.412
PPN002D02	0.46	0.311	0.262	0.354	0.166	0.276	-0.079	-0.563	-0.809	-0.763
PPN002D08	-0.319	0.035	-1.246	-1.271	-1.202	-0.149	0.111	-1.347	-1.074	-0.835
PPN002E02	0.21	0.085	-0.401	-0.758	-0.976	0.349	0.076	-0.733	-0.855	-0.788
PPN002E03	0.148	0.117	-1.025	-1.286	-1.003	0.183	0.141	-0.993	-0.802	-0.845
PPN002E05	-0.356	-0.065	0.383	-0.039	-0.092	-0.471	-0.454	0.01	-0.232	0.125
PPN002E08	-0.121	0.228	-1.423	-1.805	-2.041	-0.035	0.396	-1.622	-1.623	-1.784
PPN002E12	-0.454	-0.243	<invalid>	<invalid>	-0.306	0.016	-0.002	0.089	0.747	0.194
PPN002F02	-0.033	-0.05	-0.259	-0.526	-0.627	0.085	-0.194	-0.496	-0.557	-0.447
PPN002F05	0.351	0.228	-0.197	-0.528	-0.508	0.078	0.197	-0.33	-0.357	-0.357
PPN002F09	-0.321	-0.237	-0.134	<invalid>	0.454	-0.05	-0.61	-0.678	-0.544	-0.095
PPN002F10	-0.294	-0.191	-1.274	-1.268	-1.193	-0.239	-0.182	-1.217	-1.326	-1.058
PPN002G01	-0.116	-0.329	-0.44	-0.269	-0.091	-0.541	-0.395	-0.289	-0.201	0.208
PPN002G04	1.187	-0.21	0.126	0.344	-0.526	1.282	-0.611	-0.137	-0.373	-0.312
PPN002G05	0.314	0.204	0.36	0.015	-0.2	0.255	0.091	0.11	0.39	0.059
PPN002G10	-0.177	-0.066	-0.271	0.202	0.121	-0.18	-0.132	-0.36	-0.264	-0.055
PPN002G11	-0.142	-0.078	0.278	<invalid>	0.839	-0.214	-0.016	0.322	0.343	1.111
PPN002G12	0.205	0.139	-0.464	-0.142	0.239	0.191	0.314	0.322	0.503	0.332
PPN002H02	-0.155	-0.043	-0.4	-0.173	-0.018	-0.159	-0.077	-0.037	0.184	0.01
PPN002H03	0.115	0.07	-0.084	-0.067	0.316	0.115	0.215	0.341	0.474	0.119
PPN002H08	0.116	-0.052	0.797	0.502	0.391	0.152	-0.578	0.437	0.31	0.337
PPN002H10	0.2	-0.04	-0.507	-0.417	-0.725	-0.031	0.078	-0.243	-0.334	-0.603
PPN002H11	0.023	-0.281	0.005	0.419	0.796	-0.025	-0.327	0.41	0.557	0.711
PPN003A10	0.026	-0.123	-0.49	-0.704	-0.569	-0.118	-0.195	-0.587	-0.618	-0.359
PPN003B03	0.098	0.048	-0.228	-0.32	-0.329	0.13	0.144	-0.218	-0.229	-0.105
PPN003B04	-0.015	0.07	-0.417	-0.538	-0.868	-0.124	-0.158	-0.718	-0.904	-0.876
PPN003B07	-0.739	-0.892	-1.001	-1.002	-0.747	-0.686	-1.275	-1.38	-1.114	-0.464
PPN003B09	0.317	0.204	-0.373	-0.171	-0.059	0.441	0.46	0.31	-0.025	-0.057
PPN003B11	-0.418	-0.243	-0.109	<invalid>	<invalid>	-0.495	-0.249	-0.494	-0.57	-0.304
PPN003C03	-0.101	-0.229	0.164	0.119	0.129	-0.022	-0.51	0.091	0.054	0.101
PPN003C10	-0.424	-0.268	-0.051	<invalid>	0.173	-0.247	-0.301	-0.346	0.06	0.268
PPN003C12	0.108	-0.063	2.068	1.046	1.43	0.066	-0.348	1.137	0.706	0.68
PPN003D03	-0.346	0.102	0.24	0.48	0.587	0.045	-0.126	0.571	0.766	0.561
PPN003D12	-0.067	-0.269	1.278	1.357	1.629	-0.01	-0.585	0.836	0.893	1.276
PPN003E03	-0.579	-0.256	0.541	0.368	0.037	-0.294	-0.151	0.372	0.096	-0.17
PPN003E05	-1.107	-0.207	-1.327	0.33	0.354	-0.378	-0.005	-0.807	-0.761	-0.04
PPN003F04	0.162	0.057	0.232	0.184	0.234	0.093	-0.138	0.263	0.164	-0.085
PPN003F05	-0.237	-0.08	-1.833	-0.897	-0.227	-0.206	-0.635	-1.735	-1.431	-0.256
PPN003F08	-0.088	-0.191	0.621	0.418	0.31	-0.149	-0.401	0.45	0.202	0.217
PPN003F09	-0.122	-0.09	0.322	1.111	1.519	-0.073	-0.266	0.642	0.89	1.179
PPN003F12	0.192	-0.054	1.022	0.781	0.784	0.264	0.028	0.817	0.784	0.671
PPN003G04	0.721	0.105	0.415	0.373	0.278	0.413	-0.125	0.163	0.198	0.171
PPN003G05	0.18	0.033	-0.62	-0.108	0.124	0.09	-0.302	-0.587	-0.669	-0.143
PPN003G06	-0.494	-0.335	0.223	0.673	0.779	-0.356	-0.295	0.51	0.566	0.416
PPN003G12	-0.306	-0.226	0.987	0.737	0.823	-0.213	-0.427	0.858	1.903	0.897
PPN003H05	0.169	0.22	-0.432	-0.432	-0.376	0.179	0.389	-0.158	-0.163	-0.517
PPN003H07	-4.082	-3.895	0.158	1.581	1.877	-3.536	-4.226	0.485	1.274	2.588
PPN003H10	0.111	0.054	-0.209	0.037	0.165	0.239	0.308	0.023	0.227	0.321
PPN003H11	-1.032	-0.687	1.639	1.772	1.452	-0.49	-0.832	1.588	1.562	1.725
PPN003H12	-0.411	-0.389	1.174	<invalid>	0.71	-0.397	-0.696	0.651	0.668	0.758
PPN004A02	-0.147	-0.185	-0.381	-0.281	-0.432	-0.024	-0.286	-0.821	-1.002	-0.474
PPN004A05	0.064	0.069	2.604	<invalid>	1.108	0.117	-0.032	0.756	0.575	0.969
PPN004A11	0.546	0.318	-0.522	<invalid>	0.127	0.416	0.658	0.292	0.39	0.112
PPN004A12	-1.22	-0.62	0.032	0.413	0.159	-0.759	-0.731	-0.146	-0.012	0.236
PPN004B04	-0.721	-0.841	-0.438	-0.348	-0.135	-0.574	-1.045	-0.649	-0.679	0.17
PPN004B06	0.209	0.305	0.669	0.592	0.447	0.101	0.518	1.25	1.161	0.372
PPN004B07	0.013	-0.103	0.846	0.354	0.446	-0.082	-0.149	0.264	0.26	0.1
PPN004C01	-0.032	-0.142	0.226	0.061	0.156	-0.047	-0.249	-0.077	0.036	0.064
PPN004C04	0.493	0.138	0.183	<invalid>	0.179	0.333	0.337	0.362	0.185	-0.067
PPN004D01	0.035	-0.049	1.029	0.793	0.779	0.171	-0.071	0.287	0.195	0.46
PPN004D02	-0.378	-0.527	-0.173	-0.296	-0.063	-0.226	-0.432	-0.564	-0.564	-0.365
PPN004D05	-1.266	-0.885	1.341	1.584	1.341	-1.459	-1.524	1.353	1.411	1.227
PPN004D12	-0.847	-0.496	0.072	0.303	0.348	-0.623	-0.486	0.116	0.206	0.217
PPN004E03	0.337	0.191	-1.932	<invalid>	-0.442	-0.021	0.11	-0.601	-0.446	-0.652
PPN004F12	-1.665	-0.486	0.291	0.627	0.467	-1.072	-0.879	0.159	0.568	0.46
PPN004G04	-0.41	0.28	-0.776	-0.082	-0.328	-0.286	-0.016	-1.092	-0.783	-0.709
PPN004G05	-0.559	-0.591	0.478	0.546	0.669	-0.464	-0.879	0.339	0.346	1.177
PPN004G12	-2.298	-0.635	0.544	1.041	0.865	-1.274	-0.965	0.21	0.372	0.739
PPN004H04	-0.365	0.053	-0.762	-0.52	-0.627	-0.176	-0.236	-1.1	-1.037	-0.566
PPN004H06	-2.196	-1.454	-0.844	0.131	0.818	-1.176	-1.01	-0.32	-0.104	0.933
PPN004H09	-0.127	-0.244	-0.054	-0.041	-0.554	-0.166	-0.202	-0.579	-0.902	-0.105
PPN004H11	-0.642	-0.424	0.08	1.92	2.622	0.862	-0.891	0.537	0.974	1.971
PPN005A03	0.225	0.063	0.5	0.388	0.135	0.331	-0.419	0.025	0.239	0.203
PPN005A06	-0.162	-0.247	-0.645	-0.463	-0.701	-0.096	-0.347	-0.498	-0.27	-0.15
PPN005A07	-0.057	0.136	-0.326	-0.224	-0.12	0.018	0.121	-0.024	0.137	-0.165
PPN005A08	0.102	-0.213	-0.599	-0.845	-0.563	-0.243	-0.354	-0.739	-0.909	-0.351
PPN005A09	-0.407	-0.043	-1.315	-1.06	-1.109	-0.414	0.058	-1.152	-1.436	-1
PPN005A10	-0.409	-0.068	-0.291	-0.166	-0.345	-0.301	-0.204	-0.501	-0.555	-0.186
PPN005B01	-0.043	0.018	0.1	-0.038	0.123	-0.136	0.159	0.13	0.262	-0.024
PPN005B11	0.205	-0.001	0.316	0.318	0.469	0.076	-0.027	0.597	0.727	0.422
PPN005B12	-0.159	0.098	-1.133	-1.425	-1.027	-0.073	0.209	-0.799	-0.495	-0.812
PPN005C02	0.562	0.201	0.285	0.075	-0.086	0.291	0.176	0.326	0.237	-0.213
PPN005C07	0.195	0.251	-0.841	-1.003	-1.311	-0.013	0.075	-0.604	-0.856	-1.277
PPN005C09	-0.56	0.493	0.49	-0.332	-0.464	-0.362	0.591	-0.116	0.13	0.111
PPN005C10	-0.185	-0.187	-1.736	-1.748	-2.049	-0.364	-0.13	-1.96	-2.205	-1.968
PPN005C11	-0.085	0.019	-0.64	-0.514	-0.364	-0.068	0.142	-0.272	-0.347	-0.341
PPN005D01	-0.143	-0.066	0.624	0.851	0.792	-0.018	0.177	0.873	0.983	0.926
PPN005D03	-0.009	-0.046	1.137	1.211	1.075	-0.205	-0.273	0.837	0.711	0.638
PPN005D04	-0.624	-0.208	-0.349	-0.375	-0.467	-0.607	-0.299	-0.708	-0.979	-0.537
PPN005D05	-0.447	0.205	-1.314	-1.272	-1.593	-0.218	0.596	-1.021	-0.952	-1.007
PPN005D10	0.024	0.1	-0.294	-0.119	-0.326	0.117	0.129	0.217	0.285	-0.475
PPN005D11	0.101	0.245	-0.423	-0.754	-0.788	-0.093	0.166	-0.203	-0.293	-0.871
PPN005E06	0.095	0.263	-0.547	-0.977	-1.063	0.049	0.416	-0.64	-0.631	-0.851
PPN005E07	-0.394	-0.021	0.253	0.268	0.447	-0.187	0.168	0.597	0.573	0.62
PPN005E08	0.161	0.372	-0.465	-0.432	-0.599	0.265	0.502	0.213	0.211	-0.679
PPN005E10	0.125	-0.071	1.648	1.97	1.253	0.03	-0.306	1.609	1.453	1.061
PPN005E12	0.08	0.191	-0.424	<invalid>	-0.508	-0.14	0.322	-0.561	-0.625	-0.663
PPN005F03	-0.039	-0.118	0.131	0.276	0.589	0.116	0.032	0.408	0.5	0.707
PPN005F04	0.265	0.218	0.032	0.319	0.026	0.251	0.493	0.719	0.903	0.051
PPN005F07	-0.448	-0.078	-0.152	<invalid>	-0.006	-0.433	-0.026	-0.149	0.075	0.047
PPN005F09	-0.807	-0.135	0.063	0.378	0.143	-0.452	-0.327	0.082	0.044	0.232
PPN005F10	0.29	0.169	-0.954	-0.704	-1.151	-0.03	0.108	-0.702	-0.747	-1.087
PPN005F11	0.134	0.177	-0.373	-0.38	-0.585	-0.124	0.221	-0.362	-0.552	-0.767
PPN005F12	0.083	0.137	-0.755	-0.823	-0.959	-0.02	0.37	-0.632	-0.941	-1.172
PPN005G01	-0.095	-0.076	0.489	0.418	0.449	-0.094	0.184	0.575	0.733	0.439
PPN005G04	0.452	0.318	0.018	0.041	0.16	0.354	0.494	0.318	0.346	-0.128
PPN005G05	-0.381	0.215	0.396	<invalid>	0.561	-0.147	0.22	0.547	1.035	0.529
PPN005G08	0.065	0.272	0.178	-0.004	-0.421	-0.026	0.537	-0.06	-0.046	-0.437
PPN005G09	-0.201	0.307	-0.509	-0.628	-0.636	0.199	0.588	-0.218	-0.13	-0.488
PPN005H01	-0.577	-0.106	0.061	0.193	0.297	-0.176	0.25	0.208	0.123	0.059
PPN005H05	-0.199	0.196	-0.577	-0.413	-0.696	-0.032	0.304	-0.467	-0.432	-0.468
PPN005H06	-1.474	-0.6	-0.801	-0.087	0.168	-0.927	-0.418	-0.516	-0.144	0.229
PPN005H07	0.041	0.157	-0.674	<invalid>	-0.393	-0.109	0.372	-0.284	-0.473	-0.366
PPN005H09	-0.01	0.266	-0.1	-0.196	-0.107	0.079	0.332	0.173	0.459	-0.109
PPN005H10	-0.602	-0.093	-0.333	-0.189	-0.146	-0.316	-0.08	0.295	0.93	0.077
PPN006A03	-0.353	-0.176	-0.595	-0.656	-0.593	-0.511	0.028	-0.825	-0.869	-0.529
PPN006A06	-0.119	-0.272	-0.231	-0.283	-0.365	0.231	-0.474	-0.356	-0.447	0.019
PPN006A10	0.447	0.183	-0.122	-0.218	-0.428	0.067	0.313	-0.292	-0.29	-0.36
PPN006A11	0.221	0.004	-0.304	-0.27	-0.303	0.001	0.188	-0.175	-0.17	-0.349
PPN006B03	0.295	0.139	-0.308	-1.304	-0.407	0.158	0.197	-0.139	-0.091	-0.357
PPN006B06	0.489	0.615	-0.537	-0.486	-0.926	0.379	0.736	-0.22	-0.312	-0.946
PPN006B10	-0.534	-0.153	0.508	1.165	1.573	-0.102	0.028	1.121	1.236	0.766
PPN006C07	0.124	-0.422	0.45	-0.306	-0.586	0.328	-1.09	-0.284	-0.299	-0.24
PPN006C10	-0.639	-0.264	0.103	<invalid>	0.499	-0.448	-0.33	-0.056	0.249	0.099
PPN006D02	-0.137	0.126	0.818	0.514	0.587	0.159	0.433	0.858	0.796	0.497
PPN006D05	0.48	0.13	0.293	0.093	0.206	0.153	0.215	0.768	0.826	0.016
PPN006D07	0.367	0.159	0.325	0.152	0.191	0.425	0.222	0.44	0.506	-0.056
PPN006D08	-0.332	-0.718	-0.03	-0.396	-0.189	-0.129	-0.963	-0.108	-0.114	0.384
PPN006D10	-0.088	-0.076	-0.28	0.05	0.218	-0.029	0.032	0.222	0.229	0.203
PPN006D11	-0.219	-0.049	-0.184	-0.139	-0.076	-0.365	-0.272	-0.105	-0.193	-0.065
PPN006E04	0.661	0.206	0.824	0.865	0.806	0.265	0.169	1.162	0.7	0.537
PPN006E06	1.016	0.557	0.771	0.516	0.478	0.684	0.717	1.199	0.954	0.132
PPN006E07	-0.05	-0.099	0.842	0.653	0.415	-0.034	-0.556	0.179	0.012	0.389
PPN006E08	-0.134	-0.227	-0.661	-0.681	-0.697	-0.017	-0.211	-0.135	0.022	-0.405
PPN006F05	0.163	-0.2	1.427	1.105	0.895	0.129	-0.561	1.145	0.997	0.683
PPN006F06	0.205	0.074	0.287	<invalid>	<invalid>	0.095	0.135	0.832	0.59	0.424
PPN006F12	0.057	-0.333	0.284	-0.155	-0.08	-0.172	-0.507	-0.198	-0.207	-0.021
PPN006G05	0.144	-0.028	-0.499	-0.933	-0.845	0.144	-0.003	-0.326	-0.304	-0.434
PPN006G06	0.176	0.04	0.263	0.206	0.196	0.064	-0.111	-0.082	-0.11	0.053
PPN006G07	-0.048	-0.252	0.287	0.184	-0.089	-0.233	-0.732	-0.296	-0.472	-0.055
PPN006G11	0.599	0.514	-0.556	<invalid>	-0.18	0.414	0.516	0.009	0.308	-0.227
PPN006H03	0.649	0.004	0.287	-0.614	-0.738	0.665	-0.66	-0.184	-0.53	-0.664
PPN006H04	0.454	-0.197	0.2	-0.659	-0.804	0.586	-0.847	-0.562	-0.873	-0.684
PPN006H05	0.458	0.016	0.085	-0.465	-0.499	0.399	-0.259	-0.315	-0.464	-0.476
PPN006H09	-0.573	-0.515	1.101	<invalid>	2.027	-0.178	-0.554	1.881	2.898	2.139
PPN006H11	0.46	0.161	0.699	0.249	0.337	0	-0.094	0.763	0.481	0.123
PPN007A01	0.115	-0.119	0.712	0.551	0.575	0.102	-0.124	0.288	0.238	0.524
PPN007A02	-0.547	0.034	-1.703	-1.334	-1.627	-0.269	-0.261	-2.355	-2.294	-1.206
PPN007A04	-0.568	-0.121	-0.435	-0.56	-0.194	-0.166	-0.327	-0.678	-0.577	-0.413
PPN007A06	-0.685	-0.443	0.73	0.51	1.128	0.153	-0.444	1.424	1.546	0.856
PPN007B01	0.937	-0.104	1.651	1.497	1.28	0.423	-0.251	1.413	1.334	1.316
PPN007B02	0.362	-0.129	1.158	1.192	1.094	0.173	-0.179	1.102	1.223	1.071
PPN007B04	-0.392	0.031	-0.978	-0.389	-0.092	-0.124	0.143	-0.582	-0.147	0.126
PPN007B10	-0.284	-0.192	-0.172	0.607	0.718	-0.306	-0.052	0.368	0.651	0.894
PPN007B11	-0.325	-0.199	-0.736	-0.429	-0.187	-0.322	-0.157	-0.32	-0.013	-0.033
PPN007C02	0.768	-0.101	1.382	1.523	1.313	0.346	-0.14	1.496	1.652	1.323
PPN007C03	0.385	-0.02	0.311	0.527	0.491	0.054	-0.036	0.444	0.792	0.785
PPN007C04	-0.389	-0.055	-0.211	-0.554	-0.604	-0.205	-0.16	-0.611	-0.453	-0.396
PPN007C05	-0.133	-0.131	-0.073	0.451	0.611	0.136	-0.376	0.266	0.503	1.023
PPN007C09	0.389	0.188	-0.147	<invalid>	0.036	0.306	0.236	0.433	0.456	0.143
PPN007C11	0.142	0.254	0.31	0.129	0.19	0.072	0.456	0.393	0.46	0.217
PPN007C12	-0.336	0.054	-1.733	-1.128	-1.176	-0.28	0.38	-0.756	-0.558	-0.885
PPN007D01	0.613	-0.18	1.272	1.172	1.157	0.299	-0.432	1.332	1.318	0.923
PPN007D11	0.054	0.026	-0.488	-0.39	-0.273	-0.038	-0.064	-0.177	0.026	-0.178
PPN007E01	0.12	-0.193	0.08	-0.328	-0.08	0.055	-0.148	-0.216	-0.194	-0.026
PPN007E03	-0.103	-0.329	0.727	0.619	0.845	0.019	-0.553	0.443	0.318	0.598
PPN007E05	0.118	0.11	-0.81	-1.134	-0.953	0.075	0.351	-0.295	-0.354	-0.632
PPN007E06	0.308	0.11	-0.14	-0.149	-0.172	0.156	0.149	-0.21	-0.182	-0.12
PPN007E07	0.239	-0.009	-0.004	<invalid>	-1.187	-0.085	-0.017	-0.246	-0.43	-0.327
PPN007E08	0.282	0.384	0.286	<invalid>	0.375	0.105	0.248	0.361	0.174	-0.42
PPN007E09	-0.039	0.086	0.176	0.488	0.409	-0.201	0.056	0.235	0.271	0.508
PPN007E10	0.072	0.128	-0.36	-0.518	-0.391	0.239	0.055	0.15	0.191	-0.138
PPN007E12	-0.047	-0.13	0.887	1.475	1.459	-0.085	0.08	1.509	1.607	1.156
PPN007F02	0.058	0.114	-0.113	<invalid>	<invalid>	0.079	0.286	-0.308	-0.245	0.071
PPN007F04	0.309	0.057	-0.076	-0.317	-0.176	0.14	0.185	0.203	0.182	-0.433
PPN007F06	0.618	0.303	-1.61	-1.492	-1.405	0.904	0.665	-1.15	-1.325	-1.313
PPN007F10	0.1	-0.02	0.554	0.437	0.363	0.038	0.117	0.339	0.201	0.178
PPN007G03	0.491	0.053	0.119	-0.17	-0.198	0.273	-0.085	-0.008	-0.127	-0.226
PPN007G06	0.802	0.622	0.433	0.25	0.446	0.696	0.887	1.123	1.169	0.241
PPN007G07	0.359	0.291	0.002	-0.237	0.017	0.361	0.387	0.182	0.217	-0.028
PPN007G08	-0.647	-0.275	0.028	<invalid>	0.055	-0.491	-0.433	0.036	0.162	0.306
PPN007G10	0.29	-0.116	0.086	0.205	0.253	-0.091	-0.022	0.152	0.281	0.285
PPN007G12	-0.682	-0.295	-0.039	0.232	0.389	-0.115	-0.176	0.257	0.276	0.475
PPN007H03	-0.091	-0.343	-0.466	-0.593	-0.45	-0.335	-0.067	-0.373	-0.358	-0.348
PPN007H04	0.231	-0.053	0.209	-0.14	-0.344	0.082	-0.085	0.013	-0.237	-0.262
PPN007H06	-0.323	-0.133	0.03	-0.84	-0.512	-0.381	0.011	-0.45	-0.249	-0.075
PPN007H08	-0.345	-0.235	-0.966	-0.784	-1.045	-0.248	-0.275	-1.38	-1.267	-1.11
PPN007H10	0.646	0.283	-0.275	-0.608	-0.625	0.622	0.138	-0.032	0.104	-0.493
PPN007H12	0.326	0.134	-0.476	-0.467	-0.317	0.376	0.404	0.151	0.182	-0.267
PPN008A03	-0.032	0.099	0.221	0.036	0.119	-0.055	0.094	0.309	0.223	0.125
PPN008A04	0.138	0.048	0.272	0.104	0.216	0.131	0.026	0.33	0.382	0.299
PPN008A06	0.39	0.158	0.03	-0.049	0.009	0.01	0.064	0.061	0.023	-0.157
PPN008A12	-0.041	-0.16	-0.262	-0.038	0.322	-0.175	-0.058	0.122	0.395	0.165
PPN008B01	-0.013	0.033	0.391	0.098	0.045	-0.001	0.306	0.432	0.35	-0.078
PPN008B03	0.814	0.399	0.453	0.121	0.118	0.864	0.53	0.811	0.815	-0.291
PPN008B05	0.167	0.081	-0.779	-0.803	-0.604	0.087	0.038	-0.315	-0.434	-0.793
PPN008C05	0.129	0.173	-0.07	<invalid>	0.483	0.234	0.259	0.945	0.428	0.275
PPN008C08	-0.087	-0.139	2.173	1.24	1.376	-0.049	-0.679	0.956	0.308	1.001
PPN008C09	0.23	0.487	0.079	<invalid>	0.16	0.1	0.489	0.521	0.54	0
PPN008C10	-0.692	-0.696	-1.38	-1.023	-0.789	-0.61	-0.801	-1.026	-0.578	-0.506
PPN008C12	0.076	-0.025	0.111	0.319	0.547	-0.025	0.112	0.591	0.91	0.569
PPN008D01	-0.374	-0.33	0.038	-0.156	-0.056	-0.252	-0.529	-0.751	-0.89	-0.066
PPN008D02	0.258	-0.24	-0.076	-0.026	-0.237	-0.11	-0.288	0.022	0.065	-0.315
PPN008D05	0.002	0.105	-0.427	-0.228	-0.333	-0.014	0.31	-0.192	-0.1	-0.094
PPN008D06	0.338	0.24	0.004	-0.312	-0.392	0.355	0.169	-0.167	-0.232	-0.421
PPN008D09	-0.558	-0.391	-0.672	-0.728	-0.632	-0.394	-0.428	-0.72	-0.671	-0.424
PPN008E02	-0.252	-0.384	-0.358	-0.372	-0.471	0.058	-0.639	-0.885	-1.013	-0.355
PPN008E06	-0.21	-0.083	-0.239	-0.193	-0.439	-0.047	-0.222	-0.771	-0.634	-0.456
PPN008E07	-0.016	0.034	-0.603	<invalid>	<invalid>	0.057	0.29	-0.056	0.176	-0.315
PPN008E08	0.172	0.089	0.054	-0.694	-0.479	0.053	0.234	0.129	-0.029	-0.613
PPN008E09	-0.264	-0.265	-1.108	-0.975	-1.229	-0.343	-0.109	-1.272	-1.247	-0.885
PPN008E10	0.381	0.024	-0.435	-1.123	-1.469	-0.026	0.088	-0.667	-0.886	-1.055
PPN008E11	-0.37	-0.403	-0.585	-0.618	-0.793	-0.486	-0.399	-0.721	-0.598	-0.577
PPN008F05	-0.765	-0.19	-0.632	-0.365	-0.404	-0.384	0.037	-0.742	-0.338	-0.276
PPN008F07	0.235	-0.338	-0.345	0.417	0.42	0.341	-0.03	0.01	-0.048	0.407
PPN008F11	-0.389	-0.303	0.413	<invalid>	0.132	-0.338	-0.359	-0.187	-0.121	0.052
PPN008F12	-0.198	-0.288	-0.138	-0.105	0.148	-0.188	-0.214	-0.021	-0.018	0.185
PPN008G01	-0.427	-0.634	-0.515	-0.541	-0.366	-0.427	-0.434	-0.327	-0.216	-0.218
PPN008G03	-0.071	0.083	1.203	0.356	0.868	0.117	0.283	1.355	1.237	0.761
PPN008G07	-0.107	0.172	-0.51	-0.609	-0.696	-0.182	-0.066	-0.685	-0.726	-0.586
PPN008G08	0.113	-0.139	-2.015	-2.437	-2.255	0.15	0.155	-1.945	-2.002	-1.911
PPN008G11	0.476	0.461	0.472	<invalid>	0.709	0.286	0.461	0.946	0.62	<invalid>
PPN008H02	0.108	-0.037	-0.006	<invalid>	-0.488	-0.089	-0.044	-0.106	-0.283	-0.389
PPN008H05	0.102	0.294	0.129	<invalid>	-0.012	0.187	0.092	-0.051	-0.161	0.127
PPN008H07	-0.377	-0.177	-0.477	-0.329	-0.31	-0.272	-0.212	-0.37	-0.208	-0.081
PPN008H08	0.102	-0.032	-0.489	-0.313	-0.244	-0.024	0.09	-0.39	-0.297	-0.329
PPN008H10	0.147	-0.262	0.294	0.25	0.286	0.106	-0.288	0.101	0.135	0.295
PPN009A02	-0.734	-0.231	-0.26	0.412	0.462	-0.275	0.058	-0.042	0.144	0.107
PPN009A07	-0.372	-0.033	-0.374	-0.157	0.044	-0.332	0.171	-0.103	0.076	-0.089
PPN009A09	0.077	-0.065	0.509	0.464	0.507	0.128	0.123	0.524	0.429	0.292
PPN009B01	0.124	-0.128	0.009	0.006	0.273	0.021	-0.317	-0.132	-0.093	0.144
PPN009B03	-1.616	-0.272	-0.491	0.404	0.528	-0.542	0.119	-0.088	-0.001	0.354
PPN009B08	-0.809	-0.104	-0.451	0.136	0.164	-0.35	0.092	-0.066	-0.07	0.169
PPN009B09	0.209	0.243	0.002	-0.091	-0.088	-0.085	0.43	0.573	0.551	-0.092
PPN009B11	-0.018	0.019	-0.143	-0.454	-0.433	-0.142	0.121	0.006	0.045	-0.458
PPN009C07	-1.614	-0.177	-0.593	0.538	0.688	-0.603	0.247	-0.066	0.067	0.469
PPN009C08	-0.864	-0.218	0.026	0.548	0.625	-0.365	0.166	-0.036	-0.02	0.393
PPN009C10	-0.197	-0.039	-0.182	0.02	0.07	-0.042	0.106	0.148	0.111	0.182
PPN009C11	-0.1	0.212	-0.279	-0.262	-0.117	0.29	0.414	0.506	0.805	0.019
PPN009D05	0.169	0.132	0.746	<invalid>	0.309	0.18	0.302	1.013	0.82	0.164
PPN009D07	0.354	0.482	0.17	<invalid>	0.763	0.117	0.363	0.501	0.502	-0.063
PPN009D12	0.424	-0.035	0.104	<invalid>	0.421	0.085	0.11	0.318	0.365	0.243
PPN009E02	-0.104	0.022	-0.307	0.294	0.179	-0.194	-0.013	0.124	0.293	0.175
PPN009E04	-0.135	0.062	0.12	0.127	0.214	0.168	0.372	0.591	0.696	0.514
PPN009E05	0.105	0.076	0.277	<invalid>	-0.015	-0.014	0.322	0.711	1.039	0.002
PPN009E07	-0.05	0.138	0.135	0.102	-0.008	0.137	0.219	0.511	0.571	0.008
PPN009E09	-0.208	-0.484	1.177	1.255	1.773	-0.243	-0.741	1.569	1.203	1.614
PPN009E10	-0.181	0.097	-0.533	-0.911	-0.41	0.247	0.21	0.228	0.24	-0.495
PPN009E12	-0.068	-0.042	-0.572	-0.189	-0.485	-0.059	0.158	-0.355	-0.266	-0.208
PPN009F04	0.043	0.224	-0.445	-0.715	-0.695	-0.009	0.529	-0.171	-0.257	-0.474
PPN009F12	0.204	0.189	-0.495	-0.734	-0.568	0.246	0.426	-0.24	-0.173	-0.635
PPN009G01	0.525	0.295	-0.418	-0.519	-0.517	0.207	0.415	-0.173	-0.233	-0.698
PPN009G03	-0.218	-0.202	-0.271	-0.146	-0.251	-0.324	-0.204	-0.387	-0.397	-0.391
PPN009G05	-0.186	-0.139	-0.566	-0.445	0.086	-0.087	-0.098	-0.4	-0.599	-0.402
PPN009G06	-0.18	-0.014	-0.174	-0.093	0.116	-0.061	-0.057	-0.522	-0.492	-0.008
PPN009G07	-0.248	-0.208	0.037	0.163	0.502	-0.18	-0.111	-0.078	-0.072	0.318
PPN009G09	0.151	0.085	0.282	0.286	0.42	0.466	0.321	0.602	0.615	0.351
PPN009G11	0.13	0.22	-0.487	-0.368	-0.108	0.452	0.221	-0.036	0.188	-0.002
PPN009H02	-0.524	-0.256	-1.629	-1.53	-1.616	-0.754	-0.261	-1.388	-1.512	-1.487
PPN009H03	-0.158	-0.07	-0.519	-0.5	-0.611	-0.254	0.161	<invalid>	-0.468	-0.636
PPN009H05	-0.165	-0.263	-0.981	-1.248	-0.955	-0.047	-0.277	-1.011	-0.966	-0.707
PPN009H06	-0.006	-0.236	-0.658	-0.738	-0.669	-0.071	-0.284	-0.814	-0.69	-0.557
PPN009H11	0.377	-0.065	0.598	0.487	0.69	0.932	0.132	1.076	0.875	0.434
PPN010A09	-0.372	0.007	-0.757	-0.755	-0.835	-0.345	-0.435	-1.731	-1.585	-0.771
PPN010B07	-0.27	-0.125	0.018	0.177	-0.017	0.018	-0.304	-0.24	-0.323	0.104
PPN010B08	-0.37	0.128	-0.062	-0.073	-0.023	0.004	0.517	0.169	0.657	0.255
PPN010B11	-0.733	-0.233	-0.151	0.113	0.18	-0.44	-0.348	0.119	0.287	0.521
PPN010C01	-0.236	0.035	-0.211	-0.105	-0.19	-0.155	0.067	-0.057	-0.275	-0.419
PPN010C02	-0.222	0.006	-0.685	-0.907	-1.277	-0.187	-0.121	-0.942	-1.639	-1.346
PPN010C03	-0.332	0.034	-0.479	-0.724	-1.017	-0.249	-0.255	-0.992	-1.273	-0.904
PPN010C12	0.124	-0.102	-0.458	<invalid>	-0.393	0.065	0.133	-0.533	-0.618	-0.415
PPN010D03	-0.04	-0.126	-1.299	-1.363	-1.719	-0.405	-0.04	-2.153	-2.189	-1.825
PPN010E01	0.173	0.159	-0.198	-0.078	-0.338	-0.117	0.041	-0.127	-0.267	-0.452
PPN010E03	-0.185	0.21	-0.229	-0.122	-0.19	0.077	0.509	-0.329	-0.343	-0.041
PPN010H09	-0.651	-0.654	-1.283	-0.835	-0.767	-0.532	-0.891	-1.081	-0.886	-0.297
PPN010H12	0.145	-0.09	0.11	0.122	0.061	0.214	-0.166	-0.135	-0.139	-0.013
PPN011A01	-0.11	-0.257	0.118	-0.164	0.089	-0.429	-0.486	-0.278	-0.222	0.095
PPN011A02	-0.083	-0.248	0.012	-0.243	-0.21	-0.031	-0.595	-0.464	-0.593	-0.132
PPN011A04	-0.198	-0.491	0.044	-0.643	-0.417	-0.17	-0.74	-0.813	-0.915	-0.107
PPN011A07	0.042	-0.129	0.181	0.359	0.134	0.003	-0.239	0.127	-0.083	-0.03
PPN011A12	-0.146	-0.18	0.586	<invalid>	0.536	-0.051	0.116	0.389	0.431	0.507
PPN011B03	0.138	-0.113	0.296	0.122	0.042	0.05	-0.121	-0.136	-0.244	-0.202
PPN011B04	-0.048	0.037	-0.173	0.163	0.226	0.005	0.068	-0.014	0.135	0.358
PPN011B05	-0.12	-0.163	0.001	0.076	-0.121	-0.08	-0.217	-0.298	-0.288	0.158
PPN011B06	-0.096	-0.241	-0.26	-0.182	-0.349	0.004	-0.454	-0.583	-0.637	-0.269
PPN011B07	0.158	0.076	0.101	-0.237	-0.304	0.254	0.088	0.14	-0.093	-0.451
PPN011B09	0.218	0.364	0.222	0.031	-0.123	0.348	0.555	-0.088	-0.167	0.074
PPN011B12	1.582	0.283	2.012	0.867	0.846	1.61	0.271	1.492	1.026	0.739
PPN011C05	-0.455	-0.495	-0.055	-0.036	0.1	-0.424	-0.716	-0.326	-0.309	0.249
PPN011C06	0.274	-0.152	0.329	<invalid>	0.329	-0.094	-0.259	0.055	-0.004	0.114
PPN011C07	-0.182	-0.135	0.567	0.31	0.417	-0.095	-0.308	0.229	0.006	0.165
PPN011C08	-0.114	-0.044	0.475	<invalid>	0.261	-0.045	0.079	0.041	0.139	0.326
PPN011C09	0.241	0.365	0.185	-0.098	-0.201	0.225	0.584	-0.008	-0.069	0
PPN011C10	0.348	-0.141	0.165	-0.075	0.631	0.048	-0.027	0.47	0.201	0.568
PPN011C11	0.643	0.136	1.068	0.502	0.482	0.604	0.274	1.038	0.879	0.264
PPN011D01	-0.104	-0.056	-0.094	-0.357	-0.493	-0.105	-0.092	-0.228	-0.347	-0.667
PPN011D07	-0.088	0.233	-0.205	-0.734	-1.013	-0.239	0.181	-0.733	-1.031	-0.575
PPN011D08	-0.329	-0.113	0.307	-0.101	-0.449	-0.163	-0.78	-1.205	-0.928	0.2
PPN011D12	1.395	-0.016	2.043	1.294	1.26	1.439	0.24	1.826	1.286	0.962
PPN011E03	-0.292	-0.432	-0.349	-0.458	-0.386	-0.259	-0.676	-0.677	-0.683	-0.332
PPN011E06	0.876	0.161	-0.638	0.208	0.145	0.301	0.32	0.042	0.146	0.338
PPN011E07	0.084	-0.072	-1.106	-1.093	-1.035	-0.06	0.032	-0.811	-0.797	-0.902
PPN011E08	0.025	-0.118	0.483	<invalid>	0.347	0.135	-0.164	0.173	0.133	0.415
PPN011E09	0.022	-0.32	-0.548	-0.939	-0.995	-0.178	-0.374	-0.404	-0.897	-0.525
PPN011E12	0.075	-0.082	0.655	0.479	0.466	0.014	-0.224	0.35	0.276	0.468
PPN011F03	-0.124	-0.321	-0.017	-0.163	-0.12	-0.063	-0.55	-0.625	-0.551	-0.026
PPN011F04	-0.066	0.172	0.302	0.037	-0.156	0.303	0.151	0.223	0.045	-0.377
PPN011F06	0.319	0.237	-0.516	-0.906	-1	0.169	0.61	-0.451	-1.089	-0.962
PPN011F09	0.095	-0.123	0.482	0.367	0.431	-0.191	-0.419	0.333	0.296	0.296
PPN011G04	-0.214	-0.305	0.41	0.438	0.232	-0.073	-0.612	0.28	0.193	0.328
PPN011G05	0.113	-0.074	0.849	-0.033	<invalid>	0.153	-0.245	0.588	0.363	0.662
PPN011G09	0.308	0.263	-0.166	-0.083	-0.085	0.1	-0.118	-0.134	-0.13	0.01
PPN011G11	0.366	0.081	0.527	0.039	-0.135	0.25	-0.171	-0.066	-0.306	-0.333
PPN011G12	-0.115	0.018	0.404	0.319	0.364	0.016	-0.183	0.158	-0.029	0.37
PPN011H01	-0.151	-0.222	-0.278	<invalid>	-0.029	-0.278	-0.501	-0.461	-0.441	0.029
PPN011H06	0.545	-0.046	0.664	<invalid>	0.943	0.189	-0.011	0.503	0.3	0.439
PPN011H10	0.519	0.146	0.441	-0.011	-0.316	-0.012	-0.342	-0.224	-0.36	-0.276
PPN011H11	0.998	0.406	0.932	-0.026	0.127	0.572	0.109	0.016	-0.22	-0.245
PPN012A01	0.411	0.055	-0.091	0.231	0.1	0.296	0.12	-0.119	-0.287	0.071
PPN012A02	-0.256	0.14	-0.801	-0.64	-0.872	-0.037	-0.024	-0.996	-1.133	-0.845
PPN012A05	-0.074	-0.569	1.309	1.008	1.297	0.187	-0.616	1.022	0.756	1.145
PPN012A08	-0.314	-0.233	0.038	-0.122	0.181	-0.186	-0.083	0.342	0.437	0.53
PPN012A12	-0.157	0.239	-0.445	0.045	0.294	-0.397	-0.247	-0.239	0.092	0.006
PPN012B04	-0.154	-0.323	2.048	<invalid>	1.501	0.148	-0.694	1.298	1.25	1.492
PPN012B05	-0.666	-0.646	1.96	2.144	1.958	0.151	-1.317	1.523	1.467	1.843
PPN012B06	1.445	0.239	2.074	2.308	1.911	0.759	-0.067	2.321	2.224	1.411
PPN012B09	-0.88	-1.08	-1.632	<invalid>	<invalid>	-0.581	-0.64	-0.891	-0.829	-0.197
PPN012B10	-1.221	-1.189	1.293	2.277	1.772	0.234	-1.033	1.817	1.968	2.073
PPN012B11	-0.496	-0.356	-1.606	-1.688	-1.684	-0.732	-0.769	-2.244	-2.277	-1.484
PPN012C02	0.171	0.019	0.235	0.437	0.323	0.417	-0.009	0.108	0.195	0.286
PPN012C04	-0.187	-0.295	0.352	0.601	0.525	-0.1	-0.404	0.386	0.428	0.507
PPN012C08	-0.096	-0.274	0.037	-0.293	-0.466	-0.02	-0.147	-0.454	-0.154	0.217
PPN012C10	-0.005	-0.218	-0.124	-0.149	-0.099	-0.085	-0.086	-0.386	-0.527	-0.179
PPN012D02	0.438	0.21	0.569	<invalid>	0.364	0.309	-0.031	0.098	0.001	0.155
PPN012D10	0.004	0.393	0.417	<invalid>	0.643	0.126	0.554	0.462	0.462	0.783
PPN012E03	0.031	-0.153	-0.084	0.291	-0.145	0.103	-0.378	-0.321	-0.248	0.374
PPN012E04	-0.456	-0.267	-1.443	-2.112	-1.945	-0.666	-0.382	-1.619	-1.945	-2.094
PPN012E06	0.352	-0.015	0.219	-0.624	-0.44	0.253	-0.126	-0.202	-0.547	-0.136
PPN012F05	-0.217	-0.254	-0.049	-0.161	-0.296	-0.251	-0.467	-0.256	-0.62	-0.244
PPN012F08	-0.018	-0.064	0.32	0.137	0.059	0.111	0.179	0.409	0.492	-0.024
PPN012F10	-0.021	-0.155	0.577	<invalid>	0.734	-0.236	-0.082	0.47	0.709	0.487
PPN012F12	-0.43	-0.097	0.203	-0.116	0.107	-0.411	-0.334	0.072	0.009	0.069
PPN012G03	-0.588	-0.173	0.509	0.498	0.503	-0.577	-0.844	-0.121	0.138	0.799
PPN012G06	-0.201	-0.248	0.737	<invalid>	0.688	-0.061	-0.327	0.761	0.933	0.755
PPN012H05	-0.4	-0.218	0.496	0.37	0.305	-0.206	-0.746	-0.035	-0.034	0.438
PPN012H08	0.188	0.062	0.845	0.691	0.506	0.322	0.336	0.94	0.941	0.347
PPN013A04	-0.634	-0.665	1.477	1.161	1.471	-0.446	-0.2	1.557	1.816	1.423
PPN013A08	-0.266	-0.148	0.05	0.041	0.268	-0.341	-0.243	-0.354	-0.28	0.506
PPN013A09	-0.023	0.024	-0.327	-0.488	-0.375	-0.123	0.001	-0.391	-0.379	-0.532
PPN013A11	-0.106	0.006	0.532	0.501	0.402	-0.161	0.096	0.135	0.079	0.409
PPN013A12	-0.272	0.04	0.625	0.516	0.562	-0.16	0.156	0.195	0.281	0.694
PPN013B01	-0.033	-0.102	0.417	<invalid>	0.469	0.112	-0.054	0.175	0.137	0.346
PPN013B02	0.168	0.063	-0.101	-0.213	-0.13	-0.113	0.02	-0.105	-0.165	0.036
PPN013B11	-0.421	-0.008	-0.435	-0.349	-0.276	-0.26	0.085	-0.377	0.027	-0.108
PPN013C05	-0.103	-0.198	-0.114	0.387	0.523	-0.101	0.219	0.647	0.793	0.91
PPN013C06	0.744	0.181	-0.044	-0.334	-0.895	-0.139	-0.16	-1.265	-1.294	-0.35
PPN013C08	-0.291	-0.347	-0.224	-0.609	-0.695	-0.189	-0.37	-0.552	-0.863	-0.755
PPN013C09	-0.019	0.107	0.497	0.605	0.705	0.17	0.465	0.812	0.638	0.45
PPN013D03	-0.387	-0.334	<invalid>	<invalid>	0.006	-0.321	-0.339	-0.455	-0.112	0.018
PPN013D04	0.041	-0.336	-0.012	<invalid>	<invalid>	-0.186	-0.557	-0.113	-0.584	0.285
PPN013E05	-0.907	-0.175	-0.696	<invalid>	<invalid>	-0.092	0.05	-0.789	-0.608	-0.288
PPN013E07	0.301	0.022	0.804	1.015	1.394	0.195	0.151	1.137	1.187	1.127
PPN013E08	0.053	0.166	-0.633	-0.883	-0.711	-0.215	0.576	-0.245	-0.044	-0.517
PPN013E10	-0.282	-0.194	0.139	0.258	0.119	-0.394	-0.222	-0.072	0.004	0.109
PPN013E11	-0.124	-0.321	1.211	1.091	0.823	0.2	-0.462	0.715	0.601	0.791
PPN013E12	0.142	-0.161	1.353	<invalid>	0.345	0.189	-0.092	0.375	0.114	0.581
PPN013F04	-0.279	0.113	-0.392	-0.411	-0.219	0.041	0.407	-0.144	-0.065	-0.297
PPN013F07	0.178	-0.167	0.84	0.514	0.473	0.194	0.374	1.058	0.721	0.219
PPN013F10	-0.129	-0.054	0.521	<invalid>	1.01	-0.048	-0.222	0.427	0.418	0.251
PPN013F11	0.111	0.005	-0.088	0.243	0.245	-0.076	-0.049	-0.016	0.057	0.222
PPN013G03	-0.351	-0.467	-0.163	<invalid>	0.295	-0.196	-0.23	-0.156	0.387	0.423
PPN013G12	0.527	0.002	0.97	1.161	0.647	0.074	-0.107	0.403	0.389	0.707
PPN013H01	0.963	0.481	0.738	0.986	0.905	0.965	0.526	1.452	1.288	0.484
PPN013H07	-0.087	-0.103	-0.178	-0.563	-0.889	-0.108	-0.152	-0.502	-0.793	-0.939
PPN013H08	-0.025	-0.11	0.005	-0.191	-0.303	-0.086	-0.123	-0.253	-0.43	-0.299
PPN013H10	-0.5	-0.578	-0.293	-0.116	-0.112	-0.427	-0.745	-0.399	-0.271	0.102
PPN013H11	-0.153	-0.103	-0.662	-0.718	-0.791	-0.265	-0.012	-0.738	-0.909	-0.682
PPN013H12	0.466	0.588	0.036	-0.333	-0.441	0.32	0.609	0.008	-0.235	-0.71
PPN014A02	1.025	0.469	1.049	0.932	0.916	0.685	0.537	0.978	0.917	1.098
PPN014A03	0.961	0.429	0.738	0.662	0.643	0.533	0.323	0.639	0.491	0.651
PPN014A04	0.994	0.325	0.325	0.071	-0.005	0.412	0.208	0.075	-0.024	-0.179
PPN014A08	-0.06	-0.02	0.917	1.008	0.83	0.142	0.04	0.997	1.037	1.054
PPN014B03	0.181	-0.002	0.427	<invalid>	0.458	-0.051	-0.2	0.089	-0.016	0.505
PPN014B05	-0.102	0.051	-0.367	<invalid>	<invalid>	-0.13	-0.29	-1.05	-1.067	-0.796
PPN014B06	-0.143	0.032	-1.787	-1.843	-2.344	-0.358	-0.291	-2.198	-2.119	-2.301
PPN014B08	0.132	-0.056	0.744	0.966	0.84	0.873	0.123	0.599	0.779	0.824
PPN014B09	-0.059	-0.014	0.579	0.779	0.832	0.377	0.161	0.74	0.833	0.609
PPN014C03	0.398	-0.068	1.157	0.465	0.649	-0.001	-0.363	0.749	0.537	0.931
PPN014C06	-0.208	-0.03	-0.096	<invalid>	0.114	-0.409	0.143	-0.484	-0.196	0.245
PPN014C07	-0.357	0.082	-0.391	0.063	-0.287	-0.524	0.184	-0.438	-0.096	0.197
PPN014C11	0.456	0.055	0.993	1.057	0.738	-0.063	-0.184	0.488	0.329	0.623
PPN014C12	0.539	0.225	0.583	0.568	0.35	-0.134	-0.654	0.052	-0.173	0.218
PPN014D01	-0.029	-0.002	0.189	0.551	0.318	-0.091	-0.046	0.23	0.393	0.283
PPN014D03	0.368	0.241	0.197	0.127	0.119	0.27	0.304	0.413	0.29	0.143
PPN014D05	0.245	-0.046	0.961	<invalid>	0.795	0.023	-0.374	0.696	0.817	0.991
PPN014D06	0.201	-0.023	0.332	0.019	0.014	0.046	-0.305	-0.208	-0.344	-0.005
PPN014D09	0.178	0.111	-0.195	0.041	-0.199	-0.025	0.22	-0.155	-0.264	-0.229
PPN014E02	-0.485	-0.288	-0.038	-0.271	-0.388	-0.403	-0.04	-0.475	-0.319	0.144
PPN014E03	0.525	0.379	0.388	0.187	-0.089	0.294	0.537	0.519	0.459	-0.132
PPN014E05	-0.154	-0.333	-0.507	-0.652	-0.077	-0.234	-0.716	-0.975	-0.894	-0.167
PPN014F01	0.413	0.202	0.201	0.211	0.324	0.314	0.323	0.588	0.544	0.007
PPN014F08	0.117	0.275	0.381	0.345	0.084	-0.114	0.292	0.555	0.359	0.135
PPN014G07	0.162	0.266	0.37	0.274	0.309	0.011	0.3	0.521	0.464	0.271
PPN014G09	-0.967	0.134	-0.582	0.21	-0.052	-1.118	-1.043	-0.349	-0.192	0.457
PPN014G10	-0.3	0.057	0.316	0.21	0.297	-0.255	-0.4	-0.13	-0.014	0.037
PPN014H02	0.327	0.032	0.669	0.645	0.641	0.074	-0.067	0.601	0.531	0.408
PPN014H03	1.03	0.305	0.336	-0.296	-0.688	0.145	-0.09	-0.094	-0.304	-1.131
PPN014H04	-0.327	0.138	-0.454	-0.84	-0.983	-0.441	0.007	-0.753	-1.107	-1.072
PPN014H05	-0.291	-0.144	0.868	1.251	0.999	-0.204	-0.393	1.008	0.965	0.947
PPN014H07	-0.495	-0.138	-0.308	0.355	0.199	-0.385	0.047	0.267	0.449	0.422
PPN014H12	0.038	0.161	-0.359	-0.374	-0.54	0.041	0.334	-0.323	-0.304	-0.518
PPN015A09	-0.055	-0.029	-0.413	-0.526	-0.48	-0.106	-0.004	-0.602	-0.569	-0.44
PPN015B01	-0.04	0.019	-0.256	0.109	-0.005	-0.022	0.128	-0.261	-0.269	0.082
PPN015B03	0.361	0.591	-0.363	-0.879	-0.718	0.234	0.589	-0.245	-0.278	-1.094
PPN015B04	-0.136	-0.272	-0.14	-0.21	-0.136	-0.399	-0.346	-0.499	-0.494	0.196
PPN015B06	0.048	-0.027	0.515	0.273	0.109	0.067	-0.116	0.273	-0.103	-0.194
PPN015B07	0.017	-0.223	-0.229	-0.065	-0.268	-0.09	-0.315	-0.734	-0.988	-0.261
PPN015B09	0.329	0.002	0.168	0.301	-0.034	0.33	0.001	-0.069	-0.234	-0.2
PPN015C01	-0.345	-0.126	-0.638	-0.778	-0.658	-0.381	-0.174	-0.534	-0.686	-0.255
PPN015C03	-0.043	0.213	-0.516	0.583	0.8	0.186	0.101	-0.165	-0.142	0.381
PPN015C04	-0.238	-0.205	-0.638	-0.434	-0.376	-0.399	-0.137	-0.495	-0.563	-0.3
PPN015C07	0.08	-0.032	-0.228	-0.075	-0.098	-0.024	-0.074	-0.472	-0.435	-0.104
PPN015C12	0.267	-0.121	0.272	0.255	0.219	0.33	-0.334	-0.224	-0.335	0.064
PPN015D01	-0.577	-0.159	-0.777	-0.828	-0.838	-0.512	-0.305	-0.887	-0.984	-0.301
PPN015D04	0.649	0.426	0.173	0.101	0.028	0.478	0.458	0.525	0.584	-0.189
PPN015D05	0.161	0.077	0.287	0.064	-0.267	-0.088	-0.32	-0.31	-0.415	-0.15
PPN015D06	0.294	-0.097	-0.052	<invalid>	0.069	0.32	-0.16	-0.487	-0.521	-0.02
PPN015D10	-0.057	-0.089	0.326	0.335	0.406	0.026	-0.07	0.062	-0.006	0.384
PPN015E02	-0.153	0.039	-0.004	<invalid>	-0.214	-0.168	0.02	0.062	-0.048	-0.212
PPN015E05	1.013	0.232	-0.197	-0.389	-0.355	0.469	0.107	-0.374	-0.515	-0.552
PPN015E06	-0.812	-0.915	-0.54	0.863	1.232	-0.825	-0.988	0.556	1.069	1.536
PPN015E07	0.963	-0.048	0.762	-0.59	-0.946	0.566	-0.538	-0.126	-0.73	-1.019
PPN015E08	0.368	0.092	0.54	0.416	0.343	0.264	0.177	0.809	0.684	0.303
PPN015F01	-0.283	-0.048	0.634	0.94	0.51	0.307	0.114	0.565	0.528	0.834
PPN015F07	-0.057	0.023	0.111	<invalid>	0.08	-0.165	-0.238	-0.311	-0.304	0.025
PPN015F08	0.133	0.271	-0.092	-0.025	0.285	0.26	0.106	0.207	0.513	0.194
PPN015F12	0.019	-0.311	-0.289	<invalid>	<invalid>	0.018	-0.375	-0.441	-0.514	-0.105
PPN015G08	0.22	-0.078	0.517	0.136	0.127	0.084	-0.325	0.23	-0.015	-0.242
PPN015G11	-0.005	-0.087	-0.259	0.036	-0.142	0.057	-0.101	-0.47	-0.544	-0.179
PPN015H01	-0.093	0.255	-0.298	-0.191	-0.193	0.122	0.51	-0.067	0.03	-0.208
PPN015H03	0.122	-0.023	-0.119	-0.36	-0.283	0.041	0.278	-0.39	-0.312	-0.039
PPN015H06	-0.397	-0.175	-0.078	-0.345	0.093	-0.397	-0.279	-0.048	-0.002	0.135
PPN015H08	-0.127	-0.038	-0.286	-0.254	-0.172	-0.101	-0.057	-0.385	-0.374	-0.229
PPN016A07	-0.355	-0.019	-0.237	-0.043	-0.16	-0.283	-0.287	-0.4	-0.41	-0.006
PPN016B01	0.138	-0.052	0.452	<invalid>	0.062	0.174	0.055	0.275	0.189	0.127
PPN016B02	-0.276	-0.143	0.608	0.177	0.115	-0.404	-0.532	-0.006	-0.158	0.358
PPN016B04	-0.134	-0.131	-0.026	<invalid>	<invalid>	-0.248	-0.237	-0.255	-0.42	0.411
PPN016B07	0.046	0.256	-0.085	-0.073	0.258	0.021	0.641	0.002	-0.023	0.154
PPN016C01	0.404	0.101	0.083	0.031	-0.287	0.846	0.528	0.181	0.191	-0.235
PPN016C03	-0.146	-0.12	0.255	0.337	0.175	-0.076	0.098	0.189	0.279	0.291
PPN016C07	-0.044	-0.126	0.46	0.347	0.22	-0.088	-0.354	-0.148	-0.089	0.332
PPN016C08	-0.069	-0.14	-0.209	-0.1	-0.12	-0.259	0.212	-0.13	-0.054	0.047
PPN016C10	-0.32	-0.571	0.913	0.913	0.998	-0.105	-1.057	0.453	0.388	0.844
PPN016D01	-0.052	-0.052	0.698	0.749	0.626	0.167	0.009	0.494	0.578	0.529
PPN016D02	-0.126	-0.202	0.706	0.477	0.451	0.05	-0.081	0.213	0.413	0.642
PPN016D04	-0.202	-0.211	-0.213	<invalid>	0.001	-0.204	-0.179	-0.081	-0.231	0.282
PPN016D06	0.103	0.007	0.61	<invalid>	0.313	0.081	-0.038	0.558	0.451	0.574
PPN016D07	0.31	0.338	0.334	0.33	-0.258	-0.169	0.213	-0.579	-0.463	0.083
PPN016D08	-0.957	-0.691	0.215	0.605	0.567	-0.569	-1.077	0.105	0.234	0.966
PPN016D09	0.388	0.124	0.25	<invalid>	0.917	0.415	0.463	0.711	0.957	0.706
PPN016D12	-0.01	-0.123	-0.79	-0.55	-0.708	-0.052	-0.14	-0.686	-0.716	-0.597
PPN016E03	-0.607	-0.269	-0.021	-0.057	-0.008	-0.337	-0.15	0.017	0.018	0.122
PPN016E04	-0.238	-0.169	-0.479	-0.422	-0.352	-0.272	-0.142	-0.333	-0.387	-0.305
PPN016E06	-0.005	-0.422	0.552	<invalid>	0.204	-0.047	-0.301	0.331	0.07	0.108
PPN016E08	-0.019	-0.241	0.569	0.175	0.056	0.101	-0.508	0.194	0.014	0.184
PPN016E10	0.367	0.148	0.383	0.208	0.268	0.065	-0.21	0.19	0.003	0.257
PPN016F04	-0.205	-0.233	-0.226	-0.113	-0.206	-0.153	-0.365	-0.527	-0.524	-0.283
PPN016F07	-0.318	-0.301	1.071	1.259	0.933	-0.221	-0.822	0.453	0.524	0.966
PPN016F08	0.11	0.175	0.197	0.119	-0.313	0.408	0.174	-0.736	-0.787	-0.186
PPN016F10	0.425	0.096	0.501	0.317	0.456	0.144	-0.032	0.395	0.138	0.016
PPN016G05	-0.142	-0.172	-0.327	-0.273	-0.269	-0.273	0.071	0.054	0.106	-0.127
PPN016H01	-0.668	-0.352	<invalid>	<invalid>	-0.489	-0.248	-0.334	-0.663	-0.757	-0.34
PPN016H04	-0.682	-0.684	-0.799	-1.748	-1.975	-0.455	-0.43	-1.409	-1.627	-1.744
PPN016H05	-0.035	-0.244	0.311	0.295	0.154	0.18	-0.318	0.041	-0.012	0.111
PPN016H06	-0.042	-0.044	0.302	0.357	0.041	-0.148	-0.105	0.371	0.365	0.133
PPN016H07	0.252	0.192	0.003	-0.172	-0.293	-0.06	0.064	-0.385	-0.447	-0.125
PPN016H08	0.06	0.119	-0.251	-0.249	-0.346	-0.044	0.134	-0.558	-0.552	-0.233
PPN016H10	0.017	0.051	-0.148	0.025	0.025	-0.062	-0.093	-0.587	-0.676	-0.048
PPN017A02	0.525	0.197	0.15	0.156	-0.018	0.521	0.302	0.189	0.345	-0.433
PPN017A07	0.359	-0.009	-0.11	0.227	0.123	0.307	-0.136	0.094	0.05	-0.029
PPN017A09	0.337	-0.015	1.17	1.191	1.03	0.443	-0.263	1.304	1.193	0.757
PPN017A10	0.22	0.127	0.685	0.221	0.402	0.238	0.078	0.776	0.802	0.332
PPN017A12	0.192	0.046	-1.027	<invalid>	<invalid>	-0.113	-0.015	-0.615	-0.742	-0.513
PPN017B02	0.062	0.125	0.137	0.586	0.585	0.115	0.312	0.451	0.564	0.501
PPN017B05	-0.458	0.064	-0.507	<invalid>	<invalid>	-0.531	0.207	-1.06	-0.59	-0.099
PPN017B08	-0.895	-0.889	-2.899	-2.747	-2.699	-0.636	-0.671	-2.609	-2.576	-2.048
PPN017B12	0.267	0.091	-0.48	-0.963	-0.99	0.075	-0.006	-0.775	-0.655	-0.416
PPN017C02	-0.121	0.123	-0.281	-0.368	-0.172	-0.039	0.414	0.02	0.108	-0.431
PPN017C03	0.304	0.065	-0.44	-0.688	-0.791	-0.03	0.148	-0.46	-0.823	-0.884
PPN017C08	-0.957	-1.154	-3.218	-3.181	-2.826	-0.688	-1	-2.922	-2.773	-1.894
PPN017C11	-0.087	-0.064	0.466	0.193	0.438	-0.039	-0.35	0.058	0.025	0.516
PPN017D02	-0.1	0.238	-0.495	-0.436	-0.492	-0.037	0.366	-0.282	-0.164	-0.308
PPN017D03	0.013	0.224	-0.449	-0.312	-0.319	-0.006	0.277	-0.171	-0.115	-0.222
PPN017D04	-0.537	-0.723	-0.746	-0.931	-0.506	-0.57	-0.874	-0.826	-0.513	-0.35
PPN017D09	-0.121	-0.046	-0.424	-0.709	-0.204	-0.083	0.045	-0.023	0.331	0.197
PPN017D10	-0.18	0.182	0.072	<invalid>	0.235	-0.047	0.492	0.396	0.306	0.123
PPN017E02	-0.318	0.311	-1.047	-0.65	-0.59	0.083	0.274	-0.863	-0.445	-0.078
PPN017E04	0.003	-0.167	0.665	0.872	0.616	0.023	-0.112	0.644	0.685	0.89
PPN017E05	0.283	0.059	-0.722	-0.96	-1.27	0.23	0.216	-0.673	-0.62	-0.854
PPN017E06	-0.278	-0.096	-0.507	-0.643	-0.396	-0.474	-0.233	-0.871	-0.819	-0.446
PPN017E09	0.148	0.117	-0.44	-0.548	<invalid>	0.284	0.198	-0.44	-0.56	-0.314
PPN017F01	0.351	0.272	-0.065	-0.219	-0.328	0.396	0.303	0.041	-0.151	-0.403
PPN017F02	1.053	0.25	1.293	0.988	0.612	0.689	0.264	0.738	0.38	0.252
PPN017F04	0.193	-0.014	-0.706	-0.238	-0.431	-0.182	0.235	0.147	0.206	0.021
PPN017F05	-0.278	-0.118	0.086	0.074	0.142	-0.004	-0.155	0.138	0.508	0.296
PPN017F06	-0.384	-0.045	-0.693	-0.481	-0.307	-0.228	-0.064	-0.603	-0.292	-0.015
PPN017F09	-0.201	-0.24	0.244	<invalid>	0.452	-0.22	0.043	0.39	0.481	0.505
PPN017F11	0.011	0.244	-0.106	-0.221	-0.349	-0.039	0.454	-0.419	-0.507	-0.429
PPN017F12	1.17	1.039	-0.631	-1.469	-1.422	0.757	1.194	-0.774	-0.966	-2.032
PPN017G03	1.085	0.232	1.013	0.519	0.484	0.618	0.301	0.235	0.063	0.259
PPN017G05	0.021	0.048	-0.551	-0.75	-0.342	0.044	0.168	-0.328	-0.15	-0.283
PPN017G08	-0.738	-0.408	-0.077	0.911	0.837	-0.696	0.122	0.681	1.009	1.03
PPN017G10	-0.242	0.116	0.744	0.935	0.306	-0.247	0.17	0.934	0.863	0.447
PPN017H05	0.123	0.236	0.519	0.406	0.482	0.26	0.721	0.78	0.635	0.652
PPN017H08	-0.082	0.087	-0.139	0.193	0.191	0.019	0.335	0.317	0.422	0.199
PPN017H09	-0.104	0.009	0.109	0.136	-0.129	-0.046	0.308	0.248	0.194	-0.113
PPN017H10	-0.375	-0.083	1.148	1.46	0.663	-0.414	-0.09	1.451	1.47	0.767
PPN018A01	-0.386	-0.483	0.622	0.844	1.316	-0.473	-0.501	1.014	1.029	1.472
PPN018A02	0.257	0.008	0.044	0.607	0.6	0.029	0.04	0.467	0.546	0.671
PPN018A04	0.552	0.315	0.049	0.254	0.192	0.336	0.39	0.513	0.571	0.127
PPN018A08	0.167	-0.013	0.458	<invalid>	0.781	0.083	0.251	0.86	0.569	0.924
PPN018A11	0.129	0.055	0.837	0.4	0.647	0.14	-0.131	0.924	0.836	0.366
PPN018B01	-0.346	-0.661	0.07	-0.029	0.26	-0.423	-1.03	-0.004	-0.045	0.384
PPN018B02	0.187	0.043	-0.081	0.159	0.158	0.296	0.042	0.124	0.148	0.075
PPN018B06	-0.262	-0.318	-0.601	-0.5	-0.545	-0.096	-0.238	-0.538	-0.434	-0.266
PPN018B08	1.26	0.33	0.393	0.17	0.463	0.818	0.355	0.392	0.466	0.532
PPN018B11	0.174	-0.109	0.952	0.662	0.578	0.203	-0.478	0.677	0.521	0.375
PPN018B12	-0.558	-0.084	0.742	<invalid>	0.331	-0.288	-0.12	0.44	0.571	0.452
PPN018C03	0.067	-0.099	0.47	0.567	0.705	0.056	-0.35	0.39	0.391	0.521
PPN018C11	-0.065	0.287	-0.581	-1.016	-1.284	-0.464	-0.318	-1.236	-1.163	-0.674
PPN018D01	0.027	-0.467	-0.103	-0.027	-0.174	-0.215	-0.808	-0.294	-0.378	0.243
PPN018D08	-0.066	0.255	-0.503	-0.382	-0.292	0.078	0.291	-0.349	-0.27	-0.245
PPN018D10	-0.317	-0.716	1.281	1.451	1.667	-0.722	-0.957	1.408	1.377	1.799
PPN018E03	0.323	-0.085	0.258	<invalid>	0.204	0.121	-0.123	0.16	0.224	0.232
PPN018E04	0.058	0.254	0.038	0.21	0.282	0.105	0.316	0.377	0.443	0.292
PPN018E06	-0.533	-0.226	0.045	1.142	1.281	-0.036	-0.302	0.317	0.858	0.826
PPN018E08	-0.37	-0.188	0.199	0.293	0.365	-0.357	-0.013	0.307	0.147	0.249
PPN018F01	0.426	0.189	0.217	<invalid>	0.201	0.578	0.34	0.296	0.7	-0.016
PPN018F02	0.139	-0.021	0.052	0.019	-0.23	-0.099	0.037	-0.237	-0.585	-0.471
PPN018F03	0.236	-0.13	1.133	1.193	0.943	0.154	-0.542	0.888	0.779	0.813
PPN018F06	-0.109	0.255	-1.616	-1.197	-1.364	-0.364	0.469	-1.091	-1.023	-0.828
PPN018F07	0.457	0.406	0.209	0.398	0.029	0.177	0.419	0.153	0.224	-0.081
PPN018F08	-0.137	-0.028	<invalid>	-0.051	0.853	-0.316	-0.11	0.586	0.697	1.032
PPN018F09	0.212	0.11	0.104	0.159	0	-0.186	0.206	0.344	0.346	0.128
PPN018G03	0.403	0.117	1.197	1.199	1.277	0.127	0.09	1.138	1.192	0.722
PPN018G04	-0.287	-0.141	-0.38	-0.171	0.021	-0.229	-0.006	0.143	0.225	0.2
PPN018G07	0	-0.069	0.044	-0.094	<invalid>	0.19	-0.261	-0.129	-0.268	-0.072
PPN018H01	0.273	0.153	0.428	<invalid>	0.812	0.027	-0.002	0.717	0.486	0.403
PPN018H07	0.087	-0.168	0.475	0.578	0.561	0.338	-0.601	0.153	0.153	0.334
PPN018H12	0.049	-0.092	-0.729	-0.518	-0.324	0.02	0.073	-0.629	-0.762	-0.629
PPN019A01	-0.295	-0.134	0.893	1.202	0.843	-0.024	-0.467	1.37	1.302	0.816
PPN019A03	-0.531	-0.731	2.326	2.238	2.276	0.159	-1.448	1.566	1.39	2.016
PPN019A11	0.236	-0.066	-0.638	-0.808	-0.879	-0.082	-0.136	-0.807	-0.919	-0.566
PPN019B02	-0.504	-0.246	0.165	0.187	0.184	-0.392	-0.424	-0.002	-0.044	0.429
PPN019B11	0.21	0.076	-1.132	-0.83	-1.004	0.216	0.111	-1.003	-1.146	-1.067
PPN019B12	-0.385	-0.307	-0.031	0.135	0.279	-0.367	-0.179	0.429	0.54	0.23
PPN019C01	-0.295	-0.396	-0.492	-0.181	-0.415	-0.325	-0.311	-0.624	-0.541	-0.166
PPN019C02	-0.306	-0.435	-0.327	-0.458	-0.171	-0.157	-0.484	-0.745	-0.678	0.089
PPN019C04	-0.328	-0.209	-0.266	-0.043	0.159	-0.231	-0.281	-0.344	-0.133	0.134
PPN019C06	-0.178	-0.03	-0.153	0.065	0.159	0.078	0.341	0.724	0.729	0.384
PPN019C08	0.29	0.348	-0.04	-0.197	-0.309	0.242	0.388	0.047	-0.146	-0.463
PPN019C11	0.217	0.162	-0.815	<invalid>	-0.148	0.427	0.425	-0.355	-0.039	-0.342
PPN019D02	0.005	-0.009	0.699	0.711	1.748	0.273	0.157	0.907	1.255	2.029
PPN019D04	-0.239	0.108	-0.357	<invalid>	-0.182	-0.101	0.29	0.058	0.109	0.038
PPN019D05	-0.203	-0.186	0.285	0.436	0.497	0.107	-0.102	0.429	0.626	0.621
PPN019D09	0.373	0.303	0.07	0.042	-0.181	0.185	0.302	0.278	0.003	-0.12
PPN019D12	-0.208	-0.138	-0.38	0.219	0.284	-0.307	-0.117	0.146	0.161	-0.006
PPN019E03	0.239	0.156	-0.199	-1.155	-0.856	0.231	0.237	0.019	-0.167	-1.062
PPN019E05	-0.105	0.038	0.808	0.835	1.163	0.211	0.244	1.61	1.646	0.938
PPN019E10	-0.519	0.135	-0.401	0.128	0.286	-0.347	0.273	0.397	0.845	0.429
PPN019E11	0.282	0.163	0.104	0.247	0.52	0.49	0.15	0.679	0.73	0.48
PPN019F03	0.874	0.271	0.218	-0.559	-0.623	0.578	0.05	-0.285	-0.83	-1.058
PPN019F08	0.136	0.135	-0.979	-0.727	-1.103	0.246	0.229	-0.8	-0.812	-0.943
PPN019F10	-0.042	-0.112	0.751	<invalid>	0.624	-0.036	-0.452	0.135	0.208	0.365
PPN019F11	0.12	0.014	0.208	0.224	0.451	0.194	-0.135	0.349	0.417	0.315
PPN019F12	0.158	0.126	-0.032	<invalid>	-0.166	0.055	0.078	0.182	-0.206	-0.244
PPN019G04	-0.261	0.026	-0.649	-0.267	-0.254	0.198	0.021	-0.266	-0.148	-0.463
PPN019G05	0.271	0.309	-0.749	-0.603	-0.571	0.244	0.344	-0.523	-0.529	-0.694
PPN019G10	0.21	0.14	-1.255	-1.009	-1.26	-0.006	0.144	-0.923	-0.986	-0.97
PPN019G11	0.69	0.061	-0.46	-0.571	-0.339	0.126	0.15	-0.466	-0.374	-0.411
PPN019G12	-0.156	0.185	-1.165	-0.776	-0.709	0.018	0.278	-0.411	-0.218	-0.595
PPN019H05	-0.738	0.22	-0.715	-0.768	-0.521	-0.031	0.052	-0.753	-0.544	-0.533
PPN019H06	0.174	-0.022	-0.158	-0.353	-0.349	0.161	-0.116	-0.248	-0.352	-0.102
PPN019H10	-0.653	-0.408	-1.899	-1.441	-1.796	-0.796	-0.277	-1.609	-1.638	-1.578
PPN020A04	-0.021	0.035	0.059	-0.022	0.045	-0.07	0.12	0.084	0.055	-0.219
PPN020A06	0.055	-0.137	0.63	0.647	0.709	-0.055	-0.107	0.666	0.627	0.83
PPN020A09	0.116	0.01	-0.367	-0.355	-0.535	0.163	0.06	-0.254	-0.204	-0.417
PPN020A10	-0.012	0.005	-0.328	-0.254	-0.261	-0.015	0.062	-0.17	-0.215	-0.156
PPN020B02	-0.284	0.159	-0.972	-0.979	-1.371	-0.141	0.017	-1.473	-1.075	-0.654
PPN020B04	0.069	0.233	0.154	0.484	0.599	0.416	0.529	0.931	1.123	0.542
PPN020B07	-0.218	-0.034	-0.68	-0.488	-0.158	0.002	0.229	0.157	0.316	0.091
PPN020C01	0.003	0.191	-0.319	-0.064	-0.287	0.076	0.476	-0.202	-0.118	-0.061
PPN020C02	0.171	0.137	-0.456	<invalid>	-0.057	0.17	0.211	-0.087	-0.002	-0.323
PPN020C03	-0.004	0.108	-0.465	-0.525	-0.449	-0.123	0.356	-0.357	-0.271	-0.476
PPN020C05	-0.435	0.036	0.032	-0.271	-0.102	-0.312	-0.079	-0.093	-0.191	-0.264
PPN020C11	0.273	0.098	-2.021	-3.257	-3.863	-0.03	0.153	-1.977	-3.366	-3.736
PPN020D07	0.069	0.084	-0.181	-0.031	0.008	-0.25	0.236	-0.168	-0.237	-0.102
PPN020D08	-0.423	-0.393	<invalid>	<invalid>	-0.193	-0.703	-0.237	-0.539	-0.874	0.65
PPN020D09	-0.006	-0.249	-0.816	-0.611	-0.559	-0.045	0.119	-0.477	-0.636	-0.369
PPN020E03	0.442	0.121	-0.689	-0.753	-0.689	0.141	0.273	-0.565	-0.617	-0.626
PPN020E06	0.095	0.136	0.361	0.184	0.205	0.187	0.258	0.468	0.406	0.06
PPN020E10	-0.12	-0.104	0.082	0.133	0.454	0.127	0.018	0.196	0.211	0.445
PPN020F01	-0.068	-0.109	0.077	-0.05	0.051	0.046	-0.032	-0.169	-0.259	-0.01
PPN020F06	0.518	0.134	0.626	0.573	0.938	0.784	0.232	1.431	1.403	0.568
PPN020F07	0.293	0.138	0.067	0.345	0.556	0.552	0.329	0.724	0.775	0.662
PPN020F08	0.143	0.494	0.356	0.208	0.163	0.3	0.724	0.665	0.664	0.042
PPN020F10	0.132	-0.143	0.595	0.673	0.922	1.074	-0.21	0.742	0.743	0.764
PPN020F11	-0.52	-0.57	1.647	1.362	1.907	0.045	-0.33	2.238	2.335	1.785
PPN020F12	-0.151	-0.313	1.157	0.943	1.799	-0.519	-0.238	1.308	1.424	1.731
PPN020G04	-0.194	0.214	-0.688	-0.17	-0.32	0.137	0.35	-0.038	0.234	-0.134
PPN020G05	-0.054	0.193	-0.508	-0.341	-0.32	-0.037	0.287	-0.071	0.043	-0.225
PPN020G06	-0.15	-0.047	-0.973	-0.843	-0.6	0.011	0.122	-0.544	-0.431	-0.319
PPN020G07	-0.208	-0.432	-0.09	0.265	0.292	0.109	-0.876	-0.033	-0.18	0.47
PPN020G09	0.252	-0.155	0.604	<invalid>	0.576	0.099	0.069	0.514	0.357	0.349
PPN020G10	0.121	-0.147	0.452	0.497	0.624	0.585	0.111	0.632	0.633	0.514
PPN020G12	-0.06	-0.095	-0.012	<invalid>	0.447	-0.094	-0.014	0.169	0.472	0.47
PPN020H02	0.381	0.01	0.287	0.018	0.046	0.357	0.331	0.401	0.204	-0.19
PPN020H03	-0.06	-0.06	0.063	0.323	0.338	-0.011	0.139	0.299	0.426	0.56
PPN020H04	-0.275	-0.118	-0.283	0.203	0.318	-0.275	-0.154	0.135	0.85	0.861
PPN020H06	0.201	0.111	-0.276	-0.37	-0.253	0.026	0.428	-0.035	0.021	-0.251
PPN020H08	0.366	0.127	0.285	0.226	0.089	0.096	-0.021	-0.076	-0.323	-0.199
PPN020H10	0.277	-0.112	-0.617	<invalid>	-0.843	0.399	-0.016	-0.483	-0.705	-0.851
PPN020H11	-0.095	-0.022	0.393	<invalid>	0.325	0.48	0.025	0.046	-0.121	0.168
PPN021A12	0.344	-0.005	-0.166	-0.177	-0.108	0.155	0.215	-0.085	-0.067	-0.205
PPN021B02	0.233	-0.01	0.613	1.017	1.175	0.164	-0.075	1.202	1.025	0.827
PPN021B03	0.41	0.064	0.206	0.487	0.311	0.26	0.053	0.517	0.351	0.08
PPN021B05	0.02	-0.002	-0.377	-0.432	-0.171	-0.126	0.205	-0.298	-0.193	-0.253
PPN021B06	0.173	0.021	0.086	<invalid>	0.126	-0.07	0.038	-0.145	-0.165	-0.023
PPN021B09	0.597	0.343	-0.171	-0.298	-0.286	0.098	0.545	-0.188	-0.114	-0.276
PPN021B10	-0.001	0.222	0.345	<invalid>	0.371	0.089	0.614	0.686	0.76	0.312
PPN021B11	-0.061	0.195	0.06	-0.277	-0.346	0.344	0.612	0.586	0.745	-0.037
PPN021C03	0.252	0.061	0.426	0.495	0.675	0.24	0.25	0.612	0.496	0.57
PPN021C07	0.279	0.216	-0.318	-0.006	-0.141	0.26	0.306	0.227	0.265	-0.117
PPN021C08	-0.068	0.048	-0.089	-0.093	-0.022	0.086	0.472	-0.227	-0.042	0.05
PPN021C10	0.331	0.187	0.185	-0.117	0.301	0.182	0.277	1.033	1.318	0.261
PPN021C12	0.213	0.17	-0.217	-0.238	-0.131	-0.204	0.127	-0.282	-0.25	-0.299
PPN021D03	0.143	0.061	-0.299	-0.326	-0.131	0.117	0.172	0.065	0.118	-0.295
PPN021D05	-0.235	-0.166	-0.09	0.087	0.408	-0.224	-0.182	0.674	1.237	0.305
PPN021D06	-0.181	-0.296	-0.394	-0.275	-0.58	-0.156	-0.733	-1.042	-0.998	-0.29
PPN021D08	-0.064	0.255	-0.704	-0.76	-1.198	0.09	0.384	-0.506	-0.639	-0.872
PPN021D09	0.02	-0.214	0.427	0.453	0.439	0.172	-0.141	0.425	0.211	0.105
PPN021D11	0.547	0.41	-0.27	-0.48	-0.37	0.481	0.302	-0.062	-0.212	-0.687
PPN021E05	0.691	0.733	0.974	0.069	-0.153	0.502	0.89	1.021	0.851	-0.496
PPN021E12	0.183	0.191	-0.285	-0.396	-0.361	0.018	0.233	-0.215	-0.358	-0.375
PPN021F03	0.093	0.03	-0.107	0.161	0.275	0.055	0.189	0.309	0.344	0.166
PPN021F05	-0.03	-0.034	0.583	0.396	0.622	-0.121	0.111	0.784	0.861	0.579
PPN021F06	-0.047	0.085	-0.518	-0.332	-0.598	-0.065	0.115	-0.363	-0.3	-0.587
PPN021F12	0.363	0.308	-0.612	-0.634	-0.705	0.261	0.538	-0.256	-0.291	-0.831
PPN021G04	0.091	0.005	0.274	<invalid>	0.558	-0.153	-0.128	0.205	0.386	0.381
PPN021G05	0.691	-0.046	0.916	<invalid>	1.257	0.353	0.452	1.559	1.357	0.778
PPN021G06	-0.148	-0.09	-0.103	-0.151	0.119	-0.213	0.027	-0.054	0.226	0.118
PPN021G09	-0.321	-0.383	-0.178	0.246	0.705	-0.202	-0.127	0.28	0.341	0.318
PPN021G11	-0.655	-0.668	-0.744	-1.005	-1.194	-0.675	-1.009	-1.214	-1.219	-0.46
PPN021G12	0.406	0.366	-0.445	-1.833	-2.06	0.29	0.544	-0.338	-0.58	-1.975
PPN021H05	-0.447	-0.134	0.7	0.695	0.764	-0.265	0.01	1.088	1.019	0.578
PPN021H06	-0.255	-0.109	-0.043	-0.047	-0.166	-0.357	-0.069	0.067	0.14	-0.061
PPN021H07	0.034	0.24	-0.537	-0.584	-1.265	-0.056	0.174	-0.525	-0.449	-1.04
PPN021H09	-0.311	-0.48	-0.331	-0.236	-0.054	-0.234	-0.511	-0.229	-0.163	0.039
PPN021H11	-0.443	-1.038	-0.782	-1.072	-0.969	-0.616	-1.457	-1.052	-0.985	-0.434
PPN021H12	-0.365	-0.512	-0.737	-1.033	-1.013	-0.475	-0.842	-0.926	-0.837	-0.62
PPN022A12	-0.244	-0.031	-1.096	-0.945	-0.694	-0.204	0.111	-0.511	-0.322	-0.507
PPN022B01	0.168	-0.102	0.382	0.561	0.574	0.492	0.076	0.629	0.595	0.612
PPN022B02	0.28	0.295	-0.356	0.067	-0.015	0.047	0.606	0.39	0.538	0.141
PPN022B04	0.067	0.032	-0.472	0.107	0.371	0.048	-0.15	-0.433	-0.394	0.336
PPN022B05	-0.004	-0.132	-0.828	-0.391	-0.044	0.053	-0.326	-0.863	-0.548	0.087
PPN022B06	0.757	0.164	0.057	0.019	-0.098	0.274	0.226	0.086	0.342	-0.027
PPN022B07	-0.285	-0.231	-0.39	-0.39	-0.506	-0.423	-0.107	-0.396	-0.429	-0.368
PPN022B09	0.255	0.091	0.316	<invalid>	0.566	0.094	0.117	0.333	0.28	0.439
PPN022B10	-0.403	-0.312	0.559	0.412	0.45	-0.201	-0.619	0.198	0.119	0.651
PPN022C05	-0.052	0.361	-0.061	-0.047	-0.015	-0.198	0.426	-0.081	0.493	0.022
PPN022C08	0.001	-0.297	0.391	-0.151	-0.017	-0.154	-0.505	0.026	-0.092	0.083
PPN022C09	0.128	-0.152	0.114	<invalid>	0.03	0.15	-0.544	-0.101	-0.344	-0.075
PPN022C10	0.45	-0.089	0.133	0.417	0.357	-0.06	-0.139	0.54	0.54	0.348
PPN022D05	-0.575	-0.511	-0.098	<invalid>	0.124	-0.468	-0.557	-0.221	-0.275	0.009
PPN022D06	0.285	0.272	-0.339	-0.457	-0.191	0.241	0.471	0.34	0.504	-0.435
PPN022D11	-0.377	-0.26	-0.216	-0.112	0.062	-0.328	-0.221	-0.205	-0.22	0.252
PPN022E03	0.416	0.538	-0.212	-0.243	-0.207	0.238	0.374	0.154	0.059	-0.363
PPN022E05	0.876	0.211	-0.199	0.115	0.028	0.66	0.177	0.182	0.24	-0.064
PPN022E06	-0.428	-0.397	0.075	-0.014	0.02	-0.4	-0.991	-0.647	-0.684	0.039
PPN022E07	-0.174	-0.156	0.182	0.412	0.383	-0.104	-0.315	0.33	0.43	0.594
PPN022E08	0.322	0.145	0.672	<invalid>	1.167	0.177	0.456	1.192	1.035	1.119
PPN022E09	-0.007	0.149	0.438	0.39	0.458	0.094	0.296	0.801	0.752	0.547
PPN022E10	-0.73	0.341	-0.507	-0.627	-0.377	-0.381	0.216	-0.081	0.166	0.063
PPN022F01	0.178	0.222	0.332	0.052	-0.172	-0.068	0.198	-0.173	-0.385	-0.399
PPN022F02	0.894	0.42	0.093	0.05	-0.099	0.447	0.561	0.543	0.607	-0.135
PPN022F06	-0.211	0.131	-0.42	<invalid>	-0.506	-0.295	0.163	-0.071	0.094	-0.264
PPN022F10	0.02	0.069	-0.646	-0.624	-0.838	0.128	0.316	-0.082	-0.025	-0.729
PPN022G03	-0.046	-0.345	0.051	-0.098	0.239	-0.217	-0.431	0.094	0.192	0.282
PPN022G06	0.63	0.508	1.175	0.208	-0.659	0.308	0.353	0.107	-0.565	-1.513
PPN022G07	0.095	0.125	-1.639	-1.567	-1.655	0.001	0.256	-1.49	-1.664	-1.28
PPN022H01	0.058	-0.069	0.222	<invalid>	0.655	-0.197	-0.026	0.775	0.954	0.21
PPN022H03	0.025	-0.172	0.163	0.134	0.493	-0.061	-0.188	0.637	0.702	0.405
PPN022H05	-0.052	-0.455	-0.278	0.218	0.432	0.074	-0.632	-0.122	-0.094	0.342
PPN022H07	0.431	0.097	-0.399	-0.471	-0.522	0.371	-0.154	-0.685	-0.707	-0.324
PPN022H09	-0.042	0.059	-0.269	-0.613	-0.387	-0.055	0.044	-0.38	-0.138	-0.161
PPN022H11	0.194	-0.073	0.008	0.087	0.141	-0.085	-0.177	-0.008	-0.042	0.194
PPN023A01	-0.007	-0.114	-0.006	-0.074	-0.14	-0.102	-0.516	-0.122	-0.185	-0.096
PPN023A04 ( PPN023A04)	-0.098	-0.107	-0.152	-0.007	0.187	0.077	0.026	0.023	0.048	-0.139
PPN023A05	0.294	0.017	-0.125	<invalid>	-0.122	0.133	0.46	0.215	-0.053	-0.269
PPN023A09	0.175	0.06	-0.122	-0.052	-0.109	-0.068	0.05	-0.296	-0.466	-0.189
PPN023B01	0.081	-0.006	-0.034	-0.097	-0.377	-0.019	-0.537	-0.466	-0.528	-0.135
PPN023B05	0.04	0.265	-0.81	-0.599	-0.464	0.092	0.384	0.018	0.267	-0.345
PPN023B07	0.116	-0.033	0.877	<invalid>	0.595	0.196	0.191	1.093	1.086	0.55
PPN023B08	0.228	0.489	-0.308	-0.395	-0.203	0.761	1.091	0.416	0.46	0.038
PPN023B10	0.48	0.081	-0.057	-1.353	-1.364	0.186	-0.15	-0.911	-1.443	-1.56
PPN023B12	0.034	0.273	-0.005	0.059	0.154	0.196	0.396	0.542	0.365	-0.196
PPN023C01	0.244	0.051	-0.437	-0.534	-0.925	0.205	-0.559	-0.662	-0.75	-0.588
PPN023C03	-0.343	-0.278	-0.3	<invalid>	0.321	-0.03	-0.388	-0.231	-0.28	0.375
PPN023C06	0.09	-0.115	0.106	<invalid>	0.12	-0.025	-0.037	0.08	-0.219	0.133
PPN023C09	0.063	0.066	-0.463	-0.586	-0.368	0.178	0.324	-0.051	0.183	-0.217
PPN023D01	0.223	0.03	-0.354	-0.252	-0.434	0.162	-0.195	-0.512	-0.569	-0.257
PPN023D04	-0.25	0.072	0.307	0.336	0.421	0.047	0.161	0.754	0.878	0.328
PPN023D05	-0.066	0.048	-0.413	-0.343	-0.194	0.019	0.179	-0.22	-0.139	-0.227
PPN023D09	-0.074	-0.465	0.675	0.403	0.384	0.064	-1.305	-0.209	-0.182	0.672
PPN023D10	-0.735	-0.671	1.571	0.706	1.428	-0.965	-0.954	0.55	0.812	1.539
PPN023D12	0.18	-0.074	0.005	-0.147	-0.225	0.007	-0.125	0.278	0.248	0
PPN023E01	0.002	0.223	0.208	1.439	0.865	0.352	-0.134	0.291	0.632	0.7
PPN023E02	-0.275	-0.299	0.13	0.176	0.012	-0.138	-0.758	-0.148	-0.193	0.187
PPN023E07	-0.163	-0.005	-0.659	-0.678	-0.803	0.25	0.106	-0.317	-0.008	-0.282
PPN023E08	0.153	0.203	-0.621	-0.633	-0.494	0.135	0.368	-0.509	-0.345	-0.301
PPN023E10	0.049	0.129	-0.628	<invalid>	0.132	0.132	0.217	0.389	0.689	0.157
PPN023E11	0.054	0.294	-0.712	0.093	-0.016	-0.028	0.334	0.514	0.734	-0.213
PPN023E12	0.198	0.011	0.476	<invalid>	-0.015	0.096	-0.219	-0.329	-0.404	-0.022
PPN023F02	0.008	-0.184	0.493	-0.151	0.029	-0.023	-0.364	0.26	0.187	0.132
PPN023F11	0.379	0.164	-0.384	-0.291	-0.224	0.298	0.251	0.097	0.155	-0.234
PPN023G04	0.258	0.25	-0.945	-1.643	-1.978	0.278	0.565	-0.965	-1.166	-1.669
PPN023G05	-0.421	-0.258	0.345	-0.059	0.401	-0.045	-0.178	0.909	1.142	0.405
PPN023G06	-0.115	0.243	0.039	<invalid>	0.648	0.177	0.732	0.923	0.905	0.759
PPN023G10	-0.056	-0.216	0.648	0.346	0.438	-0.122	-0.298	1.13	1.024	0.408
PPN023G11	0.434	0.226	0.189	-0.284	-0.603	0.506	0.384	0.038	0.239	-0.277
PPN023H05	-0.164	0.051	0.245	<invalid>	0.233	-0.205	0.086	0.248	0.252	0.04
PPN023H08	0.031	-0.143	0.074	-0.044	-0.003	-0.171	-0.183	-0.319	-0.404	-0.04
PPN023H10	0.326	0.152	0.44	0.22	0.285	0.193	0.218	0.232	0.156	-0.01
PPN024A09	-0.126	0.057	-0.612	-0.704	-0.272	-0.054	0.03	-0.074	0.387	0.268
PPN024A12	0.484	0.17	-1.188	-1.083	-1.629	0.091	0.155	-1.395	-2.571	-1.422
PPN024B04	-0.308	-0.101	-1.229	-0.995	-0.989	-0.318	0.225	-0.924	-0.922	-0.708
PPN024B08	0.085	0.394	-1.503	-1.612	-1.81	0.232	0.644	-1.351	-1.453	-1.545
PPN024C01	0.082	0.331	-0.425	<invalid>	-0.109	0.197	0.417	-0.008	-0.026	0.024
PPN024C03	-0.283	0.209	-0.729	-0.627	-0.71	0.047	0.446	-0.276	-0.142	-0.522
PPN024C05	-0.193	-0.119	0.195	0.81	1.061	-0.195	-0.053	0.516	0.665	1.03
PPN024C09	-0.054	0.326	-0.088	-0.286	-0.666	0.424	0.154	-0.545	-0.571	-0.54
PPN024C11	-0.077	-0.02	-0.096	-0.155	-0.496	0.153	-0.016	-0.406	-0.414	-0.39
PPN024C12	-0.163	0.131	-1.097	-0.818	-1	-0.164	0.37	-0.233	-0.175	-1.157
PPN024D01	0.098	0.46	-0.708	-0.704	-0.316	0.411	0.616	-0.033	0.216	-0.346
PPN024D02	0.545	-0.103	1.487	2.184	2.151	0.377	-1.77	2.376	2.397	1.877
PPN024D04	0.426	0.27	-0.493	-0.686	-0.588	0.224	0.594	-0.146	-0.207	-0.761
PPN024D05	0.279	0.084	-0.179	-0.277	-0.237	0.195	0.193	-0.155	-0.171	-0.288
PPN024D08	0.2	0.319	-0.705	-1.143	-1.168	0.346	0.522	-0.833	-0.945	-1.199
PPN024D10	-0.004	-0.046	0.078	-0.031	-0.228	0.219	0.021	-0.228	-0.535	0.035
PPN024D11	0.35	-0.166	1.002	<invalid>	<invalid>	0.239	-0.38	-0.016	-0.534	-0.905
PPN024E02	0.729	0.644	0.232	0.111	0.374	0.676	0.873	1.001	1.085	0.144
PPN024E09	0.414	0.445	0.014	-0.087	-0.001	0.379	0.735	0.099	0.283	0.241
PPN024E10	0.074	0.239	-0.498	-0.721	-0.486	0.218	0.344	0.062	0.036	-0.36
PPN024E11	0.183	0.005	-0.062	-0.242	-0.313	0.129	0.126	-0.176	-0.238	-0.204
PPN024F02	0.368	0.215	-0.408	-0.493	-0.264	0.384	0.414	0.05	0.131	-0.485
PPN024F03	0.313	0.226	-0.201	0.311	0.521	0.377	0.521	0.806	0.776	0.369
PPN024F05	0.781	0.228	-0.557	-0.966	-0.715	0.191	0.49	-0.313	-0.656	-0.876
PPN024G10	-0.072	-0.093	-0.04	-0.179	-0.26	0.064	-0.143	-0.284	-0.226	-0.272
PPN024H02	-0.252	-0.25	0.568	0.578	0.437	-0.259	-0.547	0.337	0.284	0.58
PPN024H03	-0.666	-0.458	0.423	0.759	0.506	-0.47	-0.634	0.207	0.32	0.78
PPN024H04	-0.363	-0.118	-0.305	-0.11	0.344	0.216	-0.39	0.48	0.653	0.741
PPN024H05	-0.319	-0.393	0.707	0.839	0.601	-0.209	-0.863	-0.193	0.311	0.945
PPN024H07	0.052	0.089	-0.016	-0.27	-0.291	0.035	0.242	0.112	0.093	-0.097
PPN024H12	-0.058	-0.045	-0.336	-0.371	-0.473	0.112	0.107	-0.431	-0.41	-0.348
PPN025A01	-2.562	-0.216	-1.34	-0.38	-0.582	-1.05	0.273	-0.891	-0.6	-0.501
PPN025A06	-0.417	-0.481	-0.092	-0.243	-0.215	-0.398	-0.827	-0.441	-0.422	0.145
PPN025A11	-0.146	0.071	-0.283	-0.312	-0.207	-0.037	0.246	0.147	0.264	-0.185
PPN025B02	-1.631	-0.212	-0.486	-0.068	-0.248	-0.631	0.039	-0.018	0.131	-0.081
PPN025B04	-0.07	-0.401	-0.584	-0.743	-0.634	0.055	-0.607	-0.589	-0.542	-0.238
PPN025B05	-0.424	0.115	0.128	0.227	0.004	-0.206	-0.124	0.056	0.038	0.327
PPN025B08	-0.022	0.113	-0.254	-0.325	-0.153	0.013	0.194	0.286	0.33	-0.051
PPN025C01	-1.874	-0.061	-1.716	-0.932	-1.124	-0.816	0.052	-1.764	-1.466	-0.937
PPN025C03	-0.158	-0.459	-0.291	<invalid>	0.145	-0.241	-0.287	0.025	-0.07	0.148
PPN025C04	-1.278	-1.093	-2.262	-2.042	-1.398	-1.175	-1.176	-1.872	-1.249	-0.58
PPN025C05	0.106	0.166	0.21	0.142	0.23	0.02	-0.032	0.434	0.421	0.278
PPN025C07	-0.753	0.027	-0.227	-0.357	-0.843	-0.553	0.054	-0.866	-0.702	-0.079
PPN025C09	0.179	-0.05	-0.084	0.077	-0.245	0.189	-0.545	-0.256	-0.061	-0.135
PPN025C11	0.705	0.189	0.268	0.367	0.439	0.512	0.261	0.823	0.905	0.397
PPN025D04	0.117	0	-0.274	-0.741	-0.514	0.087	-0.153	-0.122	-0.364	-0.56
PPN025D05	-0.116	0.164	-0.985	-0.657	-0.573	0.016	0.45	-0.145	0.112	-0.325
PPN025D08	0.455	-0.16	1.218	0.992	0.731	0.425	-0.998	0.279	0.364	0.795
PPN025D10	0.346	0.015	-0.03	0.752	0.392	-0.036	-0.29	0.282	0.3	0.207
PPN025D11	0.303	0.173	0.039	0.121	0.539	0.485	0.366	0.996	0.99	0.086
PPN025E01	-0.034	-0.074	-0.083	-0.148	-0.507	-0.133	-0.29	-0.498	-0.608	-0.068
PPN025E02	0.141	-0.018	0.943	0.425	0.307	-0.066	-0.59	0.102	-0.13	0.237
PPN025E05	0.133	0.176	-0.079	-0.186	-0.051	0.157	0.138	0.382	0.456	-0.052
PPN025E07	-0.043	-0.175	0.818	0.958	0.652	0.053	-0.231	0.595	0.546	0.666
PPN025E09	0.086	-0.155	1.472	1.228	1.056	0.325	-0.952	0.614	0.459	1.029
PPN025E12	0.022	-0.047	0.538	<invalid>	0.734	-0.043	-0.093	0.427	0.564	0.843
PPN025F01	0.065	0.079	-0.963	-1.003	-1.292	-0.073	0.164	-0.863	-0.804	-0.71
PPN025F02	0.177	-0.139	0.454	-0.11	-0.299	-0.073	-0.551	-0.359	-0.499	-0.284
PPN025F04	-0.084	-0.017	-0.835	-0.773	-0.765	-0.141	0.349	-0.368	-0.315	-0.633
PPN025F08	-0.263	-0.173	0.452	0.821	1.213	-0.277	-0.248	1.127	1.448	1.358
PPN025G06	-0.859	-0.846	-0.588	-0.725	-0.691	-0.814	-1.577	-0.982	-0.898	-0.173
PPN025G08	-0.67	-0.758	-0.779	-0.323	0.018	-0.662	-0.942	-0.677	-0.172	0.445
PPN025G10	0.174	0.188	-0.058	0.147	0.179	0.311	0.121	0.042	-0.005	0.026
PPN025G11	0.173	0.18	-0.626	-0.548	-0.395	0.748	0.233	-0.116	-0.02	-0.551
PPN025G12	0.111	0.167	-0.225	<invalid>	-0.345	0.072	0.029	-0.365	-0.456	-0.306
PPN025H02	0.733	0.163	0.592	0.349	0.505	0.447	0.005	0.317	0.401	0.489
PPN025H04	0.449	0.046	-0.083	-0.451	-0.155	0.287	0.115	-0.263	-0.423	-0.59
PPN025H07	-0.141	-0.104	0.133	0.476	-0.187	-0.057	-0.092	-0.451	-0.207	0.633
PPN025H09	0.156	0.292	-0.048	<invalid>	0.045	0.331	0.434	0.316	0.322	0.211
PPN026B01	-0.413	-0.131	-0.508	-0.339	-0.21	-0.119	0.118	0.272	0.319	-0.074
PPN026B02	0.401	0.221	-0.042	-0.183	-0.162	0.189	0.464	0.382	0.545	-0.078
PPN026B04	-0.307	-0.061	-1.374	-1.156	-1.101	-0.115	0.249	-0.574	-0.362	-0.718
PPN026B05	-0.128	0.034	-0.972	-0.807	-0.71	-0.147	0.029	-0.483	-0.186	-0.349
PPN026B06	0.174	0.334	-0.446	0.003	0.059	0.25	0.646	-0.01	0.197	-0.282
PPN026B10	-0.055	-0.056	-0.711	-0.846	-0.422	-0.105	0.101	0.182	0.375	-0.169
PPN026B12	-0.087	0.162	-0.063	-0.293	-0.565	-0.096	0.022	-0.592	-0.607	-0.408
PPN026C05	0.457	-0.165	-0.626	-0.093	-0.162	0.436	-0.134	-0.298	-0.176	0.024
PPN026C06	0.686	0.018	0.339	0.121	0.053	0.196	-0.208	0.083	-0.156	0.109
PPN026C09	0.107	-0.228	-0.451	-0.811	-0.519	-0.095	0.064	-0.045	0.146	-0.473
PPN026C11	0.298	0.349	-0.477	-0.35	-0.012	0.274	0.607	0.186	0.325	-0.208
PPN026D01	-0.401	0.117	-0.536	-0.191	-0.199	-0.128	0.541	0.142	0.052	-0.429
PPN026D03	0.034	0.015	-0.742	-0.477	-0.374	0.261	0.36	0.161	0.433	-0.099
PPN026D04	0.278	0.271	0.207	0.174	0.391	0.516	0.398	0.819	0.908	0.06
PPN026D10	0.123	0.108	-0.594	-0.978	-0.754	0.115	0.329	0.022	-0.014	-0.887
PPN026E02	0.119	-0.064	0.87	0.517	-0.113	0.189	-0.835	-0.247	-0.486	-0.038
PPN026E03	-0.14	0.017	<invalid>	0.243	0.194	-0.125	0.072	0.062	-0.014	0.146
PPN026E06	-0.886	-0.72	-1.272	-0.68	-1.012	-0.695	-0.886	-1.526	-1.519	-0.596
PPN026F01	-0.248	0.15	-0.483	-0.243	-0.052	-0.012	0.39	0.311	0.548	-0.062
PPN026F02	1.043	0.445	0.292	0.642	0.631	0.982	0.479	1.331	1.186	0.233
PPN026F04	0.069	0.36	1.59	1.569	1.622	0.502	0.393	2.063	1.955	1.061
PPN026F12	0.237	-0.039	0.548	0.852	0.517	0.139	-0.245	0.224	0.182	0.299
PPN026G01	-0.19	0.178	-0.368	-0.257	-0.203	-0.047	0.416	0.212	0.391	-0.027
PPN026G02	0.166	0.289	-0.672	-0.633	-0.401	0.109	0.451	-0.05	-0.107	-0.571
PPN026G03	-0.008	0.33	-0.724	-0.336	-0.224	0.166	0.692	-0.156	-0.112	-0.343
PPN026G08	0.112	0.14	-0.705	-1.666	-0.933	0.328	0.219	-0.336	-0.49	-1.097
PPN026G10	-0.675	-0.237	-0.221	0.065	0.219	-0.468	-0.32	-0.087	-0.116	0.125
PPN026G11	-0.394	-0.024	-0.58	-0.206	-0.081	-0.259	0.061	-0.415	-0.24	-0.229
PPN026H02	-0.022	0.142	-0.291	-0.39	-0.005	0.106	0.168	0.163	0.222	-0.178
PPN026H03	0.043	0.233	-0.539	-0.621	-0.377	0.154	0.278	0.035	0.156	-0.482
PPN026H12	-0.157	-0.036	-0.09	-0.203	-0.116	-0.243	-0.296	-0.428	-0.469	-0.098
PPN027A03	-0.132	-0.198	-0.082	0.088	0.193	-0.037	-0.187	0.041	0.074	0.222
PPN027A09	0.423	0.373	0.189	-0.189	<invalid>	0.432	0.232	-0.492	-1.021	-0.264
PPN027A12	0.188	0.17	0.096	0.102	-0.016	0.097	0.25	-0.216	-0.293	0.006
PPN027B02	0.086	0.154	-0.325	-0.245	0.083	0.227	0.289	0.425	0.722	0.151
PPN027B03	0.173	0.109	-0.287	0.044	-0.479	0.274	-0.092	-0.287	-0.324	-0.197
PPN027B08	0.566	0.504	-0.417	-0.616	-0.249	0.349	0.386	0.134	0.16	-0.222
PPN027B09	0.121	-0.029	-0.588	-0.833	<invalid>	0.058	0.412	-0.001	-0.024	-0.154
PPN027B11	-0.347	0.18	0.223	0.372	0.388	-0.06	0.491	0.486	0.791	0.433
PPN027B12	0.289	0.26	-0.175	-0.282	-0.131	0.152	0.453	-0.042	0.057	-0.019
PPN027C01	0.022	0.1	-0.296	<invalid>	0.277	0.134	0.231	0.175	0.375	0.112
PPN027C04	-0.348	-0.149	-1.038	-0.859	-0.741	-0.075	0.079	-0.873	-0.634	-0.541
PPN027C05	-0.434	-0.416	-1.037	-0.99	-0.612	-0.409	-0.368	-0.919	-0.748	-0.282
PPN027C06	0.052	-0.028	-0.414	-0.48	-0.201	-0.063	0.102	-0.247	-0.145	-0.059
PPN027C10	0.085	-0.036	-0.519	-0.196	-0.053	0.385	0.002	-0.366	-0.24	-0.092
PPN027C11	0.057	0.177	-0.259	-0.187	0.038	0.187	0.272	0.349	0.573	0.052
PPN027D02	0.013	-0.434	-0.336	-0.663	-0.794	0.025	-0.546	-0.781	-0.71	-0.331
PPN027D03	-0.068	-0.261	-0.281	-0.648	-0.396	0.042	-0.25	-0.668	-0.648	-0.214
PPN027E08	0.329	0.331	0.532	0.247	0.248	0.308	0.151	0.475	0.517	0.221
PPN027E11	-0.419	-0.27	-0.791	-0.648	-0.325	-0.477	-0.092	-0.726	-0.554	-0.118
PPN027F03	0.026	-0.509	-0.155	-0.556	-0.521	0.421	-1.124	-0.711	-0.814	-0.467
PPN027F06	-0.173	0.015	<invalid>	<invalid>	-0.431	-0.156	0.143	-0.16	-0.196	-0.031
PPN027F07	0.139	-0.028	0.292	-0.308	-0.035	-0.196	-0.111	-0.219	-0.366	-0.318
PPN027F09	-0.101	-0.403	-0.145	-0.203	-0.125	-0.111	-0.729	-0.402	-0.256	0.051
PPN027F10	0.096	0.113	-0.321	-0.413	-0.458	-0.052	0.297	-0.08	-0.104	-0.342
PPN027F12	0.164	0.087	-1.236	-1.185	-0.8	0.013	0.219	-0.853	-0.858	-0.588
PPN027G12	0.234	0.204	-1.128	-0.914	-0.57	0.115	0.232	-0.648	-0.514	-0.619
PPN027H02	0.191	-0.023	-0.646	-0.806	-0.645	0.183	-0.085	-0.599	-0.553	-0.64
PPN027H04	-0.12	0.053	-0.201	<invalid>	-0.44	-0.071	-0.147	-0.347	-0.422	-0.188
PPN027H05	0.299	0.093	0.292	0.069	0.031	0.061	-0.196	-0.021	-0.173	0.04
PPN027H06	0.26	0.039	0.628	0.51	0.565	-0.064	-0.254	0.24	0.21	0.708
PPN027H07	0.681	0.286	1.312	0.834	0.379	0.507	-0.179	0.417	0.171	0.072
PPN027H08	-0.068	-0.049	<invalid>	0.343	<invalid>	0.089	-0.216	0.549	0.433	0.363
PPN027H09	0.152	0.143	-0.175	-0.288	-0.681	-0.177	0.138	-0.137	-0.431	-0.792
PPN027H10	-0.586	0.09	-1.001	-1.122	-1.438	-0.294	-0.61	-1.642	-1.5	-0.827
PPN027H11	-0.267	-0.099	-0.788	-0.768	-0.577	-0.127	0.133	-0.49	-0.357	-0.586
PPN028A09	-0.17	-0.147	-0.268	-0.06	-0.083	-0.213	0.019	-0.065	0.022	-0.046
PPN028B06	0.792	0.517	-0.354	-0.414	-0.267	0.551	0.607	0.744	1.006	-0.604
PPN028B09	0.213	0.262	-0.888	-0.795	-0.884	-0.075	0.484	-0.838	-1.247	-0.881
PPN028B11	-0.317	-0.293	-0.282	-0.044	-0.077	-0.191	-0.138	-0.151	0.036	0.105
PPN028C06	0.413	0.601	0.06	<invalid>	0.799	0.577	0.584	1.15	1.284	0.481
PPN028C07	0.299	0.28	-0.216	-0.46	-0.295	0.42	0.382	-0.147	-0.17	-0.3
PPN028C08	0.404	0.203	0.043	0.013	0.105	0.543	0.331	0.275	0.344	0.157
PPN028C10	0.289	-0.169	0.395	0.084	0.119	0.215	-0.287	0.265	0.278	0.124
PPN028D03	0.112	-0.242	0.605	0.539	0.886	0.141	0.063	0.842	0.785	0.678
PPN028D05	0.111	-0.013	0.098	-0.399	-0.285	0.22	-0.124	-0.29	-0.496	-0.284
PPN028D06	0.095	0.388	-0.277	-0.395	-0.332	0.181	0.561	0.101	0.197	-0.381
PPN028D08	0.103	0.037	-0.054	-0.144	0.093	0.142	0.31	0.466	0.469	-0.03
PPN028D11	0.248	-0.011	0.672	<invalid>	0.673	0.231	-0.079	0.85	0.905	0.6
PPN028E07	0.518	0.414	-0.85	-1.705	-1.237	0.117	0.543	-0.771	-0.935	-1.385
PPN028E08	0.186	0.028	-0.377	-0.424	-0.329	0.01	0.104	-0.207	-0.504	-0.438
PPN028E12	-0.35	-0.251	-0.563	-0.723	-0.415	-0.175	0.288	-0.33	0.204	0.001
PPN028F01	-0.18	-0.106	0.673	1.368	0.885	0.289	0.539	1.625	2.298	1.088
PPN028F04	0.471	0.115	0.016	0.131	0.144	0.157	0.13	0.4	0.428	0.08
PPN028F06	0.092	0.09	-0.205	-0.05	-0.032	0.146	0.27	-0.108	0.051	-0.021
PPN028F09	-0.025	0.086	-0.263	-0.333	0.525	-0.025	0.107	-0.346	-0.143	0.071
PPN028F10	-0.125	0.057	-0.574	-0.634	-0.377	0.156	0.005	-0.349	-0.135	-0.761
PPN028F12	0.046	0.013	0.711	0.182	-0.114	-0.087	-0.369	0.171	-0.148	-0.075
PPN028G01	0.143	0.247	-0.291	-0.628	-0.301	0.094	0.554	0.17	0.267	-0.259
PPN028G08	0.059	0.101	-0.106	-0.078	-0.086	0.231	0.186	0.032	0.192	0.041
PPN028G12	-0.195	-0.223	0.026	-0.069	0.194	-0.229	-0.297	-0.151	-0.037	0.456
PPN028H04	0.073	0.444	0.118	0.175	0.031	0.183	0.54	0.423	0.491	-0.034
PPN028H05	-0.033	0.259	-0.193	-0.151	-0.151	0.073	0.16	0.032	0.093	-0.069
PPN029A01	0.118	-0.1	1.67	<invalid>	1.327	-0.295	-0.333	1.263	1.34	1.355
PPN029A02	0.037	-0.058	1.988	1.873	1.453	-0.184	-1.109	1.341	1.311	1.58
PPN029A03	0.05	-0.049	1.997	2.181	1.795	-0.141	-1.179	1.51	1.527	1.819
PPN029A04	-0.16	0.198	-0.216	<invalid>	0.234	0.033	0.151	0.774	0.628	0.095
PPN029A05	-0.356	-0.031	0.305	1.617	1.402	-0.287	0.03	1.599	1.948	1.26
PPN029A10	0.185	0.445	0.075	0.112	-0.209	0.104	0.702	0.095	0.086	-0.399
PPN029A11	0.122	0.4	-0.449	-0.172	-0.102	0.295	0.601	-0.065	0.041	-0.686
PPN029B01	-0.322	-0.34	-0.913	-0.684	-0.656	-0.201	-0.208	-0.677	-0.575	-0.236
PPN029B02	0.403	0.184	1.402	1.498	1.151	0.147	-0.265	1.212	1.187	1.063
PPN029B03	0.259	0.21	0.679	0.314	-0.029	-0.051	-0.132	0.474	0.262	-0.094
PPN029B05	-0.362	0.124	-0.213	<invalid>	0.611	-0.358	0.209	0.662	0.953	0.305
PPN029B06	0.232	-0.11	0.29	<invalid>	1.057	-0.149	0.098	1.367	1.564	0.959
PPN029B08	-0.23	0.048	-0.44	-0.813	-0.888	-0.128	-0.099	-0.577	-0.403	-0.616
PPN029C01	-0.617	-0.702	-0.735	-0.591	-0.716	-0.61	-0.992	-1.017	-0.707	-0.264
PPN029C02	0.178	0.293	-1.427	-1.748	-1.868	0.285	0.504	-0.983	-1.086	-1.726
PPN029C03	0.02	0.076	-0.309	-0.591	-0.519	-0.114	0.142	-0.062	-0.117	-0.401
PPN029C05	0.034	0.277	-0.396	-0.341	-0.262	-0.006	0.493	-0.212	0.048	-0.221
PPN029C06	0.147	0.184	-0.546	-0.577	-0.346	0.179	0.445	0.459	0.608	-0.164
PPN029C10	0.189	0.31	0.175	-0.03	0.153	0.361	0.352	0.599	0.591	0.199
PPN029D03	-0.105	0.124	-0.653	-0.452	-0.546	-0.065	0.08	-0.387	-0.329	-0.318
PPN029D05	0.023	0.165	-1.014	-1.079	-0.807	0.2	0.326	-0.454	-0.009	-0.724
PPN029D09	0.054	0.101	-0.279	-0.393	-0.157	0.047	0.139	0.228	0.417	0.006
PPN029D10	0.302	0.235	0.045	-0.035	-0.101	0.227	0.323	0.465	0.395	-0.07
PPN029D11	0.166	0.069	-0.467	-0.55	-0.975	0.017	0.224	-0.412	-0.715	-0.606
PPN029D12	0.075	-0.202	0.325	0.058	-0.025	0.082	-0.717	-0.311	-0.439	0.119
PPN029E03	-0.098	0.117	-0.789	-0.583	-0.52	-0.054	0.408	-0.592	-0.509	-0.283
PPN029E04	-0.783	-0.259	-1.212	-0.687	-0.658	-0.751	-0.058	-0.923	-0.835	-0.443
PPN029E07	0.6	0.455	-2.176	-2.565	-2.339	0.263	0.536	-2.071	-2.386	-2.623
PPN029E10	0.801	0.251	-0.208	-0.158	-0.259	0.128	0.495	0.093	0.026	-0.481
PPN029F02	0.235	0.204	0.732	0.179	0.203	0.333	0.355	0.312	0.266	-0.026
PPN029F03	0.107	0.197	0.287	-0.073	-0.128	0.042	0.219	0.099	0.173	-0.261
PPN029F04	-0.659	-0.225	-0.914	-0.635	-0.467	-0.522	0.036	-0.778	-0.752	-0.239
PPN029F08	0.802	0.49	-0.499	-0.873	-0.778	0.728	0.613	-0.192	-0.159	-0.96
PPN029G02	0.215	0.254	0.555	0.025	0.045	0.325	0.166	0.31	0.253	-0.256
PPN029G10	-0.187	-0.021	0.124	-0.412	0.327	0.241	-0.202	0.889	1.08	0.104
PPN029H02	0.133	0.099	0.727	0.426	0.253	0.128	-0.009	0.258	0.081	0.037
PPN029H06	0.194	0.064	0.285	<invalid>	0.335	0.272	0.178	0.514	0.603	0.28
PPN029H07	-0.105	0.279	0.457	0.458	0.597	0.055	0.058	0.86	0.796	0.567
PPN029H08	-0.122	0.024	-0.483	0.39	0.639	0.165	0.117	0.409	0.759	0.388
PPN029H09	-0.155	-0.109	-0.816	0.637	1.035	0.487	0.023	0.564	1.069	1.043
PPN029H10	-0.042	0.046	-0.541	<invalid>	0.032	0.163	0.269	0.336	0.516	-0.089
PPN029H11	0.116	0.194	-0.35	-0.39	-0.358	0.065	0.223	0.237	0.141	-0.432
PPN029H12	-1.085	0.427	-0.635	-0.597	0.184	-1.066	0.33	-0.72	-0.42	0.161
PPN030A04	-0.182	-0.319	0.048	<invalid>	<invalid>	-0.18	-0.371	-0.424	-0.478	0.105
PPN030A08	0.425	0.258	0.194	-0.099	-0.202	0.199	0.33	0.353	0.329	-0.332
PPN030A10	0.075	0.174	-0.609	-0.682	-0.655	0.42	0.205	-0.202	-0.19	-0.654
PPN030B06	0.245	0.51	-0.316	-0.392	-0.357	0.366	0.845	0.488	0.764	-0.346
PPN030C01	-0.018	-0.209	0.208	-0.25	-0.433	-0.214	-0.597	-0.373	-0.787	-0.688
PPN030C05	0.18	0.256	-0.681	-1.131	-1.257	0.181	0.437	0.354	0.109	-0.886
PPN030C09	-0.317	-0.105	-0.515	-0.142	0.156	-0.05	0.221	0.424	0.734	0.187
PPN030C10	0.039	0.078	-0.302	<invalid>	<invalid>	-0.124	-0.051	-0.619	-0.776	-0.689
PPN030C11	0.274	0.583	-1.105	-0.574	-0.585	0.355	0.691	-0.528	-0.743	-0.593
PPN030D03	0.457	0.13	-0.273	-0.121	-0.024	0.334	0.199	0.068	0.154	-0.264
PPN030D05	0.612	0.3	-0.54	-0.657	<invalid>	0.161	0.435	-0.554	-0.364	-0.522
PPN030D07	0.315	0.529	0.084	-0.153	0.16	0.482	0.596	0.619	0.454	-0.228
PPN030D08	-0.053	0.176	-0.673	-0.462	-0.365	0.722	0.379	-0.439	-0.335	-0.625
PPN030D09	0.173	0.329	-0.441	-0.456	-0.375	0.08	0.525	0.234	0.491	-0.423
PPN030D11	0.071	0.195	-0.443	-0.005	0.275	-0.252	0.528	0.385	0.603	0.44
PPN030D12	0.134	0.02	0.115	0.194	0.003	0.047	0.295	0.561	0.596	0.026
PPN030E01	-0.339	-0.504	0.802	1.113	1.247	-0.012	-0.342	0.605	0.69	1.353
PPN030E02	-0.146	0.067	-0.545	-0.753	-0.34	-0.073	0.279	0.102	0.177	-0.296
PPN030E05	-0.466	-0.616	-0.068	-0.497	-0.109	-0.357	-1.199	-0.569	-0.522	0.192
PPN030E09	-0.083	0.163	-0.483	-0.779	-0.734	0.107	0.101	-0.45	-0.565	-0.476
PPN030E11	-0.398	-0.306	-1.41	-1.095	-1.407	-0.179	-0.157	-0.996	-1.054	-1.288
PPN030F02	0.243	-0.104	0.504	0.168	0.477	0.232	-0.049	0.448	0.397	0.47
PPN030F03	-0.198	0.05	-1.401	-0.88	-0.874	-0.029	0.25	-0.777	-0.623	-0.779
PPN030F05	-0.884	-0.79	0.028	-0.256	-0.095	-0.588	-2.049	-1.453	-0.788	0.272
PPN030F09	-0.718	-0.729	-0.197	-0.168	-0.068	-0.647	-1.301	-0.723	-0.572	0.24
PPN030F12	0.375	0.452	-0.017	0.016	-0.392	0.012	0.367	-0.559	-0.477	-0.166
PPN030G01	-0.037	-0.041	0.472	0.479	0.706	0.026	-0.086	0.608	0.81	0.848
PPN030G02	1.166	0.543	0.836	-0.007	-0.108	0.74	0.231	-0.129	-0.31	-0.347
PPN030G03	-0.062	0.049	-1.246	-1.366	-1.073	-0.005	0.075	-0.847	-0.692	-0.63
PPN030G05	-0.019	0.119	-1.175	-1.454	-1.353	0.1	0.272	-0.982	-0.92	-0.96
PPN030G12	0.771	0.194	0.349	-0.169	-0.484	0.399	0.296	0.339	0.157	-0.433
PPN030H01	-0.133	-0.069	0.328	0.429	0.679	0.006	-0.032	0.633	0.758	0.757
PPN030H02	0.622	0.255	0.196	-0.09	0.263	0.632	0.334	0.68	0.664	-0.071
PPN030H04	-0.49	-0.057	1.877	1.965	1.799	0	0.134	2.201	1.996	1.521
PPN030H06	-0.5	-0.317	-0.929	-0.695	-0.342	-0.521	-0.259	-0.695	-0.554	-0.043
PPN031A01	0.319	0.421	0.145	0.003	-0.1	0.204	0.685	0.232	0.283	-0.041
PPN031A02	-0.153	0.19	-0.839	-0.526	-0.229	0.241	0.525	0.355	0.435	-0.277
PPN031A06	1.27	0.436	-0.122	-0.103	0.235	0.736	0.43	0.4	0.604	0.092
PPN031A08	0.564	0.202	-0.127	-0.041	0.034	0.448	0.353	0.242	0.197	-0.203
PPN031A09	0.46	0.381	0.048	-0.315	-0.298	0.497	0.362	0.3	0.134	-0.512
PPN031A10	0.312	0.244	-0.223	-0.47	-0.403	0.407	0.272	0.161	0.087	-0.774
PPN031A12	-0.029	-0.47	1.006	0.871	0.845	-0.072	-0.715	0.668	0.388	0.695
PPN031B01	0.206	0.378	0.789	0.505	0.306	0.213	0.675	0.797	0.77	-0.01
PPN031B03	-0.078	0.175	-0.371	-0.326	-0.347	-0.013	0.328	-0.438	-0.188	-0.315
PPN031B06	0.253	0.217	-0.226	0.091	-0.014	0.176	0.258	0.177	0.334	0.101
PPN031B07	0.41	-0.067	-0.166	-0.139	-0.091	0.187	-0.035	0.261	0.181	-0.07
PPN031B08	0.119	0.071	0.369	-0.034	0.573	0.372	0.239	1.081	1.252	0.515
PPN031B10	-0.073	0.242	-0.499	-0.382	-0.737	-0.175	0.373	-0.061	0.202	-0.398
PPN031B11	0.084	0.199	-0.527	-0.45	-0.328	0.12	0.388	-0.009	0.15	-0.165
PPN031B12	0.242	0.064	0.285	0.254	-0.012	0.204	0.128	0.451	0.218	-0.069
PPN031C01	0.25	0.31	0.596	0.462	0.259	0.033	0.379	0.778	0.622	-0.006
PPN031C02	-0.923	-0.76	-1.572	-1.114	-0.752	-0.85	-0.306	-0.912	-0.72	-0.572
PPN031C03	0.047	-0.005	-0.773	-0.576	-0.56	0	0.155	0.068	0.371	-0.535
PPN031C06	-0.566	-0.961	-0.752	-1.49	-0.874	-0.523	-1.699	-1.366	-1.233	-0.372
PPN031C07	0.113	-0.103	-0.196	-0.176	-0.016	0.198	0.131	0.11	0.485	-0.066
PPN031C08	0.436	0.3	0.521	<invalid>	0.695	0.484	0.539	1.246	1.223	0.364
PPN031C10	-0.003	0.218	-0.818	-0.748	-0.77	-0.176	0.253	-0.59	-0.599	-0.605
PPN031C11	0.217	0.556	-2.923	-1.86	-1.833	-0.305	0.554	-2.767	-1.883	-2.051
PPN031C12	-0.104	0.101	0.247	0.308	0.157	0.04	0.257	0.296	0.43	0.262
PPN031D01	-0.152	-0.204	0.102	0.035	0.584	-0.161	-0.403	0.678	0.927	0.448
PPN031D04	0.45	-0.042	0.569	0.363	0.421	0.138	-0.096	0.406	0.233	0.294
PPN031D06	-0.263	-0.509	-1.339	-1.639	-1.496	-0.394	-0.676	-1.541	-1.399	-1.134
PPN031D08	0.483	0.761	-0.366	-0.669	-0.523	0.386	0.595	-0.077	-0.236	-0.789
PPN031D10	0.108	0.495	-0.178	-0.098	-0.143	0.294	0.675	0.238	0.174	-0.253
PPN031D11	-0.198	0.009	-0.396	<invalid>	-0.091	-0.039	0.388	0.041	0.629	0.024
PPN031D12	-0.318	0.178	-0.792	-0.664	-0.372	-0.057	0.448	-0.049	0.404	-0.292
PPN031E01	0.127	-0.502	-0.626	-0.921	-0.841	-0.1	-1.196	-1.2	-1.207	-0.328
PPN031E03	0.246	-0.411	-0.584	-0.617	-0.739	0.043	-0.797	-1.163	-1.248	-0.384
PPN031E11	0.13	0.296	-1.85	-1.638	-2.506	0.346	0.402	-1.462	-1.486	-2.131
PPN031F02	-0.344	0.042	<invalid>	<invalid>	-0.063	-0.063	0.604	0.813	1.285	0.287
PPN031F05	0.582	0.497	-0.193	-0.321	-1.314	0.793	1.231	-0.024	-0.236	-0.433
PPN031F06	-0.007	-0.079	-0.618	-1.109	-1.118	0.096	-0.04	-0.761	-0.58	-0.727
PPN031F07	-0.169	0.091	-0.827	-0.793	-0.748	-0.034	0.493	-0.635	-0.365	-0.254
PPN031F11	0.376	0.19	-0.277	-0.142	-0.203	0.334	0.151	-0.215	-0.132	-0.459
PPN031F12	-0.406	-0.261	-0.535	-0.481	-0.541	-0.321	-0.127	-0.289	-0.382	-0.625
PPN031G02	1.294	0.2	1.537	<invalid>	1.078	0.853	-0.317	0.522	0.41	0.71
PPN031G07	-0.102	-0.102	-0.266	-0.177	0.007	-0.327	0.184	-0.261	-0.181	-0.01
PPN031G08	-0.042	0.147	-0.45	-0.186	-0.077	-0.028	0.189	-0.019	0.085	-0.084
PPN031G09	-0.304	0.386	0.183	0.15	-0.334	-0.286	-0.492	0.326	0.229	-0.048
PPN031G10	0.723	0.146	-0.718	-1.105	-1.064	0.51	0.186	-0.409	-0.471	-0.866
PPN031G12	-0.43	0.049	-0.476	-0.514	-0.526	-0.114	0.083	-0.291	-0.232	-0.7
PPN031H01	0.739	0.399	0.054	0.026	-0.149	0.234	0.52	0.156	0.046	-0.323
PPN031H05	0.761	0.338	-0.268	-0.304	-0.279	0.467	0.526	-0.245	-0.86	-0.333
PPN031H06	0.586	0.308	0.121	<invalid>	<invalid>	0.346	0.38	-0.124	-0.131	-0.221
PPN031H07	0.236	0.049	-0.005	-0.054	0.083	-0.012	0.165	-0.159	-0.178	0.045
PPN031H08	0.1	0.159	-0.41	-0.162	0.007	0.078	0.189	-0.395	-0.23	0.031
PPN031H11	0.406	0.518	0.198	-0.392	0.04	0.454	0.694	0.807	0.721	0.061
PPN031H12	-0.049	0.255	-0.251	-0.353	-0.372	0.016	0.399	-0.056	-0.015	-0.404
PPN032A01	-0.113	0.108	-0.272	-0.303	-0.017	-0.056	0.195	-0.196	-0.004	-0.021
PPN032A02	0.369	0.158	0.223	0.175	0.411	0.593	0.216	0.616	0.959	0.378
PPN032A06	0.017	0.326	-0.363	-0.462	-0.688	-0.193	0.282	-0.63	-0.679	-0.564
PPN032A08	-0.7	0.426	-1.087	-1.131	-1.375	0	1.019	-0.494	-0.559	-1.087
PPN032A10	0.239	0.485	-0.647	-0.822	-0.799	0.194	0.732	-0.442	-0.639	-0.995
PPN032B07	0.15	0.089	-1.188	-1.356	-1.305	0.206	0.128	-1.228	-1.113	-1.289
PPN032B10	-0.033	0.056	-0.031	<invalid>	0.136	0.036	0.349	0.215	0.1	0.108
PPN032C03	0.458	0.285	-0.037	0	-0.001	0.367	0.604	0.352	0.339	-0.057
PPN032C05	-0.193	-0.082	0.649	<invalid>	2.096	0.021	-0.179	1.112	1.458	2.367
PPN032C06	0.205	0.149	-0.726	-0.585	-0.786	0.127	0.216	-0.041	-0.177	-0.586
PPN032C09	0.778	0.315	-0.204	-1.095	-1.84	0.691	0.022	-0.838	-1.157	-1.936
PPN032C10	-0.079	0.065	-0.562	-0.63	-0.648	-0.031	0.199	-0.332	-0.453	-0.517
PPN032C11	-0.084	0.156	-0.773	-0.918	-0.647	0.056	0.416	-0.129	-0.022	-0.535
PPN032D01	-0.085	0.255	-0.854	-0.84	-0.316	0.096	0.408	-0.299	0.374	-0.558
PPN032D06	-0.262	-0.259	-0.105	-0.135	-0.244	-0.093	-0.528	-0.309	-0.297	-0.031
PPN032D07	0.031	-0.192	0.413	0.148	-0.071	0.071	-0.573	-0.113	-0.325	-0.282
PPN032D09	0.026	0.014	-0.087	<invalid>	-0.154	0.111	-0.142	-0.261	-0.203	-0.159
PPN032D11	-0.229	-0.011	-1.527	-1.033	-1.138	-0.374	0.147	-0.841	-0.548	-0.636
PPN032E01	0.144	0.232	0.054	0.182	0.138	0.399	0.363	0.227	0.553	0.272
PPN032E02	-1.014	-0.796	-0.721	0.654	1.094	-0.88	-0.578	0.485	1.028	1.273
PPN032E04	-0.102	-0.307	0.606	1.538	1.302	0.878	-0.256	0.852	1.163	1.427
PPN032E08	0.075	-0.014	-0.343	-0.136	-0.368	0.049	-0.326	-0.698	-0.7	-0.371
PPN032E09	0.249	0.061	-0.353	-0.356	-0.373	0.04	-0.051	-0.489	-0.499	-0.34
PPN032F04	-0.064	-0.35	-0.239	0.163	0.415	-0.097	0.07	-0.152	-0.171	0.485
PPN032F06	-0.679	0.207	-1.813	-1.583	-1.548	-0.067	1.232	-1.078	-0.927	-1.443
PPN032F09	0.444	-0.326	-0.049	0.102	0.022	-0.089	-0.581	0.467	0.501	0.114
PPN032F11	0.636	0.352	0.55	0.731	0.628	-0.022	0.052	0.515	0.752	0.391
PPN032G03	0.198	0.113	-0.306	-0.599	-0.03	0.262	0.403	0.444	0.397	-0.144
PPN032G06	-0.119	0.374	-0.363	-0.053	-0.401	0.226	0.14	-0.367	-0.093	0.08
PPN032G07	0.045	0.176	0.146	0.55	0.474	0.223	0.287	0.318	0.277	0.365
PPN032G08	0.313	0.074	-0.141	0.164	0.001	0.046	0.252	0.219	0.325	0.029
PPN032G09	0.005	-0.075	-0.139	-0.291	-0.223	0.212	-0.175	-0.371	-0.1	0.077
PPN032H02	-0.68	-0.394	-0.303	<invalid>	0.959	-0.705	-0.19	0.356	0.915	1.452
PPN032H05	-0.426	-0.047	-0.171	0.179	0.044	-0.339	-0.254	-0.058	0.257	0.452
PPN032H11	0.728	0.164	1.394	1.164	1.117	-0.359	-0.286	0.655	0.695	0.696
PPN033A02	-0.294	-0.374	-0.337	<invalid>	-0.318	-0.062	-0.59	-0.737	-0.629	-0.129
PPN033A06	-0.429	-0.49	-0.493	-0.292	-0.524	-0.453	-0.674	-0.457	-0.394	-0.246
PPN033A09	0.02	0.083	-0.375	-0.17	-0.24	-0.137	0.202	-0.215	-0.309	-0.145
PPN033A10	-0.049	-0.041	-0.384	-0.696	-0.849	-0.335	-0.236	-0.531	-0.814	-0.975
PPN033B01	-0.3	-0.446	0.273	-0.145	-0.143	-0.347	-0.967	-0.435	-0.512	0.123
PPN033B02	0.284	0.201	-0.588	-0.242	-0.265	-0.141	0.174	-0.691	-0.642	-0.203
PPN033B05	0.321	0.208	0.495	0.195	0.467	0.173	0.587	0.425	0.787	0.348
PPN033B08	0.282	0.058	0.921	<invalid>	0.912	0.212	0.329	1.089	0.902	0.748
PPN033B09	-0.032	-0.261	0.445	0.675	0.573	0.076	-0.332	0.422	0.357	0.53
PPN033B10	-0.166	-0.053	0.08	<invalid>	-0.163	-0.157	-0.024	-0.374	-0.485	-0.273
PPN033B11	0.134	0.009	0.943	1.374	1.173	-0.007	0.448	1.448	1.566	1.366
PPN033C01	-0.826	-0.859	-0.476	-0.232	-0.256	-0.916	-1.317	-0.846	-0.964	0.137
PPN033C05	-1.041	-0.838	-0.926	-0.576	-0.533	-0.775	-0.926	-1.085	-1.034	-0.265
PPN033D08	-0.013	0.267	0.012	-0.055	-0.548	0.17	0.726	0.664	0.176	-0.192
PPN033D09	0.419	0.277	-0.289	0.043	0.007	0.233	0.514	-0.545	-0.558	-0.045
PPN033F01	0.143	-0.067	1.068	0.584	0.533	0.035	-0.207	0.746	0.477	0.461
PPN033F06	0.046	0.037	-0.563	-0.168	0.153	0.053	0.367	-0.033	0.023	0.088
PPN033F10	0.444	0.32	-0.098	-0.005	-0.179	0.444	0.533	0.034	-0.091	-0.331
PPN033G04	0.007	-0.275	-0.241	-0.35	-0.41	-0.275	-0.418	-0.667	-0.832	-0.254
PPN033H05	-0.314	-0.101	-0.067	0.269	0.463	-0.199	0.178	0.365	0.812	0.356
PPN034A01	-0.301	-0.202	-0.313	-0.274	-0.34	-0.121	0.008	-0.467	-0.415	-0.186
PPN034A02	-0.461	-0.696	0.086	0.108	0.129	-0.214	-1.021	-0.19	-0.273	0.295
PPN034A03	-0.608	-0.61	-0.406	-0.318	0.01	-0.526	-1.067	-0.578	-0.483	0.13
PPN034A06	-0.133	-0.439	-0.206	-0.191	-0.097	-0.233	-0.739	-0.884	-0.787	-0.035
PPN034A07	-0.078	-0.254	-0.009	0.172	0.18	-0.268	-0.376	-0.271	-0.307	0.044
PPN034A11	-0.189	-0.307	0.382	0.018	0.295	-0.226	-0.5	-0.175	-0.114	0.242
PPN034A12	-0.132	-0.075	0.324	0.106	0.081	-0.064	-0.253	-0.169	-0.199	0.143
PPN034B06	0.09	0.297	-0.639	0.125	-0.158	0.068	0.563	-0.163	-0.301	0.033
PPN034B08	-0.232	-0.275	-1.196	-1.146	-1.228	-0.378	-0.07	-1.03	-0.93	-1.106
PPN034C02	-0.357	-0.086	-0.75	-0.136	-0.349	-0.149	0.207	-0.5	-0.531	-0.047
PPN034C03	-0.336	0.018	1.512	<invalid>	1.54	-0.089	0.183	1.825	1.929	1.441
PPN034C12	-0.256	-0.118	-0.075	-0.417	-0.461	-0.22	-0.265	-0.404	-0.65	-0.557
PPN034D02	-0.307	-0.513	0.574	0.349	0.697	-0.077	-0.782	0.27	0.223	0.51
PPN034D04	-1.512	-0.26	-1.304	-0.127	0.018	0.005	0.074	-0.372	-0.269	-0.335
PPN034E02	-0.425	-0.755	-0.137	-0.276	-0.129	-0.266	-1.21	-0.299	-0.269	0.139
PPN034E06	0.118	0.018	0.527	0.515	0.409	0.208	0.226	0.217	0.231	0.283
PPN034E12	-0.005	-0.01	0.377	0.482	0.199	-0.126	-0.414	-0.594	-0.437	0.394
PPN034F11	0.058	-0.043	0.122	0.036	-0.422	0.168	-0.082	-0.262	-0.445	-0.363
PPN034G01	0.133	0.073	0.226	-0.005	-0.061	0.215	-0.048	-0.131	-0.381	-0.14
PPN034G02	0.068	-0.111	0.107	0.105	0.099	0.173	-0.022	-0.117	-0.128	0.124
PPN034G12	0.101	-0.146	0.66	<invalid>	0.399	0.075	-0.243	0.191	0.163	0.453
PPN034H01	0.047	0.041	0.171	0.456	0.228	0.154	-0.165	0.13	0.229	0.239
PPN034H02	-0.073	-0.353	0.541	1.145	0.864	0.209	-0.521	0.372	0.459	0.761
PPN034H03	-0.076	-0.132	-0.114	0.183	0.228	0.07	-0.187	-0.035	-0.026	0.281
PPN034H05	-0.031	0.204	0.337	0.125	-0.189	0.243	-0.135	-0.532	-0.429	0.008
PPN034H08	0.183	0.341	0.147	0.131	0.019	0.258	0.626	0.051	-0.014	-0.198
PPN034H09	0.292	-0.082	0.002	-0.336	-0.477	0.103	-0.056	-0.32	-0.468	-0.385
PPN034H11	0.275	-0.119	0.574	0.438	0.496	0.084	-0.026	0.307	0.144	0.308
PPN035A01	-0.003	-0.106	0.49	0.099	0.043	0.031	-0.329	-0.03	-0.502	0.101
PPN035A04	0.754	0.102	0.897	0.725	0.409	0.393	0.079	0.404	0.112	0.25
PPN035A05	-0.09	-0.221	-0.031	-0.038	-0.196	-0.256	-0.508	-0.374	-0.552	-0.125
PPN035A09	0.382	-0.052	-1.18	-0.749	-0.497	0.015	-0.226	-0.875	-0.656	-0.422
PPN035B02	-0.009	-0.266	-0.063	-0.059	-0.208	0.034	-0.736	-0.605	-0.541	-0.152
PPN035B03	0.436	-0.031	0.599	0.361	0.067	0.304	-0.16	-0.12	-0.427	-0.175
PPN035B04	-0.294	-0.232	-0.528	-0.786	-0.968	-0.136	-0.574	-1.015	-1.143	-1.062
PPN035B05	-0.334	-0.128	0.598	<invalid>	0.668	-0.153	0.243	0.35	0.355	0.546
PPN035B08	0.276	0.24	0.196	0.511	0.476	0.375	0.444	0.355	0.635	0.466
PPN035B10	0.102	0.079	-0.297	<invalid>	0.2	0.063	0.204	0.229	0.337	0.081
PPN035B11	0.25	-0.067	0.84	<invalid>	0.602	0.174	-0.557	0.233	0.205	0.329
PPN035C04	0.148	0.021	-0.484	-0.417	<invalid>	-0.059	-0.048	-0.791	-0.745	-0.476
PPN035C07	-0.213	-0.206	0.333	0.354	0.364	-0.101	-0.139	-0.051	-0.159	0.353
PPN035C08	0.497	0.295	0.031	-0.069	0.039	0.43	0.524	0.227	0.315	-0.113
PPN035C09	-1.114	-1.187	0.892	2.96	2.012	-0.54	-1.2	1.673	2.446	2.057
PPN035C10	-0.147	0.145	0.46	0.677	0.659	0.055	0.346	0.383	0.553	0.59
PPN035C11	0.474	0	0.558	0.189	-0.262	0.441	-0.566	-0.093	-0.277	-0.353
PPN035C12	0.295	-0.293	1.66	1.472	1.26	0.356	-0.685	1.707	1.583	1.397
PPN035D05	-0.034	0.079	0.121	0.131	0.384	0.174	0.498	0.305	0.342	0.389
PPN035D12	0.125	-0.22	0.677	0.687	0.763	0.064	-0.316	0.609	0.503	0.673
PPN035E01	0.264	0.282	-0.313	-0.009	0.03	0.275	0.515	-0.136	-0.161	-0.09
PPN035E02	-0.421	-0.264	0.104	0.107	0.417	-0.229	-0.301	0.167	0.187	0.553
PPN035E03	-0.232	-0.212	0.648	0.649	0.776	-0.04	-0.126	0.455	0.493	0.875
PPN035E04	-0.551	-1.067	-0.83	-0.723	-0.257	-0.638	-1.37	-0.971	-0.988	0.319
PPN035E05	-0.537	-1.022	-1.171	-1.219	-0.773	-0.644	-1.835	-1.292	-1.098	-0.289
PPN035E06	-0.051	-0.176	0.094	0.405	0.682	0.235	-0.042	0.134	0.247	0.833
PPN035E08	-0.415	-0.613	0.594	0.933	0.932	0.268	-1.035	0.272	0.537	0.995
PPN035E09	-0.16	-0.161	-0.082	0.227	-0.046	-0.31	-0.683	-0.799	-0.654	-0.189
PPN035E11	0.211	0.156	-0.191	0.147	-0.24	0.195	0.053	-0.477	-0.407	0.051
PPN035F01	0.232	0.111	-0.101	-0.113	-0.046	0.209	0.207	-0.316	-0.323	-0.24
PPN035F03	0.079	0.032	0.771	0.415	0.698	0.131	0.185	0.528	0.494	0.629
PPN035F06	-0.387	-0.457	0.742	0.888	0.753	-0.291	-1.162	0.009	0.108	1.054
PPN035F08	-0.712	-1.361	0.921	1.248	1.546	0.427	-1.815	0.601	0.804	1.69
PPN035G02	0.136	0.055	0.683	0.472	0.531	0.209	-0.016	0.239	0.249	0.405
PPN035G06	0.151	0.03	0.304	1.159	0.133	0.116	-0.142	-0.07	0.008	0.171
PPN035G08	-0.841	-0.541	0.135	<invalid>	0.845	-0.057	-0.801	0.143	0.292	0.797
PPN035G09	-0.563	-0.192	-0.125	-0.027	0.161	-0.375	-0.13	-0.481	-0.392	0.17
PPN035G10	0.767	0.129	0.22	-0.486	-0.378	0.472	0.114	0.027	-0.295	-0.314
PPN035H01	0.755	-0.356	0.066	0.15	0.002	0.267	-0.573	-0.155	-0.286	-0.147
PPN035H02	0.074	-0.112	0.057	<invalid>	0.359	-0.012	-0.265	0.124	0.701	0.787
PPN035H03	0.032	-0.131	0.623	0.425	-0.027	0.09	-0.501	-0.009	-0.172	0.172
PPN035H06	0.449	0.363	0.058	0.178	0.203	0.09	0.527	0.058	0.032	0.001
PPN035H07	0.334	-0.045	0.462	0.172	0.171	-0.07	0.006	0.135	-0.074	0.04
PPN035H08	-0.739	-0.58	-0.964	-0.994	-0.703	-0.678	-0.659	-1.214	-1.163	-0.302
PPN035H10	0.28	-0.06	-0.178	-0.52	-0.538	0.136	-0.024	-0.361	-0.565	-0.43
PPN036A01	-0.547	0.048	-0.231	<invalid>	-0.141	-0.691	0.162	-0.323	-0.012	0.279
PPN036A02	0.428	0.135	0.607	<invalid>	0.705	0.522	-0.146	0.577	0.468	0.375
PPN036A06	0.483	0.071	0.344	0.408	0.427	0.212	-0.337	0.073	0.106	0.4
PPN036A10	0.023	-0.417	0.62	0.812	0.737	0.016	-0.993	0.476	0.7	0.871
PPN036B01	-0.581	-0.028	-0.573	0.069	-0.565	-0.787	0.337	-0.734	-0.231	0.178
PPN036B02	0.293	0.057	0.088	0.118	0.103	0.328	0.23	-0.031	-0.123	0.166
PPN036B04	0.108	0.316	0.143	0.104	-0.02	0.084	0.361	0.031	0.108	-0.161
PPN036B05	-0.088	0.202	0.37	-0.844	-1.651	-0.269	-0.53	-1.272	-1.508	-1.149
PPN036C05	-0.656	-0.585	-0.059	0.473	0.149	-0.233	-0.946	-0.348	0.026	0.797
PPN036C08	0.085	-0.411	0.123	-0.252	-0.448	0.069	-1.071	-0.555	-0.714	-0.29
PPN036C12	-0.098	-0.405	-0.318	<invalid>	<invalid>	-0.268	-0.55	-0.457	-0.484	0.011
PPN036D03	0.106	-0.067	0.403	0.334	0.268	0.153	-0.314	0.12	-0.027	0.141
PPN036D04	-0.133	0.099	-0.044	0.28	0.187	-0.019	0.195	-0.125	0.183	0.148
PPN036D11	-0.352	0.176	0.397	-0.407	-0.952	-0.125	0.367	-0.823	-0.174	-0.122
PPN036D12	0.361	-0.027	0.345	<invalid>	0.477	0.027	0.111	0.182	0.192	0.37
PPN036E03	-0.237	-0.163	0.542	0.705	0.587	-0.13	-0.389	0.266	0.319	0.471
PPN036E06	-0.033	-0.27	-0.376	-1.25	<invalid>	-0.134	-0.528	-0.706	-0.86	-0.253
PPN036E07	-0.14	0.124	-0.514	-0.744	-1.02	-0.544	0.134	-0.43	-0.78	-0.883
PPN036E08	0.031	-0.093	1.188	1.15	0.959	0.25	-0.438	0.898	0.832	0.855
PPN036E10	-0.459	-0.135	-0.542	-0.308	-0.132	0.132	0.139	-0.648	-0.366	-0.179
PPN036E12	-0.018	0.19	0.077	0.567	0.503	0.133	0.284	0.183	0.19	0.435
PPN036F02	-0.149	-0.008	0.374	0.236	0.27	0.101	-0.253	0.056	0.032	0.298
PPN036F06	0.218	0.05	-0.155	-0.404	-0.556	0.131	-0.292	-0.607	-0.711	-0.86
PPN036F07	-0.131	0.055	-0.06	0.307	0.179	-0.089	0.04	0.004	0.027	0.174
PPN036F11	-0.02	0.125	0.311	-0.166	-0.445	-0.162	-0.394	-0.339	-0.367	-0.258
PPN036F12	-0.131	0.235	-0.044	0.178	0.154	-0.078	0.385	-0.105	-0.121	0.221
PPN036G05	0.33	0.381	0.06	0.167	0.025	0.274	0.567	0.133	0.067	-0.151
PPN036G06	1.286	0.436	1.079	1.385	0.414	0.762	0.159	0.514	0.49	0.163
PPN036G12	0.308	0.143	-0.035	-0.224	-0.339	0.289	0.281	-0.303	-0.608	-0.223
PPN036H04	0.647	0.034	0.899	0.639	0.166	0.542	-0.51	0.387	0.206	0.117
PPN036H08	0.544	-0.042	0.227	0.48	0.888	0.343	0.315	0.604	0.8	0.762
PPN036H10	0.296	0.066	0.702	<invalid>	1.024	0.395	0.173	0.819	0.698	1.027
PPN037A02	-0.465	-0.388	-0.071	0.005	-0.102	-0.401	-0.472	-0.511	-0.355	0.08
PPN037A04	-0.187	0.098	-0.37	-0.227	-0.241	-0.237	0.376	-0.12	-0.195	-0.349
PPN037A07	0.133	0.272	0.231	0.262	0.219	-0.255	0.524	0.217	-0.007	-0.291
PPN037A08	0.313	0.192	0.332	0.311	0.207	-0.099	0.363	0.2	0.196	-0.121
PPN037A10	0.418	0.154	0.271	-0.074	-0.134	0.231	-0.039	-0.081	-0.171	-0.189
PPN037B01	-0.409	-0.368	-0.487	-0.608	-0.847	-0.605	-0.71	-0.997	-1.072	-0.607
PPN037B05	-0.232	-0.189	0.139	0.017	0.063	-0.097	-0.304	-0.211	-0.242	0.07
PPN037B06	0.011	-0.056	1.039	<invalid>	0.149	-0.18	-0.249	0.209	-0.208	-0.018
PPN037B11	0.386	0.299	-0.004	-0.097	-0.203	0.301	0.552	-0.051	-0.118	-0.42
PPN037C04	-0.081	0.114	0.259	0.202	0.104	-0.015	0.237	0.116	-0.142	-0.023
PPN037C06	-0.096	-0.064	1.083	0.603	0.377	-0.322	-0.339	0.636	0.378	0.122
PPN037C08	0.295	0.186	0.405	-0.407	-0.684	-0.578	-0.165	-0.517	-0.944	-1.182
PPN037C11	-0.189	-0.048	-0.132	-0.448	<invalid>	-0.231	-0.05	-0.318	-0.594	-0.853
PPN037C12	0.031	-0.182	0.271	0.374	0.433	0.055	-0.11	0.2	0.159	0.396
PPN037D02	0.338	0.118	0.205	0.368	0.497	0.556	0.28	0.28	0.158	0.185
PPN037D04	-0.288	-0.01	0.384	0.142	-0.426	-0.249	-0.209	-0.363	-0.7	-0.76
PPN037D06	-0.358	-0.05	-0.522	-0.399	-0.426	-0.305	0.063	-0.728	-0.614	-0.2
PPN037E02	-0.233	-0.417	0.158	-0.198	-0.293	-0.112	-0.701	-0.256	-0.136	-0.111
PPN037E03	-0.044	-0.146	0.127	0.124	0	0.039	-0.252	-0.054	0.056	-0.024
PPN037E05	-0.126	-0.162	-0.374	-1.043	-1.254	-0.148	-0.304	-1.086	-1.406	-1.403
PPN037E06	0.152	-0.235	0.425	-0.431	-0.59	-0.024	-1.524	-0.943	-1.071	-0.825
PPN037E08	-0.252	-0.107	-0.174	-0.117	-0.134	-0.222	0.178	-0.06	-0.052	-0.025
PPN037E10	0.697	-0.115	0.926	0.771	0.543	0.641	-0.623	0.265	0.061	0.06
PPN037E11	0.226	0.172	-0.341	<invalid>	0.164	0.072	0.663	0.301	0.493	0.141
PPN037F01	0.111	0.043	-0.288	-0.78	-0.5	0.01	-0.12	-0.488	-0.617	-0.418
PPN037F02	-0.057	0.011	-0.592	-0.668	-0.685	-0.083	0.061	-0.334	-0.431	-0.642
PPN037F05	-0.259	-0.199	1.293	<invalid>	<invalid>	-0.195	0.038	0.985	0.67	1.118
PPN037F07	-0.246	-0.226	-0.014	0.126	0.036	-0.423	-0.212	-0.078	-0.179	0.218
PPN037F09	-0.409	-0.447	-0.232	-0.485	-0.187	-0.331	-0.867	-0.611	-0.593	-0.151
PPN037F11	0.285	0.154	-0.001	0.004	0.061	0.205	0.105	-0.281	-0.221	0.036
PPN037F12	-0.024	-0.16	0.828	<invalid>	0.279	-0.134	-0.571	0.497	0.253	0.152
PPN037G04	0.25	0.26	-0.064	<invalid>	-0.054	0.246	0.295	0.078	0.18	-0.106
PPN037G05	-0.362	0.079	0.07	0.108	0.282	-0.165	0.053	0.123	0.11	0.258
PPN037G07	-0.144	-0.261	0.182	0.225	0.085	-0.187	-0.59	0.042	-0.115	0.042
PPN037G10	0.081	0.198	0.803	0.959	0.758	0.144	0.226	0.933	0.855	0.455
PPN037G11	-0.208	0.089	0.144	0.338	0.291	0.325	-0.197	0.091	0.204	0.176
PPN037G12	-0.034	-0.243	0.673	<invalid>	<invalid>	-0.169	-0.643	0.131	0.029	0.146
PPN037H01	-0.424	-0.238	-0.425	-0.338	-0.239	-0.44	-0.431	-0.7	-0.79	-0.179
PPN037H03	-0.197	-0.185	0.205	0.46	0.498	-0.155	-0.244	0.147	0.157	0.565
PPN037H05	-0.385	-0.32	0.562	0.457	0.346	-0.195	-0.687	0.072	0.025	0.426
PPN037H07	-0.467	-0.513	-0.178	-0.145	-0.082	-0.338	-0.692	-0.634	-0.57	0.062
PPN037H08	-0.196	-0.236	0.756	1.146	1.064	0.133	-0.455	0.461	0.535	0.996
PPN037H09	-0.13	-0.185	1.158	1.226	1.212	0.023	-0.485	0.799	0.813	1.257
PPN037H10	-0.262	-0.013	0.832	0.821	0.797	0.021	-0.168	0.724	0.685	0.771
PPN038A03	0.054	-0.059	0.672	0.422	0.133	0.328	-0.198	0.182	0.267	0.075
PPN038A08	-0.037	-0.222	0.165	-0.02	-0.066	-0.006	-0.276	-0.142	-0.164	0.063
PPN038B01	-0.019	-0.18	0.705	0.471	0.137	-0.157	-0.757	-0.044	-0.076	0.195
PPN038B03	-0.291	-0.144	-0.62	-0.387	-0.261	-0.433	0.096	-0.749	-0.689	0.065
PPN038B04	0.082	-0.332	0.251	0.158	0.121	0.103	-0.859	-0.138	-0.195	0.164
PPN038B05	0.07	-0.365	0.436	0.625	1.058	0.182	-0.179	0.525	0.635	1.103
PPN038B07	-0.221	-0.254	0.646	<invalid>	<invalid>	-0.089	-0.264	0.185	0.215	0.563
PPN038C01	-0.135	0.128	0.304	-0.094	-0.141	-0.288	-0.415	-0.447	-0.583	0.276
PPN038C02	-0.029	0.005	-0.106	<invalid>	1.117	-0.041	0.176	0.328	0.738	0.623
PPN038C04	-0.376	-0.679	0.043	2.49	1.93	1.189	-0.609	1.167	1.863	1.772
PPN038C07	-0.123	-0.283	0.691	0.494	0.411	0.055	-0.652	0.141	0.131	0.284
PPN038C12	-0.17	-0.039	1.126	1.319	1.274	0.151	-0.046	1.205	1.272	1.562
PPN038D02	0.245	0.032	-0.352	-0.407	-0.716	0.156	-0.324	-0.847	-0.941	-0.697
PPN038D06	0.308	0.049	-0.434	-1.016	-1.449	-0.111	0.026	-1.611	-1.828	-0.933
PPN038D09	-0.082	-0.217	0.309	0.759	0.307	-0.433	-0.592	0.427	0.303	0.13
PPN038D10	0.044	-0.129	0.478	-0.019	0.551	0.096	-0.371	0.277	0.293	0.582
PPN038D11	0.437	0.011	0.355	0.124	0.022	0.309	-0.043	0.006	-0.119	-0.032
PPN038D12	0.082	0.01	0.493	<invalid>	0.351	0.052	-0.118	0.372	0.236	0.065
PPN038E05	0.404	0.222	0.77	0.553	0.693	0.242	0.467	0.772	0.77	0.544
PPN038E08	0.44	0.154	0.438	0.034	-0.051	0.233	0.235	-0.34	-0.756	-0.116
PPN038F01	0.09	-0.08	0.511	0.3	0.04	-0.036	-0.41	-0.017	0.024	0.091
PPN038F03	-0.297	0.035	0.074	-0.057	-0.307	-0.396	-0.12	-0.421	-0.561	-0.599
PPN038F10	0.54	0.224	0.215	-0.258	-0.36	0.344	0.327	0.068	-0.072	-0.603
PPN038G04	0.227	0.111	0.892	0.794	0.666	0.102	0.105	0.589	0.546	0.464
PPN038G05	-0.047	0.072	-0.496	-0.631	-0.57	-0.293	0.113	-0.279	-0.399	-0.668
PPN038G07	-0.263	0.333	0.894	0.303	-0.245	-0.179	-0.245	0.15	-0.03	-0.033
PPN038G09	0.128	0.157	0.341	0.083	0.267	0.184	0.366	0.328	0.448	0.29
PPN038H03	-0.248	0.217	-0.249	-0.073	-0.456	-0.396	0.048	-0.707	-0.851	-0.802
PPN038H07	-0.119	0.105	0.71	0.58	0.299	0.296	-0.241	0.271	0.072	0.188
PPN038H09	0.035	0.096	0.496	0.003	0.345	0.005	0.332	0.524	0.396	0.441
PPN038H10	-0.107	0.044	0.98	0.712	0.761	0.087	-0.044	1.047	0.929	0.569
PPN038H11	-0.334	-0.189	0.518	0.917	0.876	-0.177	0.257	0.86	0.876	0.956
PPN039A01	0.106	0.026	0.747	0.324	0.393	0.004	-0.192	0.067	-0.119	0.277
PPN039A03	0.129	-0.07	0.481	0.393	0.328	0.032	-0.28	0.191	0.073	0.301
PPN039A08	-0.101	-0.056	0.055	-0.026	-0.136	-0.101	-0.157	-0.263	-0.38	0.025
PPN039A09	-0.001	-0.177	0.25	-0.105	-0.186	0.081	-0.398	-0.424	-0.429	-0.106
PPN039A11	0.183	-0.147	-0.025	0.23	-0.032	0.1	-0.485	-0.329	-0.505	-0.08
PPN039A12	-0.233	-0.143	-0.193	-0.074	-0.101	-0.219	-0.362	-0.497	-0.579	-0.185
PPN039B04	-0.062	-0.088	0.52	0.037	0.852	-0.126	0.176	0.623	0.585	0.851
PPN039B05	0.243	0.324	0.721	0.613	0.647	0.235	0.358	0.578	0.528	0.278
PPN039B06	-0.009	-0.162	0.699	<invalid>	<invalid>	0.003	-0.426	0.083	0.069	0.393
PPN039B08	-0.207	0.18	-0.902	-0.718	-0.875	-0.164	0.36	-0.654	-0.623	-0.325
PPN039B11	0.008	0.381	-0.105	-0.08	-0.123	0.346	0.245	-0.015	0.105	0.073
PPN039C01	-0.121	0.25	-0.024	0.102	-0.092	0.124	0.456	0.046	0.061	-0.09
PPN039C04	-0.34	-0.02	-0.263	-0.076	-0.188	-0.222	0.001	-0.338	-0.346	-0.019
PPN039C05	-0.033	-0.043	-0.42	-0.248	-0.6	-0.133	-0.434	-1.062	-1.141	-0.531
PPN039C06	-0.88	-0.833	-0.616	-0.758	-0.514	-0.797	-1.154	-1.073	-0.802	-0.07
PPN039C07	-0.767	-0.971	-0.955	-0.954	-0.791	-0.721	-1.494	-1.307	-1.091	-0.262
PPN039C08	-0.269	0.155	-0.612	-0.596	-0.998	-0.202	0.254	-0.748	-0.677	-0.486
PPN039D01	-0.21	0.184	-0.083	-0.188	-0.094	-0.062	0.48	-0.035	0.148	-0.003
PPN039D02	0.036	-0.196	0.383	0.738	0.482	0.104	-0.541	0.411	0.351	0.517
PPN039D05	0.398	0.349	-0.139	-0.412	-1.245	-0.195	-0.568	-1.005	-0.993	-0.957
PPN039D06	-0.361	-0.43	0.085	0.361	0.172	-0.259	-0.555	-0.244	-0.039	0.38
PPN039D07	-0.816	-0.725	-0.616	-0.311	-0.578	-0.753	-1.129	-0.98	-0.835	-0.24
PPN039D11	0.718	0.49	0.996	0.902	0.318	0.4	0.403	0.754	0.424	-0.237
PPN039E01	-0.066	0.177	-0.184	0.114	0.038	0.013	0.33	-0.061	0.129	0.179
PPN039E06	-0.39	-0.531	0.144	-0.053	0.084	-0.231	-1.219	-0.416	-0.109	0.602
PPN039F03	-0.442	-0.208	0.099	0.256	0.257	-0.359	-0.169	-0.053	0.106	0.197
PPN039F04	-0.017	-0.064	0.352	0.149	-0.135	-0.012	-0.657	-0.609	-0.538	0.009
PPN039F06	-0.21	-0.076	0.83	0.71	0.608	0.046	-0.455	0.444	0.557	0.615
PPN039F07	0.184	-0.259	0.274	0.314	0.055	0.017	-0.576	-0.302	-0.387	-0.123
PPN039F11	-0.114	0.097	0.551	0.496	0.391	0.23	0.376	0.914	0.945	0.191
PPN039F12	0.423	0.298	-0.007	0.201	0.029	0.289	0.297	0.102	0.021	-0.22
PPN039G04	0.194	0.13	0.358	-0.221	-1.017	0.009	-0.861	-1.022	-0.842	-0.507
PPN039G06	0.005	-0.065	-0.35	-0.356	-0.514	-0.11	-0.044	-0.437	-0.392	-0.448
PPN039G07	0.572	-0.153	-0.127	-0.589	-0.713	0.432	-0.655	-0.58	-0.883	-0.808
PPN039G08	-0.169	-0.54	0.437	<invalid>	<invalid>	-0.277	-0.947	-0.089	-0.165	0.232
PPN039H02	-0.259	-0.875	-0.455	-0.904	-0.937	-0.057	-1.652	-1.176	-1.11	-0.495
PPN039H06	-0.217	0.035	-0.616	-0.863	-0.817	-0.076	0.082	-0.914	-0.782	-0.612
PPN039H08	-0.185	-0.056	0.016	0.538	0.246	-0.192	-0.325	-0.189	-0.097	0.203
PPN039H10	-0.087	-0.172	0.498	0.332	0.328	-0.131	-0.609	-0.042	-0.039	0.267
PPN039H11	0.585	-0.837	-1.653	-1.338	-1.678	-1.017	-1.766	-1.764	-1.831	-1.575
PPN040A01	0.165	-0.122	0.127	0.337	0.229	0.123	-0.165	-0.001	0.05	0.097
PPN040A02	-0.067	-0.072	0.526	0.743	0.815	-0.253	-0.346	0.369	0.228	0.867
PPN040A04	-0.168	-0.071	0.318	0.424	0.623	-0.246	-0.236	0.3	0.314	0.798
PPN040A05	-0.047	0.059	0.062	0.205	0.244	-0.121	-0.135	0.027	0.105	0.601
PPN040A06	0.918	0.409	0.941	0.888	0.391	0.334	0.281	0.673	0.618	-0.073
PPN040A07	1.092	0.509	1.699	1.465	0.804	0.519	-0.093	1.064	0.85	0.118
PPN040A09	1.233	0.55	2.037	1.503	0.719	0.613	0.128	1.133	1.058	0.136
PPN040A11	0.077	0.031	0.45	0.447	0.117	0.009	-0.113	-0.062	-0.183	0.026
PPN040A12	0.138	-0.008	0.095	0.888	0.342	0.573	0.127	0.172	0.121	0.228
PPN040B01	-0.325	-0.364	-0.367	0.233	-0.154	0.124	-0.456	-0.645	-0.644	-0.055
PPN040B03	0.139	0.333	0.068	-0.061	-0.125	-0.08	0.337	-0.001	0.091	-0.016
PPN040B04	-0.571	-0.386	-1.4	-0.887	-1.245	-0.219	-1.108	-1.718	-1.742	-0.76
PPN040B07	0.415	0.447	0.639	0.577	0.455	0.275	0.506	0.401	0.414	0.018
PPN040B08	0.745	0.442	0.953	0.93	0.619	0.279	0.042	0.621	0.76	0.456
PPN040B11	-0.011	0.126	-0.926	-0.631	-0.863	0.179	0.417	-0.915	-0.818	-0.319
PPN040C02	0.156	0.143	0.007	-0.009	-0.141	0.389	0.217	-0.336	-0.439	-0.059
PPN040C03	0.389	0.142	-0.332	-1.246	-1.197	0.105	-0.235	-1.386	-1.696	-1.14
PPN040C06	-0.355	-0.467	-0.428	<invalid>	-0.436	-0.321	-0.779	-0.894	-1.341	-0.205
PPN040C08	-0.546	-0.364	0.518	0.472	0.364	-0.259	-0.897	0.15	0.126	0.496
PPN040C10	0.127	0.004	0.142	<invalid>	-0.062	0.251	0.084	-0.168	-0.345	-0.212
PPN040D10	0.329	0.173	0.014	-0.261	-0.178	0.427	0.245	-0.147	-0.417	-0.477
PPN040D12	0.223	0.062	0.146	-0.024	-0.095	0.298	0.138	-0.012	-0.151	-0.189
PPN040E11	0.177	0.02	0.143	0.202	0.224	0.215	0.007	-0.121	0.031	0.278
PPN040F01	0.358	0.054	0.055	0.222	0.091	0.632	0.05	0.034	0.122	0.112
PPN040F02	0.45	-0.109	0.837	0.132	0.372	0.564	-0.651	0.117	-0.016	0.45
PPN040F03	-0.27	0.306	0.727	0.533	0.138	0.101	0.763	0.873	0.799	0.346
PPN040F05	0.113	-0.068	0.953	0.436	1.231	0.174	-0.405	0.941	0.912	1.165
PPN040F06	0.17	0.021	0.587	0.309	0.275	0.181	-0.413	-0.043	-0.02	0.282
PPN040F07	0.414	0.119	1.077	0.854	0.938	0.335	-0.079	0.815	0.587	0.789
PPN040F08	0.053	0.217	-0.632	-0.668	-0.477	0.23	0.469	-0.194	-0.278	-0.581
PPN040F09	-0.419	0.036	-0.346	-0.213	-0.427	-0.071	0.197	-0.371	-0.263	-0.333
PPN040G02	-0.814	-1.002	-0.762	-0.833	-0.544	-0.593	-1.51	-1.242	-1.056	-0.027
PPN040G04	-0.325	-0.165	0.06	-0.757	-0.852	-0.398	-0.576	-0.821	-1.33	-0.95
PPN040G06	-0.562	-0.735	-0.448	-0.587	-0.386	-0.432	-1.289	-0.551	-0.435	-0.053
PPN040G08	0.392	0.121	0.387	0.177	-0.111	0.214	0.24	0.468	0.77	-0.104
PPN040G09	-0.976	-0.041	-0.452	-0.02	-0.242	-0.197	0.109	-0.582	-0.299	-0.069
PPN040G11	-0.84	-0.114	-0.353	-0.067	-0.324	-0.185	-0.083	-0.643	-0.297	-0.06
PPN040H08	0.064	-0.268	0.241	0.119	0.206	-0.071	-0.2	0.018	-0.088	0.174
PPN040H10	-0.861	0.033	-0.219	0.075	-0.207	-0.2	0.326	-0.37	-0.027	0.034
PPN040H11	0.074	-0.081	0.834	0.76	0.799	0.167	0.225	0.578	0.53	0.519
PPN040H12	1.105	0.305	0.007	-0.464	-0.351	0.427	-0.098	-0.389	-0.53	-0.56
PPN041A02	0.037	0.254	0.705	0.155	0.205	-0.039	0.072	0.351	0.389	0.222
PPN041A03	-0.015	0.086	0.581	0.061	0.004	-0.113	-0.111	0.129	0.047	0.182
PPN041A04	-0.075	-0.058	0.161	-0.37	-0.383	-0.268	-0.346	-0.23	-0.393	-0.373
PPN041A06	-0.01	-0.17	0.198	-0.203	-0.243	-0.146	-0.535	-0.405	-0.66	-0.424
PPN041A07	-0.034	-0.043	0.345	0.349	0.164	0.179	-0.234	-0.134	-0.359	-0.02
PPN041A10	0.626	0.323	1.326	1.753	2.136	0.945	0.362	1.561	1.494	1.579
PPN041A11	0.302	0.293	0.527	1.256	1.365	0.672	0.395	1.166	1.323	1.003
PPN041B02	-0.59	-0.662	-0.425	-0.139	-0.207	-0.461	-0.489	-0.569	-0.512	0.085
PPN041B03	0.015	0.113	0.121	0.137	0.248	-0.052	0.199	0.184	0.282	0.148
PPN041B08	-0.244	-0.427	0.834	<invalid>	0.622	-0.22	-1.051	0.361	0.196	0.537
PPN041B11	-0.679	-1.069	1.851	3.118	2.669	-0.022	-0.852	2.458	2.683	2.771
PPN041B12	-0.25	-0.315	-0.019	0.043	0.235	-0.041	-0.604	-0.138	-0.096	0.078
PPN041C03	-0.844	-0.586	0.577	<invalid>	2.072	-0.393	-0.555	1.187	1.504	1.725
PPN041C05	-0.287	-0.189	-1.364	-0.891	-0.94	-0.119	-0.202	-0.637	-0.575	-0.618
PPN041C06	0.091	0.009	-0.389	<invalid>	<invalid>	0.13	-0.131	-0.489	-0.617	-1.027
PPN041C08	-0.49	-0.301	0.339	0.549	0.487	-0.33	-0.592	-0.065	-0.049	0.611
PPN041C10	-0.425	-0.261	-1.449	-1.089	-1.407	-0.441	-0.132	-1.752	-1.692	-0.756
PPN041C12	-0.214	-0.272	0.428	0.315	0.431	-0.045	-0.492	0.302	0.286	0.374
PPN041D01	0.178	0.29	0.057	-0.035	-0.023	0.157	0.373	0.088	0.049	-0.071
PPN041D06	-0.127	0.311	-0.555	-0.387	-0.261	-0.029	0.704	-0.298	-0.226	-0.171
PPN041E02	-0.295	-0.056	1.08	1.033	1.083	0.001	-0.008	1.043	1.088	1.059
PPN041E03	-0.1	-0.195	1.543	1.187	1.241	-0.015	-0.444	1.233	1.091	1.315
PPN041E04	-0.408	-0.31	-0.135	-0.062	-0.816	0.019	-0.607	-0.991	-1.193	-0.433
PPN041E05	0.107	-0.004	-0.083	<invalid>	<invalid>	-0.013	-0.355	-0.608	-0.812	0.016
PPN041E07	0.21	0.383	-2.097	-0.925	-1.028	-0.155	0.536	-1.658	-1.426	-1.152
PPN041E08	-0.253	-0.256	-0.285	-0.141	-0.082	-0.494	-0.197	-0.317	-0.381	0.222
PPN041F01	-0.155	-0.267	0.014	0.15	0.199	-0.15	-0.349	0.225	0.1	0.019
PPN041F11	-0.095	-0.381	0.349	0.308	0.153	0.007	-0.744	-0.071	-0.122	-0.06
PPN041F12	-0.419	-0.573	-0.768	-0.763	-0.754	-0.422	-0.787	-0.8	-0.65	-0.497
PPN041G02	-0.227	-0.42	0.484	0.288	0.391	-0.161	-0.88	0.046	-0.203	0.37
PPN041G03	-0.29	-0.303	0.544	0.415	0.379	0.002	-0.673	0.089	0.103	0.53
PPN041G05	0.884	0.095	1.919	<invalid>	2.527	0.747	0.145	2.81	2.753	1.635
PPN041H01	-0.476	-0.589	-0.434	-0.569	-0.374	-0.592	-0.925	-0.752	-0.683	-0.228
PPN041H03	-0.504	-0.356	0.42	0.608	0.473	-0.424	-0.705	0.167	0.396	0.599
PPN041H04	-0.196	-0.046	0.417	0.215	0.07	-0.335	-0.529	-0.012	-0.137	0.084
PPN041H05	-0.137	-0.266	0.602	0.68	0.824	-0.117	-0.562	0.371	0.453	0.793
PPN041H06	-0.657	-0.515	<invalid>	2.27	2.335	-0.483	-0.092	0.719	1.775	2.103
PPN041H08	-0.18	-0.291	0.377	0.13	0.193	0.002	-0.541	-0.058	0.001	0.26
PPN041H10	-0.123	-0.371	0.014	0.038	0.043	-0.005	-0.592	-0.555	-0.62	-0.13
PPN041H11	1.398	0.402	1.826	0.951	0.867	1.289	0.443	1.528	1.114	0.752
PPN041H12	0.397	0.154	0.513	0.218	0.07	0.481	0.209	0.572	0.488	-0.061
PPN042A01	-0.075	-0.205	0.923	0.677	0.561	-0.053	-0.579	0.32	0.17	0.525
PPN042A06	0.004	0.04	0.419	0.539	0.104	0.011	-0.015	0.126	-0.05	0.04
PPN042A09	0.255	0.382	0.282	0.279	0.176	0.216	0.555	0.409	0.309	0.178
PPN042B01	0.157	-0.04	0.575	0.477	0.509	0.054	0.149	0.44	0.409	0.541
PPN042B02	0	-0.007	0.696	<invalid>	0.735	0.127	-0.041	0.266	0.263	0.385
PPN042B03	-1.251	-0.367	1.405	2.301	2.201	-1.337	-0.75	0.528	0.831	1.296
PPN042B09	0.401	0.24	0.419	0.3	0.098	0.264	0.463	0.544	0.236	-0.438
PPN042B11	0.033	0.136	0.572	0.277	0.193	0.175	0.076	0.12	0.143	-0.083
PPN042B12	0.344	0.193	0.025	-0.339	-0.293	0.325	0.399	-0.467	-0.733	-0.506
PPN042C02	0.166	0.149	1.076	0.4	0.58	0.401	-0.074	0.777	0.608	0.426
PPN042C07	0.254	0.016	0.508	0.539	0.357	0.123	0.063	0.729	0.627	0.218
PPN042C08	-0.211	-0.272	0.434	0.441	0.418	-0.172	-0.718	-0.023	0.01	0.517
PPN042C11	0.063	0.188	1.181	0.941	0.743	0.907	-1.163	-0.096	-0.168	0.893
PPN042C12	0.498	0.193	-0.044	-0.181	-0.142	0.313	0.428	-0.187	-0.396	-0.131
PPN042D01	-0.166	0.199	-1.89	-2.271	-2.228	-0.064	0.075	-1.558	-1.695	-2.396
PPN042D02	-0.508	-0.862	-0.428	-0.404	-0.164	-0.377	-1.401	-0.718	-0.842	0.213
PPN042D03	-0.176	0.206	0.588	<invalid>	0.734	0.277	-0.035	0.075	0.527	0.488
PPN042D08	-0.294	-0.293	0.422	0.591	0.623	-0.084	-0.684	0.067	0.128	0.486
PPN042D09	-0.098	-0.004	0.422	0.479	0.267	0.211	-0.196	0.161	0.123	0.159
PPN042D11	0.16	0.031	0.44	0.258	0.427	0.293	-0.005	-0.144	-0.215	0.346
PPN042D12	0.134	0.082	-0.164	-0.054	0.166	0.065	0.325	-0.166	-0.108	0.037
PPN042E05	0.061	-0.319	0.14	-0.081	-0.032	0.105	-0.605	-0.501	-0.467	0.08
PPN042E11	0.36	-0.289	0.645	0.81	0.63	0.205	-0.829	0.118	-0.029	0.614
PPN042F01	-0.039	0.08	-0.884	-0.813	-0.924	0.012	0.258	-1.209	-1.182	-0.722
PPN042F10	0.179	0.1	-0.608	-0.635	-1.196	0.143	-0.383	-0.943	-1.132	-0.641
PPN042F12	-0.019	0.185	0.135	0.099	0.091	-0.057	0.216	0.403	0.176	-0.035
PPN042G03	-0.532	-0.619	-0.441	-0.92	-0.676	-0.427	-0.892	-1.079	-1.229	-0.392
PPN042G07	-0.497	-0.221	-0.207	-0.107	-0.037	-0.201	-0.084	-0.4	-0.264	0.098
PPN042G09	-0.543	-0.298	-0.099	0.145	-0.211	-0.138	-0.671	-0.757	-0.633	-0.089
PPN042G11	-0.105	0.023	0.6	0.669	0.643	-0.121	-0.499	0.114	0.023	0.608
PPN042H02	0.512	0.115	0.04	0.171	0.121	0.131	-0.161	0.069	-0.138	-0.161
PPN042H07	-0.439	-0.084	-0.878	-0.974	-0.885	-0.309	-0.016	-1.112	-1.066	-0.878
PPN042H09	-0.269	-0.353	0.307	<invalid>	-0.063	-0.099	-0.954	-0.3	-0.395	0.058
PPN042H10	0.248	-0.013	0.647	0.417	0.2	0.246	-0.413	0.101	0.037	0.075
PPN042H12	0.106	0.043	0.07	0.18	0.307	-0.014	0.101	-0.267	-0.131	0.671
PPN043A02	0.198	0.378	-0.445	-0.956	-1.089	0.218	0.459	-0.642	-0.801	-1.002
PPN043A03	0.234	0.241	-0.11	-0.2	-0.369	0.272	0.299	-0.331	-0.278	-0.345
PPN043A05	0.179	-0.043	1.267	0.767	0.575	0.21	-0.414	0.739	0.622	0.103
PPN043A06	0.072	-0.058	0.741	0.566	0.55	0.14	-0.265	0.37	0.489	0.366
PPN043A08	0.165	-0.179	0.821	0.992	0.998	0.222	-0.165	0.487	0.499	1.085
PPN043B03	-0.328	-0.156	0.614	1.342	1.537	-0.134	-0.417	0.218	0.56	0.854
PPN043B07	-0.002	-0.141	0.338	0.195	0.183	0.247	-0.174	0.022	-0.135	0.35
PPN043C01	0.928	0.362	1.2	1.044	0.485	0.426	0.1	0.78	0.725	0.076
PPN043C03	0.032	0.117	0.253	0.404	0.144	0.075	-0.055	-0.3	-0.319	0.082
PPN043C05	0.234	-0.078	0.195	-0.331	-0.214	0.182	-0.241	-0.293	-0.38	-0.104
PPN043C07	0.139	-0.085	0.216	0.16	-0.032	0.214	-0.05	-0.063	-0.215	0.171
PPN043C08	0.399	0.18	-0.078	-0.366	-0.377	0.198	0.354	-0.159	-0.338	-0.351
PPN043C09	-0.202	-0.323	0.273	0.339	0.273	0.091	-0.624	-0.042	0.045	0.321
PPN043D01	-0.04	0.101	-0.096	-0.429	-0.817	0.101	-0.057	-0.45	-0.654	-0.826
PPN043D02	0.157	-0.075	1.051	1.001	0.386	0.127	-0.55	0.402	0.285	0.285
PPN043D03	-0.113	-0.146	0.261	0.373	0.064	-0.118	-0.68	-0.137	-0.101	0.143
PPN043D04	0.573	0.049	-0.009	-0.457	-0.772	0.16	-0.21	-0.572	-0.663	-0.707
PPN043D06	0.875	0.018	2.276	2.193	1.82	0.831	-0.055	2.268	1.944	1.708
PPN043D10	-0.532	-0.382	0.089	0.523	0.459	-0.562	-0.778	-0.056	0.197	0.461
PPN043E07	0.021	0.068	0.611	<invalid>	0.52	0.109	-0.002	0.29	0.447	0.66
PPN043F02	0.249	-0.422	0.774	0.026	-0.187	0.177	-1.176	-0.36	-0.488	0.021
PPN043F03	0.203	-0.348	0.389	-0.32	-0.499	0.176	-1.142	-0.681	-0.878	-0.275
PPN043F06	-0.21	-0.008	3.005	2.483	2.473	0.054	-0.267	2.855	2.434	2.263
PPN043F07	0.281	0.029	0.467	0.22	0.275	0.108	-0.142	0.229	0.177	0.205
PPN043F08	-0.175	-0.2	0.158	0.139	0.051	-0.127	-0.278	-0.218	-0.154	0.227
PPN043F09	-0.228	-0.491	0.782	0.85	0.595	0.142	-1.288	0.222	0.339	0.772
PPN043F10	0.079	0.108	-0.54	-0.684	-1.105	-0.084	0.059	-0.481	-0.724	-0.94
PPN043G03	-0.142	-0.384	0.845	0.339	0.774	0.014	-0.695	-0.051	-0.008	0.75
PPN043G05	-0.415	0	-0.693	-0.869	-0.649	-0.37	0.065	-0.58	-0.515	-0.484
PPN043G09	0.04	-0.092	0.216	<invalid>	0.314	0.062	-0.401	-0.176	-0.251	0.068
PPN043H01	0.042	0.116	-0.026	0.168	0.056	0.15	0.301	-0.153	-0.149	-0.043
PPN043H04	-0.318	-0.269	-0.189	0.282	0.094	-0.45	-0.284	-0.372	-0.156	0.315
PPN043H06	-0.194	-0.129	0.074	0.007	0.151	-0.258	-0.325	-0.136	-0.371	0.13
PPN043H09	0.043	-0.222	0.47	0.363	0.348	0.041	-0.533	-0.083	-0.033	0.385
PPN044A04	-0.668	-0.938	0.175	-0.653	-0.375	-0.622	-2.216	-0.844	-0.898	0.059
PPN044A07	-0.58	-0.722	-0.225	-0.156	-0.116	-0.588	-0.771	-0.925	-0.775	-0.075
PPN044B01	0.289	-0.046	0.147	0.236	0.183	0.592	-0.016	-0.079	-0.269	0
PPN044B03	-0.315	-0.036	0.398	0.319	0.459	-0.111	-0.003	0.496	0.637	0.535
PPN044B04	-1.012	-0.159	-0.584	-0.222	-0.326	-0.357	-0.104	-0.436	-0.43	-0.145
PPN044B06	-1.021	0.078	-0.492	-0.523	-0.54	-0.361	0.327	-0.519	-0.414	-0.477
PPN044B07	-0.114	0.305	-0.643	-0.642	-0.788	0.165	0.459	-0.527	-0.685	-1.09
PPN044B10	0.626	0.184	0.372	0.426	0.424	0.361	0.399	0.314	0.186	0.366
PPN044B12	1.049	0.417	1.521	0.994	0.804	0.475	0.545	1.426	1.259	0.806
PPN044C02	0.62	0.003	1.362	<invalid>	0.854	0.501	-0.026	0.997	0.819	0.463
PPN044C04	-0.588	-0.782	0.372	0.123	0.169	-0.46	-1.494	-0.363	-0.486	0.259
PPN044C07	-0.483	-0.221	0.352	<invalid>	<invalid>	-0.483	-0.595	-0.499	-0.535	-0.388
PPN044C12	-0.42	-0.147	0	-0.033	-0.08	-0.251	0.152	-0.228	-0.294	-0.064
PPN044D01	-0.548	-0.009	0.487	0.351	0.059	-0.227	0.279	0.564	0.429	0.213
PPN044D05	-0.207	-0.022	-0.05	0.033	0.032	-0.281	0.144	-0.041	-0.14	-0.002
PPN044D09	0.232	0.436	0.028	0.097	-0.163	0.214	0.148	-0.147	-0.108	-0.242
PPN044D11	0.03	0.234	0.147	-0.048	-0.264	0.039	0.281	-0.04	-0.393	-0.451
PPN044E01	-0.428	-0.153	0.559	0.651	0.67	-0.039	-0.37	0.239	0.168	0.556
PPN044E02	-0.438	-0.352	0.306	0.297	0.292	0.085	-0.92	-0.293	-0.337	0.288
PPN044E03	-0.298	-0.22	0.886	1.049	0.802	-0.013	-0.661	0.425	0.391	0.813
PPN044E04	-0.379	-0.557	0.282	-0.037	0.032	-0.251	-1.282	-0.347	-0.421	0.073
PPN044E07	-0.312	0.091	-0.126	-0.201	-0.175	-0.161	0.461	-0.09	-0.122	-0.295
PPN044E09	0.482	0.384	0.413	<invalid>	<invalid>	0.365	0.161	-0.139	-0.417	-0.479
PPN044E10	0.857	0.464	0.947	0.341	-0.087	0.598	-0.076	0.203	0.046	-0.309
PPN044E12	-0.08	0.146	-0.421	-0.372	-0.469	-0.094	0.293	-0.664	-0.689	-0.346
PPN044F03	0.159	0.131	0.574	<invalid>	0.165	-0.127	0.035	0.242	-0.527	0.03
PPN044F04	-0.109	-0.002	0.257	0.542	0.261	-0.255	-0.543	0.243	0.25	0.576
PPN044F06	0.046	0.07	-0.876	-0.904	-0.825	0.047	0.409	-0.807	-0.671	-0.772
PPN044F08	-0.241	-0.259	0.537	0.153	-0.002	-0.519	-0.882	0.062	-0.159	0.091
PPN044F09	0.101	-0.11	0.765	0.489	0.381	-0.232	-0.469	0.653	0.653	0.538
PPN044F11	-0.18	0.073	0.678	0.617	0.53	-0.123	-0.495	0.127	-0.039	0.162
PPN044G01	-0.234	-0.159	0.287	-0.299	0.114	-0.081	0.008	-0.376	-0.702	0.182
PPN044G02	-0.423	0.045	0.28	0.365	0.366	-0.195	0.288	0.098	0.057	0.253
PPN044G05	-0.469	-0.511	0.017	0.109	0.318	0.021	-0.912	-0.248	-0.335	0.3
PPN044G08	-0.139	0.193	-0.339	<invalid>	-0.412	-0.031	0.317	-0.428	-0.491	-0.284
PPN044G09	-0.199	-0.019	0.298	0.223	0.266	-0.072	-0.201	-0.255	-0.333	0.009
PPN044G10	0.151	-0.328	-0.053	-0.629	-0.323	-0.069	-0.833	-0.488	-0.583	-0.321
PPN044G12	-0.116	-0.393	-0.496	-0.869	-0.604	-0.17	-0.618	-0.726	-0.728	-0.406
PPN044H01	-0.189	-0.15	0.366	-0.077	0.428	0.024	-0.023	0.097	0.211	0.426
PPN044H02	-0.446	-0.483	0.48	0.777	0.871	-0.11	-0.37	0.377	0.483	0.761
PPN044H09	0.164	0.216	-0.314	-0.384	-0.343	0.076	0.27	-0.405	-0.435	-0.346
PPN044H11	0.316	-0.092	0.414	0.07	0.103	0.22	-0.343	-0.124	-0.312	0.051
PPN045A01	0.402	0.347	-0.197	-0.33	-0.282	0.395	0.536	-0.485	-0.537	-0.627
PPN045A03	-0.182	-0.155	1.431	1.158	0.914	-0.075	-0.679	0.426	0.445	0.909
PPN045A04	0.147	-0.008	1.615	1.253	1.336	0.195	-0.145	0.85	0.837	1.282
PPN045A05	0.237	0.189	-0.355	-0.646	-0.672	0.148	0.462	-0.198	-0.301	-0.62
PPN045A06	-0.081	0.04	1.334	<invalid>	1.15	0.14	-0.065	0.977	0.975	1.066
PPN045A07	0.505	0.038	1.235	1.377	1.225	0.408	-1.424	0.488	0.619	1.356
PPN045A11	-0.746	-0.336	1.554	<invalid>	1.534	-0.531	-0.291	1.02	1.085	1.816
PPN045B02	-0.204	-0.065	-0.026	<invalid>	-0.166	-0.18	-0.058	-0.363	-0.46	-0.188
PPN045B05	-0.22	0.159	-0.69	-0.527	-0.464	0.038	0.354	-0.486	-0.316	-0.565
PPN045B07	-0.395	-0.497	0.732	0.678	0.857	0.074	-0.564	0.412	0.463	0.788
PPN045B08	-0.84	-0.89	0.846	1.389	1.384	0.384	-1.317	0.551	0.802	1.512
PPN045B10	0.244	-0.057	0.498	0.473	0.467	0.249	-0.054	0.119	0.138	0.045
PPN045C10	0.06	-0.341	-0.263	-0.329	-0.282	0.041	-0.506	-0.567	-0.583	-0.087
PPN045D01	-0.581	-0.146	-0.965	-1.149	-1.187	-0.407	-0.026	-1.164	-1.203	-1.206
PPN045D05	0.02	0.094	0.966	1.08	0.879	0.099	-0.003	0.897	0.71	0.879
PPN045D09	-0.451	-0.712	0.086	-0.348	-0.23	-0.388	-1.312	-0.643	-0.716	0.002
PPN045D10	-0.357	-0.356	0.493	0.489	0.474	-0.253	-0.95	-0.015	-0.053	0.9
PPN045D11	-0.607	-0.795	-0.241	-0.642	-0.407	-0.577	-1.02	-1.186	-0.945	0.03
PPN045D12	-0.339	-0.323	1.206	0.818	0.734	0.127	-0.493	0.967	0.788	0.822
PPN045E01	-0.233	-0.515	0.147	0.037	0.125	-0.201	-1.162	0.09	0.11	0.098
PPN045E04	0.11	-0.124	0.387	<invalid>	0.406	0.054	-0.324	-0.353	-0.315	0.356
PPN045E07	-0.574	-0.448	0.276	-0.123	0.072	-0.302	-0.318	-0.094	-0.054	0.435
PPN045E10	0.015	-0.162	0.849	<invalid>	0.699	0.122	-0.465	0.446	0.475	0.741
PPN045E11	-0.449	-0.54	1.885	1.652	1.457	0.424	-0.784	1.48	1.336	1.347
PPN045E12	-0.448	-0.241	0.314	0.896	0.858	-0.121	-0.162	0.328	0.703	0.98
PPN045F01	-1.245	-0.514	-3.114	-2.758	-2.127	-1.568	-0.097	-2.756	-2.554	-2.432
PPN045F02	-0.097	0.04	0.619	0.408	0.746	-0.081	0.051	0.166	0.454	1.049
PPN045F03	0.41	0.404	0.209	0.306	0.146	0.352	0.767	0.343	0.284	0.128
PPN045F07	-0.086	0.045	0.857	<invalid>	0.61	0.077	0.346	0.726	0.647	0.387
PPN045F11	0.359	0.242	-0.186	0.139	0.365	0.255	0.523	0.421	0.697	0.083
PPN045G04	-0.346	-0.117	0.203	0.24	0.266	-0.208	-0.209	0.137	0.128	0.115
PPN045G07	0.058	-0.55	0.124	-0.449	-0.148	0.122	-1.244	-0.421	-0.315	-0.057
PPN045G08	0.071	-0.029	0.423	<invalid>	0.638	0.28	0.075	0.245	0.384	0.713
PPN045G09	-1.138	-1.293	0.145	<invalid>	0.609	-0.821	-1.85	-0.424	-0.368	0.539
PPN045G11	0.349	0.237	0.066	0.407	0.6	0.084	0.195	0.246	0.206	0.543
PPN045H05	-0.069	-0.064	-0.401	-0.327	-0.521	-0.176	-0.431	-0.755	-1.081	-0.597
PPN045H12	-0.33	-0.181	-0.099	-0.47	-0.588	-0.153	-0.448	-0.459	-0.5	-0.126
PPN046A06	-0.25	-0.082	-0.087	-0.082	-0.15	-0.288	0.11	-0.396	-0.658	-0.015
PPN046A07	-0.202	-0.24	0.391	<invalid>	0.383	-0.313	-0.032	0.07	-0.024	0.556
PPN046A08	-0.218	0.105	0.283	0.141	0.152	-0.098	0.183	-0.006	0.061	0.275
PPN046A09	-0.111	0.221	0.098	-0.018	0.066	-0.033	0.236	-0.032	-0.103	0.055
PPN046A10	-0.096	0.144	0.385	0.274	0.257	-0.119	-0.042	-0.105	-0.008	0.21
PPN046A11	0.135	0.073	0.048	0.267	0.088	-0.044	-0.134	-0.003	-0.14	-0.028
PPN046A12	0.081	0.02	-0.004	<invalid>	<invalid>	0.14	0.041	-0.42	-0.483	-0.362
PPN046B02	-0.175	-0.02	0.94	1.033	1.028	-0.083	-0.008	0.79	0.787	0.63
PPN046B03	-0.253	0.002	0.412	0.437	0.426	-0.141	0.259	0.854	0.754	0.196
PPN046B04	-0.453	-0.357	-0.321	-0.738	-0.804	-0.391	-0.366	-1.04	-0.551	-0.383
PPN046B07	-0.075	-0.017	-0.674	<invalid>	-0.528	-0.095	0.061	-0.708	-0.818	-0.461
PPN046B09	0.106	0.224	-0.229	-0.478	-0.349	0.313	0.605	-0.29	-0.409	-0.444
PPN046B11	-0.445	-0.254	0.359	0.498	0.3	-0.257	-0.503	-0.41	-0.385	0.333
PPN046B12	-0.016	0.035	0.031	-0.05	-0.117	0.113	0.105	-0.197	-0.186	-0.159
PPN046C01	0.056	-0.058	0.309	0.399	0.229	0.105	0.173	0.252	0.257	0.154
PPN046C03	-0.274	-0.447	-0.024	<invalid>	0.619	-0.08	-0.532	0.168	0.231	0.682
PPN046C07	0.146	0.209	-0.282	-0.394	-0.399	0.068	0.411	-0.429	-0.388	-0.581
PPN046C10	0.174	-0.059	0.128	-0.035	0.04	0.042	-0.136	-0.122	-0.191	0.157
PPN046D01	0.345	0.014	0.763	1.123	0.959	0.847	0.239	0.802	0.761	0.867
PPN046D02	-0.265	-0.293	0.438	0.709	0.778	-0.12	-0.228	0.34	0.609	0.731
PPN046D03	-0.444	-0.591	-0.056	0.263	0.36	-0.274	-0.602	-0.419	-0.343	0.374
PPN046D05	0.113	0.127	0.101	-0.172	-0.226	0.017	0.43	0.13	-0.059	-0.364
PPN046D06	0.412	0.101	0.925	0.666	0.521	0.339	-0.339	0.386	0.179	0.279
PPN046D07	0.321	0.255	-0.727	-0.472	-0.362	0.066	0.582	-0.671	-0.774	-0.541
PPN046D08	-0.125	0.181	0.457	0.407	0.613	0.229	0.386	0.856	0.969	0.666
PPN046D09	-1.358	-0.598	-0.614	1.121	1.227	-0.38	-0.471	0.323	0.694	1.281
PPN046D10	-0.131	-0.082	0.774	0.084	0.3	-0.096	-0.392	-0.023	-0.073	0.315
PPN046D12	0.033	0.056	-0.285	-0.274	-0.241	0.082	0.263	-0.402	-0.36	-0.238
PPN046E03	-0.027	-0.38	0.154	0.507	0.624	0.108	-0.215	0.064	0.167	0.526
PPN046E05	0.678	0.124	0.73	0.118	0.34	0.49	0.525	0.816	0.433	0.033
PPN046E08	0.07	0.116	0.422	0.183	0.447	0.172	0.095	0.423	0.459	0.233
PPN046E11	-0.369	-0.201	0.219	<invalid>	0.449	-0.21	-0.334	-0.109	-0.137	0.191
PPN046F01	-0.057	-0.054	0.633	0.763	0.795	0.204	0.044	0.688	0.682	0.587
PPN046F05	0.07	0.226	0.201	0.181	0.312	0.205	0.58	0.23	0.307	0.283
PPN046F06	-0.155	-0.003	1.087	<invalid>	1.04	0.108	0.404	1.253	0.492	0.734
PPN046F08	0.485	0.342	0.517	0.202	0.25	0.33	0.429	0.296	0.2	-0.002
PPN046F09	-0.329	-0.374	-0.102	<invalid>	-0.002	-0.23	-0.252	-0.199	-0.127	0.12
PPN046F10	-0.041	0.072	0.279	0.336	0.463	-0.02	0.176	0.071	-0.047	0.61
PPN046G02	0.157	0.003	0.025	0.046	0.351	0.012	0.001	-0.165	-0.284	0.073
PPN046G03	0.041	-0.01	-0.264	-0.036	0.287	-0.065	0.119	-0.191	-0.283	-0.015
PPN046G05	0.019	0.127	0.369	0.499	0.707	0.201	0.457	0.512	0.574	0.401
PPN046G07	0.049	0.032	0.38	<invalid>	0.097	0.189	-0.097	-0.209	-0.136	0.091
PPN046G09	-0.352	-0.476	0.38	<invalid>	0.434	0.053	-0.807	0.061	0.07	0.464
PPN046G11	0.484	0.326	0.599	0.307	0.261	0.217	0.328	0.54	0.405	0.089
PPN046G12	0.027	-0.109	-0.181	-0.045	-0.12	0.054	0.065	-0.28	-0.223	0.015
PPN046H03	0.101	-0.024	-0.198	-0.145	0.22	-0.111	-0.079	-0.155	-0.32	-0.048
PPN046H04	-0.403	-0.476	0.729	1.163	1.145	-0.524	-0.677	0.67	0.853	1.334
PPN046H05	-0.239	-0.27	0.334	0.578	0.385	-0.291	-0.352	0.209	0.307	0.261
PPN046H06	-0.182	0.059	0.467	0.59	0.557	-0.009	0.149	0.52	0.75	0.744
PPN046H07	-0.211	0.029	1.19	1.127	1.197	-0.174	-0.012	0.716	0.794	0.966
PPN046H09	0.023	0.058	0.508	0.512	0.485	-0.108	0.035	0.427	0.172	0.476
PPN046H10	0.051	0.038	0.017	-0.293	-0.418	-0.129	0.018	-0.431	-0.498	-0.383
PPN047A01	-0.406	-0.428	-0.281	-0.525	-0.497	-0.404	-0.92	-0.725	-0.588	-0.251
PPN047A03	0.171	0.083	0.826	1.106	1.034	0.134	-0.075	0.692	0.93	0.853
PPN047A05	-0.063	-0.075	0.218	0.347	0.323	-0.082	0.073	0.231	0.313	0.424
PPN047A06	-0.015	-0.073	0.256	0.258	0.311	-0.023	-0.018	0.12	0.32	0.448
PPN047A07	-0.185	-0.246	-0.193	-0.198	-0.172	-0.093	-0.453	-0.493	-0.397	0.082
PPN047A08	-0.302	-0.173	0.148	-0.019	-0.008	-0.179	-0.45	-0.506	-0.445	0.043
PPN047A11	-0.272	0.034	-0.14	<invalid>	-0.846	-0.182	-0.412	-1.116	-1.154	-1.154
PPN047B01	-0.261	-0.374	0.392	<invalid>	0.144	-0.18	-0.627	-0.101	0.102	0.337
PPN047B02	1.707	0.257	1.378	0.99	0.772	1.324	-0.507	0.428	-0.131	0.244
PPN047B10	-2.048	0.251	-0.125	-0.164	-0.556	-0.971	0.521	-0.181	-0.132	-0.883
PPN047B11	-0.272	0.055	-0.673	-0.537	-0.413	-0.2	0.274	-0.597	-0.652	-0.355
PPN047C01	0.41	0.052	0.525	0.412	0.431	0.011	0.105	0.2	-0.054	0.473
PPN047C02	-0.354	-0.033	-0.292	-0.298	-0.447	-0.12	-0.18	-0.661	-0.75	-0.253
PPN047C06	0.212	0.078	0.291	0.204	-0.148	0.02	0.011	-0.289	-0.409	-0.094
PPN047C07	0.132	-0.385	0.741	<invalid>	0.129	0.079	-1.045	0.117	-0.172	0.183
PPN047C08	0.053	0.124	0.001	<invalid>	0.226	0.048	0.204	-0.096	-0.097	0.144
PPN047D02	-0.609	-0.391	-0.262	-0.336	-0.398	-0.441	-0.538	-0.615	-0.492	0.003
PPN047D06	-0.49	-0.086	1.194	<invalid>	1.138	-0.422	-0.201	0.471	0.296	0.677
PPN047D09	-0.032	-0.202	0.357	-0.116	-0.29	0.074	-0.493	-0.361	-0.704	-0.275
PPN047D11	0.142	0.365	-0.013	-0.488	-0.906	0.095	0.47	-0.438	-0.662	-1.352
PPN047E01	0.112	0.136	-0.811	-0.682	-0.635	0.032	0.144	-0.419	-0.099	-0.743
[truncated: 1,351 more rows]
