# Supplementary material for: A Bulk Segregant Gene Expression Analysis of a Peach Population Reveals Components of the Underlying Mechanism of the Fruit Cold Response
Source: PLoS One. 2014 Mar 5;9(3):e90706. doi: 10.1371/journal.pone.0090706 (PMC3944608; doi:10.1371/journal.pone.0090706)
Supplement: Table S3 — Summary of the results of the cold response in peach. The table indicates a) the contribution of each gene to the separation by a given principal component, b) the cluster resulting for global 2D-HCA, c) the expression pattern at harvest and during cold storage; d) the results of the correlation analysis between an average MI and the expression profiles in samples M-CS, e) functional annotations. (XLS) [file pone.0090706.s003.xls]

## Sheet: Hoja1
id	PCA - 100% variance (Component 2) (Adv)	PC2-cold samples contribution	CS-glob-pattern	M-S/M-LS paLSLSern	CS1 LS vs S paLSLSern	CS2 S vs LS	CS3 S vs LS	Type of correlationMCS	Pearson correlation CS_MI	p-value Pearson correlation CS_MI	Ripening gene	Unigene ID	Unigene annotation	Arabidopsis_thaliana_proteins most similar ID	Arabidopsis_thaliana_proteins most similar description	All Gene Symbols	ESTreeDB most similar description	ESTreeDB most similar ID	GDR_Prunus_ESTs most similar description	GDR_Prunus_ESTs most similar ID	NCBI_Prunus_persica_DNA_sequences most similar description	NCBI_Prunus_persica_DNA_sequences most similar ID	Peach_transcripts most similar description	Peach_transcripts most similar ID	Annot(1)	Annot(2)	Annot(3)	Annot(4)	Stress	Hormones	Osmoprotectants and chaperones	Cold&ABA regulons	COLD U ABA	COLD U ABA U AUX	Global all
PPN015E07	-1.4188	Cold-PC2 negative	CS-glob4		CS1 LS>S			M-CS negatively corr>80	-0.8734	0.0046	RG gene	CL674Contig1	Glutathione peroxidase	AT4G11600	glutathione peroxidase, putative	GLUTATHIONE PEROXIDASE 6 (ATGPX6 ), (PHGPX ), (LSC803 ),		S318H22		CV044630	AJ822198 S3 Prunus persica cDNA clone S318H22, mRNA sequence	AJ822198		AJ822198	Antioxidant system	GLUTHATHIONE-GLUTAREDOXIN AND THIOREDOXIN REDOX HOMEOSTASIS		Stress	Cold, Pathogen				COLD	COLD	sig-global
PPN043F03	-1.38892	Cold-PC2 negative	CS-glob9		CS1 LS>S	CS2 LS>S		M-CS negatively corr>80	-0.8683	0.0052	RG gene	CL43Contig1	60S ribosomal protein L34-1	AT1G26880	60S ribosomal protein L34 (RPL34A), identical to GB:Q42351, location of EST 105E2T7, gb:T22624			UD_S4_pcpl11D11Enea		DY644987	PU3_plate44_P15 PU3 Prunus persica cDNA similar to weakly similar to RL34_PEA 60S RIBOSOMAL PROTE...	DY644987	60S ribosomal protein L34 [Pisum sativum (Garden pea)]	TA4176_3760	RNA translation and protein assembly	ribosome organization and biogenesis	Hormones	Stress	Cold, Pathogen	ABA			COLD-ABA	COLD-ABA	sig-global
PPN039G04	-1.27502		CS-glob3		CS1 LS>S	CS2 LS>S		M-CS negatively corr>80	-0.8909	0.003	RG gene	PPN039G04-T7_c_s	T17B22.3 protein	AT5G17350	expressed protein					DY654038	PU4_plate51_C01 PU4 Prunus persica cDNA similar to expressed mRNA inferred from expressed protein...	DY654038		TA2866_3760	Unknown function	Unknown protein	Hormones	Stress	Cold, Drought, Salinity	ABA		cold&ABA regulons	COLD-ABA	COLD-ABA	sig-global
PPN002G04	-1.25932		CS-glob9			CS2 LS>S		M-CS negatively corr>80	-0.846	0.0081	RG gene	PPN002G04-T7_c_s	Pectinesterase PPE8B precursor	AT3G43270	pectinesterase family protein, contains Pfam profile: PF01095 pectinesterase			PP_LEa0003F11f		BU039607	P.persica mRNA for pectin esterase	X95991.1	Pectinesterase PPE8B precursor [Prunus persica (Peach)]	TA3717_3760	Cell wall related	Pectin degradation	Hormones	Stress	Cold, Drought, Salinity	ABA, AUX, ET, JA			COLD-ABA	COLD-ABA-AUX	sig-global
PPN006H04	-1.23296		CS-glob4		CS1 LS>S			M-CS negatively corr>80	-0.8847	0.0035	RG gene	PPN006H04-T7_c_s	Translationally-controlled tumor protein homolog	AT3G16640	translationally controlled tumor family protein, similar to translationally controlled tumor prot...	TRANSLATIONALLY CONTROLLED TUMOR PROT (TCTP),		PP_LEa0029K10f		BU047363	PP_LEa0029K10f Peach developing fruit mesocarp Prunus persica cDNA clone PP_LEa0029K10f, mRNA seq...	BU047363	Translationally controlled tumor protein-like protein [Lycopersicon esculentum (Tomato)]	TA3005_3760	RNA translation and protein assembly	regulation of protein biosynthesis		Stress	Cold, Pathogen				COLD	COLD	sig-global
PPN037E10	-1.16407		CS-glob10		CS1 LS>S	CS2 LS>S		M-CS negatively corr>80	-0.8798	0.004	RG gene	PPN037E10-T7_c_s	Putative serine/threonine kinase	AT1G12310	calmodulin, putative, similar to calmodulin SP:P04465 from (Trypanosoma brucei gambiense)			PP_YEa0027C06		DW358140	PU1_plate30_I14 PU1 Prunus persica cDNA clone PU1_plate30_I14 5' similar to PU1_plate30_I14 weakl...	DW352380	Putative serine/threonine kinase [Vitis vinifera (Grape)]	TA3845_3760	Signal transduction pathway	Cacium signaling/ Calcium transducer		Stress	Cold				COLD	COLD	sig-global
PPN040C03	-1.07602		CS-glob2		CS1 LS>S			M-CS negatively corr>80	-0.8579	0.0064		PPN040C03-T7_c_s	Glutathione S-transferase GST 22	AT2G30860	glutathione S-transferase, putative, identical to GB:Y12295	GLUTATHIONE S-TRANSFERASE PHI 9 (ATGSTF9 ), (GLUTTR ), (ATGSTF7 ),		S316J6		DY646762	PU3_plate28_E08 PU3 Prunus persica cDNA similar to similar to glutathione S-transferase GST 22 [G...	DY646762	Glutathione S-transferase GST 22 [Glycine max (Soybean)]	TA2836_3760	Antioxidant system	GLUTHATHIONE-GLUTAREDOXIN AND THIOREDOXIN REDOX HOMEOSTASIS		Stress	Cold				COLD	COLD	sig-global
PPN036C08	-1.0473		CS-glob9		CS1 LS>S			M-CS negatively corr>80	-0.8938	0.0028	RG gene	CL1411Contig1	Putative 40S ribosomal protein S12	AT2G32060	40S ribosomal protein S12 (RPS12C)			S49L10		AJ876317	AJ823112 S4 Prunus persica cDNA clone S49L10, mRNA sequence	AJ823112	Putative ribosomal protein S12 [Oryza sativa (japonica cultivar-group)]	TA5072_3760	RNA translation and protein assembly	ribosome organization and biogenesis	Hormones	Stress	Cold, Pathogen	ABA			COLD-ABA	COLD-ABA	sig-global
PPN022G06	-1.0414		CS-glob3		CS1 LS>S		CS3 LS>S	M-CS negatively corr>80	-0.8595	0.0062		PPN022G06-T7_c_s	Protein At5g02020	AT5G02020	expressed protein			PP_LEa0006N09f		DY638688	PU1_plate5_J19 PU1 Prunus persica cDNA similar to hypothetical protein (At5g02020.1) expressed pr...	DY633853		TA4049_3760	Unknown function	Unknown chloroplast protein	Hormones	Stress	Cold, Drought, Pathogen, Salinity	ABA		cold&ABA regulons	COLD-ABA	COLD-ABA	sig-global
PPN011H11	-1.00996		CS-glob4		CS1 LS>S			M-CS negatively corr>80	-0.8813	0.0038		PPN011H11-T7_c_s	Prunus_armeniaca transcript; similar to Putative auxin-repressed protein [Prunus armeniaca (Apric...					UD_S4_pcpl4A3Enea		DY635272	PU1_plate41_B14 PU1 Prunus persica cDNA similar to weakly similar to putative auxin-repressed pro...	DY635047	Putative auxin-repressed protein [Prunus armeniaca (Apricot)]	DY635272	Unknown function	Unknown expressed protein	Hormones			AUX				AUX	sig-global
PP1003B01	-1.00748		CS-glob2		CS1 LS>S			M-CS negatively corr>80	-0.8885	0.0032	RG gene	CL347Contig1	Anx1	AT5G65020	annexin 2 (ANN2), identical to annexin (AnnAt2) (Arabidopsis thaliana) GI:4959108	Annexin Arabidopsis 2 (ANNAT2),		PP_LEa0004I23f		DT454684	PP_YEb0027E05 Peach developing fruit mesocarp Stage S4 Prunus persica cDNA clone PP_YEb0027E05, m...	DT454684	Vacuole-associated annexin VCaB42 [Nicotiana tabacum (Common tobacco)]	TA3294_3760	Trafficking machinery and membrane dynamics	Secretory pathway-exosome/ Cell plate	Hormones	Stress	Cold, Salinity	JA			COLD	COLD	sig-global
PPN039G07	-1.00189		CS-glob4		CS1 LS>S			M-CS negatively corr>80	-0.874	0.0045	RG gene	CL1204Contig1	T22I11.11 protein	AT1G21065	expressed protein			Pp-S4_EST1299		AJ833515	expressed protein Arabidopsis thaliana, mRNA sequence	NP_564132.1	Hypothetical protein [Medicago truncatula (Barrel medic)]	TA4564_3760	Unknown function	Unknown chloroplast protein		Stress	Cold				COLD	COLD	sig-global
PPN023B10	-0.987004		CS-glob2		CS1 LS>S			M-CS negatively corr>80	-0.8678	0.0052		PPN023B10-T7_c_s	Putative peroxisomal membrane protein 22 kDa	AT4G04470	peroxisomal membrane protein 22 kDa (PMP22), identical to peroxisomal membrane protein (Arabidops...	(PMP22),		PP_LEa0014G03f		BU042923	PP_LEa0014G03f Peach developing fruit mesocarp Prunus persica cDNA clone PP_LEa0014G03f, mRNA seq...	BU042923	Peroxisomal membrane protein PMP22 [Arabidopsis thaliana (Mouse-ear cress)]	TA5003_3760	Organelle division and diferentiation	Peroxisomal protein		Stress	Cold, Pathogen				COLD	COLD	sig-global
PPN038D06	-0.986362		CS-glob2		CS1 LS>S	CS2 LS>S		M-CS negatively corr>80	-0.849	0.0077		PPN038D06-T7_c_s	Glycosyltransferase QUASIMODO1	AT3G25140	glycosyl transferase family 8 protein, contains Pfam profile: PF01501 glycosyl transferase family 8	GALACTURONOSYLTRANSFERASE 8 (GAUT8 ), QUASIMODO 1 (QUA1 ),		PP_LEa0010J13f		DW341257	PP_LEc0003B07f Peach shoot Prunus persica cDNA clone PP_LEc0003B07f, mRNA sequence	DW341257	Glycosyltransferase QUASIMODO1 [Arabidopsis thaliana (Mouse-ear cress)]	TA7617_3760	Cell wall related	Pectin biosynthesis	Hormones	Stress	Cold, Drought, Salinity	ABA			COLD-ABA	COLD-ABA	sig-global
PPN002D02	-0.97174		CS-glob3		CS1 LS>S	CS2 LS>S	CS3 LS>S	M-CS negatively corr>80	-0.8549	0.0068		PPN002D02-T7_c_s	CXE carboxylesterase							DY653294	PU4_plate37_P20 PU4 Prunus persica cDNA similar to expressed mRNA inferred from cell death associ...	DY653294	AT3g48690/T8P19_200 [Arabidopsis thaliana (Mouse-ear cress)]	DY653294	Lipid metabolism	Fatty acid degradation					Osmoprotectants and chaperones				sig-global
PPN049F09	-0.958681		CS-glob4		CS1 LS>S			M-CS negatively corr>80	-0.8671	0.0053	RG gene	PPN049F09-T7_c_s	polyadenylate-binding protein family protein / PABP family protein, low similarity to poly(A)-bin...	AT5G65260	polyadenylate-binding protein family protein / PABP family protein, low similarity to poly(A)-bin...										RNA post-transcriptional regulation	RNA biogenesis and processing		Stress	Cold				COLD	COLD	sig-global
PPN036H04	-0.932981		CS-glob10		CS1 LS>S	CS2 LS>S		M-CS negatively corr>80	-0.8993	0.0024	RG gene	CL1376Contig1	Superoxide dismutase	AT1G08830	superoxide dismutase (Cu-Zn) (SODCC) / copper/zinc superoxide dismutase (CSD1), identical to SWIS...	(CSD1)		S416D20		AJ824108	AJ824108 S4 Prunus persica cDNA clone S416D20, mRNA sequence	AJ824108	Superoxide dismutase [Malus xiaojinensis (Apple)]	TA3581_3760	Antioxidant system	Dismutation of superoxide		Stress	Cold, Pathogen, Salinity				COLD	COLD	sig-global
PPN019F03	-0.907045		CS-glob2		CS1 LS>S			M-CS negatively corr>80	-0.8808	0.0039	RG gene	CL1340Contig1	Putative SF16 protein	AT2G33990	calmodulin-binding family protein [Arabidopsis thaliana] (TAIR:At3g15050.1); similar to putative ...	IQ-domain 9 (iqd9),		PP_LEa0030F24f		DW355196	PU2_plate1_I18 PU2 Prunus persica cDNA clone PU2_plate1_I18 5' similar to PU2_plate1_I18 weakly s...	DW355196	SF16 protein-like [Oryza sativa (japonica cultivar-group)]	TA4037_3760	Signal transduction pathway	Calcium signaling/Calcium signal transducer		Stress	Cold				COLD	COLD	sig-global
PPN032C09	-0.894945		CS-glob2					M-CS negatively corr>80	-0.857	0.0066		CL911Contig1	T4B21.5 protein	AT4G21860	methionine sulfoxide reductase domain-containing protein / SeIR domain-containing protein, low si...	methionine sulfoxide reductase B 2 (MSRB2),		S316C3		DY652158	PU4_plate56_D23 PU4 Prunus persica cDNA similar to weakly similar to methionine sulfoxide reducta...	DY652158	T4B21.6 protein [Arabidopsis thaliana (Mouse-ear cress)]	TA4952_3760	Antioxidant system	Regeneration of oxydized methionine		Stress	Cold, Pathogen				COLD	COLD	sig-global
PPN017G03	-0.890986		CS-glob3		CS1 LS>S			M-CS negatively corr>80	-0.8775	0.0042	RG gene	PPN017G03-T7_c_s	Calcium-binding EF-hand	AT3G01780	expressed protein, est hit,	(TPLATE),				DY637140	PU1_plate60_O13 PU1 Prunus persica cDNA similar to similar to expressed protein (At3g01780.1) [Ar...	DY637140	F28J7.11 protein [Arabidopsis thaliana (Mouse-ear cress)]	DY637140	Trafficking machinery and membrane dynamics	Secretory pathway-exosome/ Cell plate		Stress	Cold				COLD	COLD	sig-global
PPN025F02	-0.863438		CS-glob3		CS1 LS>S			M-CS negatively corr>80	-0.8548	0.0068		CL1400Contig1	AtHVA22a, 65476-64429 [imported]-Arabidopsis thaliana	AT1G74520	ABA-responsive protein (HVA22a), identical to AtHVA22a (Arabidopsis thaliana) GI:4884932	(ATHVA22A),		PP_LEa0025J24f		BU046248	PP_LEa0025J24f Peach developing fruit mesocarp Prunus persica cDNA clone PP_LEa0025J24f, mRNA seq...	BU046248	HVA22-like protein a [Arabidopsis thaliana (Mouse-ear cress)]	TA5865_3760	Trafficking machinery and membrane dynamics	Inhibition of vesicular trafficking	Hormones	Stress	Cold, Pathogen	ABA		cold&ABA regulons	COLD-ABA	COLD-ABA	sig-global
PPN040G04	-0.855576		CS-glob2		CS1 LS>S			M-CS negatively corr>80	-0.8772	0.0042		PPN040G04-T7_c_s	T6J4.13 protein	AT1G13380	expressed protein			PP_S3IIsel_A2_G11		AJ533093	expressed protein Arabidopsis thaliana, mRNA sequence	NP_563929.1	T6J4.13 protein [Arabidopsis thaliana (Mouse-ear cress)]	TA4845_3760	Unknown function	Unknown membrane protein	Hormones	Stress	Cold, Drought	ABA			COLD-ABA	COLD-ABA	sig-global
PPN050E08	-0.846045		CS-glob3		CS1 LS>S	CS2 LS>S		M-CS negatively corr>80	-0.8824	0.0037		CL598Contig1	Putative RING-H2 zinc finger protein	AT2G15580	zinc finger (C3HC4-type RING finger) family protein, contains Pfam profile: PF00097 zinc finger, ...			PP_LEa0002F01f		BU039391	PP_LEa0002F01f Peach developing fruit mesocarp Prunus persica cDNA clone PP_LEa0002F01f, mRNA seq...	BU039391	Putative RING-H2 zinc finger protein [Arabidopsis thaliana (Mouse-ear cress)]	TA4319_3760	Unknown function	Unkown Zinc finger RING-like	Hormones	Stress	Cold	ABA			COLD-ABA	COLD-ABA	sig-global
PPN080F06	-0.843519		CS-glob3		CS1 LS>S		CS3 LS>S	M-CS negatively corr>80	-0.8426	0.0086		PPN080F06-T7_c_s	3e-76					PP_LEa0006N09f		DY640055	PU1_plate3_P12 PU1 Prunus persica cDNA similar to hypothetical protein (At5g02020.2) expressed pr...	DY634033		DY640055	Unknown function	Unknown protein									sig-global
PPN047D09	-0.834193		CS-glob9		CS1 LS>S	CS2 LS>S		M-CS negatively corr>80	-0.85	0.0075		PPN047D09-T7_c_s	AT-LS1 product	AT5G01650	macrophage migration inhibitory factor family protein / MIF family protein, contains pfam profile...			S415P18		BU041494	PP_LEa0001G07f Peach developing fruit mesocarp Prunus persica cDNA clone PP_LEa0001G07f, mRNA seq...	BU039153	Light-inducible protein ATLS1 [Arabidopsis thaliana (Mouse-ear cress)]	TA3243_3760	Unknown function	Unknown protein		Stress	Cold				COLD	COLD	sig-global
PP1001F08	-0.832635		CS-glob3		CS1 LS>S			M-CS negatively corr>80	-0.8674	0.0053		CL179Contig1	PP_LEa0012C01f Peach developing fruit mesocarp Prunus persica cDNA clone PP_LEa0012C01f, mRNA seq...					PP_LEa0012C01f		BU042314	PP_LEa0012C01f Peach developing fruit mesocarp Prunus persica cDNA clone PP_LEa0012C01f, mRNA seq...	BU042314		TA2744_3760	Unknown function	Unknown protein									sig-global
PPN048G08	-0.820326		CS-glob4		CS1 LS>S			M-CS negatively corr>80	-0.8943	0.0027	RG gene	PPN048G08-T7_c_s	Prunus_armeniaca transcript; similar to Similarity to SF16 protein [Arabidopsis thaliana (Mouse-e...					PP_LEa0024C09f		DY634793	PU1_plate30_H23 PU1 Prunus persica cDNA similar to expressed mRNA unclassifiable, mRNA sequence	DY634705		TA4038_3760	Signal transduction pathway	Calcium signaling/Calcium signal transducer									sig-global
PPN011H10	-0.799353		CS-glob4		CS1 LS>S			M-CS negatively corr>80	-0.8735	0.0046		CL417Contig1	Pectate lyase-like protein	AT3G55140	pectate lyase family protein, similar to pollen allergen Amb a 1.3 SP:P27761 from (Ambrosia artem...			PP_LEa0011E16f		BU043362	PP_LEa0011E16f Peach developing fruit mesocarp Prunus persica cDNA clone PP_LEa0011E16f, mRNA seq...	BU042038	Protein At3g55140 [Arabidopsis thaliana (Mouse-ear cress)]	TA9011_3760	Cell wall related	Pectin degradation	Hormones	Stress	Cold	CK			COLD	COLD	sig-global
PPN030C01	-0.784894		CS-glob3		CS1 LS>S	CS2 LS>S		M-CS negatively corr>80	-0.8942	0.0027		CL814Contig1	Gb|AAF26101.1	AT3G17020	universal stress protein (USP) family protein, similar to early nodulin ENOD18 (Vicia faba) GI:11...			S310K23		AJ827058	Arabidopsis thaliana, mRNA sequence	NP_566564.1	Gb|AAF26101.1 [Arabidopsis thaliana (Mouse-ear cress)]	TA3144_3760	Unknown function	Unknown USP protein		Stress	Cold, Pathogen				COLD	COLD	sig-global
PPN038E08	-0.780527		CS-glob3		CS1 LS>S	CS2 LS>S		M-CS negatively corr>80	-0.8481	0.0078		PPN038E08-T7_c_s	Low molecular weight heat-shock protein	AT3G46230	17.4 kDa class I heat shock protein (HSP17.4-CI), identical to 17.4 kDa class I heat shock protei...	(ATHSP17.4),		PP_LEa0014C13f		BU042843	AM289529 Prunus persica fruit skin mature fruit Prunus persica cDNA clone Skin93E03, mRNA sequence	AM289529	Low molecular weight heat-shock protein [Corylus avellana (European hazel)]	BU042843	Structure maintenance proteins	Heat shock proteins	Hormones	Stress	Cold, Drought, Salinity	ABA, ET	Osmoprotectants and chaperones		COLD-ABA	COLD-ABA	sig-global
PPN080H11	-0.775461		CS-glob2					M-CS negatively corr>80	-0.8359	0.0097		CL623Contig1	GTP-binding nuclear protein Ran-1	AT5G55190	Ras-related GTP-binding protein (RAN3), identical to atran3 (Arabidopsis thaliana) GI:2058280	(RAN3),		PP_YEa0023B08		CB824059	PP_YEa0023B08 Peach developing fruit mesocarp Stage S4 Prunus persica cDNA clone PP_YEa0023B08 5'...	DN677159	GTP-binding nuclear protein Ran1 [Lycopersicon esculentum (Tomato)]	TA3256_3760	Trafficking machinery and membrane dynamics	nucleocytoplasmic transport		Stress	Cold				COLD	COLD	sig-global
PPN051D12	-0.752266		CS-glob3		CS1 LS>S	CS2 LS>S		M-CS negatively corr>80	-0.8374	0.0095		CL94Contig1	PP_YEb0030D11 Peach developing fruit mesocarp Stage S4 Prunus persica cDNA clone PP_YEb0030D11, m...	AT4G32020	expressed protein, NuLL			PP_YEa0030D11		DY634332	PU1_plate22_D15 PU1 Prunus persica cDNA similar to expressed mRNA inferred from (AL161580) putati...	DY634332		TA6015_3760	Unknown function	Unknown protein	Hormones	Stress	Cold	ABA			COLD-ABA	COLD-ABA	sig-global
PP1000A07	-0.749968		CS-glob4	M-LS>M-S				M-CS negatively corr>80	-0.8755	0.0044	RG gene	PP1000A07-T7_c_s	Auxin-responsive protein IAA1	AT3G04730	auxin-responsive protein / indoleacetic acid-induced protein 16 (IAA16), identical to SP:O24407 A...	(IAA16),		PP_LEa0009E04f		BU048422	PP_LEa0009E04f Peach developing fruit mesocarp Prunus persica cDNA clone PP_LEa0009E04f, mRNA seq...	BU041407	Cucumis sativus mRNA expressed in cucumber hypocotyls, complete cds [Cucumis sativus (Cucumber)]	DW353516	RNA transcription regulation	AUX/IAA family	Hormones	Stress	Cold, Pathogen	AUX			COLD	COLD-AUX	sig-global
PPN059F10	-0.741905		CS-glob2		CS1 LS>S			M-CS negatively corr>80	-0.8993	0.0024	RG gene	PPN059F10-T7_c_s	Putative zinc-finger protein	AT1G51200	zinc finger (AN1-like) family protein, contains Pfam domains, PF01428: AN1-like Zinc finger and P...										Other nucleic acid metabolic process	Unknown DNA binding protein		Stress	Cold, Darkness				COLD	COLD	sig-global
PPN043D04	-0.719805		CS-glob2		CS1 LS>S			M-CS negatively corr>80	-0.8889	0.0032		PPN043D04-T7_c_s	Ubiquitin-related modifier-1												Protein degradation	Urmylation pathway									sig-global
PPN032D07	-0.713967		CS-glob10		CS1 LS>S			M-CS negatively corr>80	-0.8392	0.0092	RG gene	PPN032D07-T7_c_s	Glycolipid transfer protein-like	AT2G33470	glycolipid transfer protein-related, similar to phosphoinositol 4-phosphate adaptor protein-2 (GI...	glycolipid transfer PROT 1 (GLTP1),		PP_YEa0019A10		DW353719	PU2_plate10_O21 PU2 Prunus persica cDNA clone PU2_plate10_O21 5' similar to PU2_plate10_O21 simil...	DW353719	Glycolipid transfer protein-like [Oryza sativa (japonica cultivar-group)]	TA3951_3760	Signal transduction pathway	Receptor / Receptor signaling complex		Stress	Cold				COLD	COLD	sig-global
PPN041A06	-0.713888		CS-glob3		CS1 LS>S			M-CS negatively corr>80	-0.8603	0.0061		PPN041A06-T7_c_s	no_annotation_available												No annotation available	No annotation available									sig-global
PPN016F08	-0.706238		CS-glob2		CS1 LS>S	CS2 LS>S		M-CS negatively corr>80	-0.8422	0.0087		CL217Contig1	GNS1/SUR4 membrane protein	AT4G36830	GNS1/SUR4 membrane family protein, weak similarity to long chain polyunsaturated fatty acid elong...			PP_YEa0023G10		DN677192	PP_YEa0023G10 Peach developing fruit mesocarp Stage S4 Prunus persica cDNA clone PP_YEa0023G10 5'...	DN677192	Hypothetical protein AT4g36830 [Arabidopsis thaliana (Mouse-ear cress)]	DY645136	Lipid metabolism	Fatty acid biosyntheis		Stress	Cold		Osmoprotectants and chaperones		COLD	COLD	sig-global
PPN075G02	-0.705683		CS-glob2		CS1 LS>S	CS2 LS>S		M-CS negatively corr>80	-0.8994	0.0024		PPN075G02-T7_c_s	Polyprenyltransferase like protein	AT4G23660	UbiA prenyltransferase family protein, similar to para-hydroxybenzoate--polyprenyltransferase, mi...	AT polyprenyltransferase 1 (AtPPT1),		PP_LEa0020H16f		DY638050	PU2_plate18_M18 PU2 Prunus persica cDNA similar to hypothetical protein UbiA prenyltransferase fa...	DY638050	Putative PGT-2 [Oryza sativa (japonica cultivar-group)]	TA4850_3760	Cofactor and vitamin metabolism	Ubiquinone biosynthesis		Stress	Cold				COLD	COLD	sig-global
PPN062E03	-0.687842		CS-glob2		CS1 LS>S			M-CS negatively corr>80	-0.8766	0.0043		CL121Contig1	Putative carboxymethylenebutenolidase	AT2G32520	dienelactone hydrolase family protein, low similarity to dienelactone hydrolase (Pseudomonas resi...			UD_S4_pcpl2G4Enea		DW356693	PU2_plate27_A12 PU2 Prunus persica cDNA clone PU2_plate27_A12 5' similar to PU2_plate27_A12 weakl...	DW356693	Putative carboxymethylenebutenolidase [Arabidopsis thaliana (Mouse-ear cress)]	TA3898_3760	Secondary metabolism	Unknown carbosymethylesterase		Stress	Cold				COLD	COLD	sig-global
PPN049D01	-0.68403		CS-glob2		CS1 LS>S			M-CS negatively corr>80	-0.8816	0.0038		PPN049D01-T7_c_s	Thiosulfate sulfurtransferase	AT1G79230	mercaptopyruvate sulfurtransferase (MST1) (RDH1), identical to mercaptopyruvate sulfurtransferase...	SULFURTRANSFERASE 1 (ST1 ), (ATMST1 ), MERCAPTOPYRUVATE SULFURTRANSFERASE 1 (MST1 ), AT RHODANESE HOMOLOGUE 1 (ATRDH1 ), (STR1 ),		PP_LEa0036H05f		DY650365	AM289327 Prunus persica fruit skin mature fruit Prunus persica cDNA clone Skin91B12, mRNA sequence	AM289327	Thiosulfate sulfurtransferase [Datisca glomerata (Durango root)]	TA4016_3760	Sulfur metabolism	thiosulfate disproportionation		Stress	Cold				COLD	COLD	sig-global
PPN038D02	-0.67253		CS-glob2		CS1 LS>S	CS2 LS>S		M-CS negatively corr>80	-0.8897	0.0031		CL629Contig1	60S ribosomal protein L9-1	AT1G33140	60S ribosomal protein L9 (RPL90A/C), similar to RIBOSOMAL PROTEIN L9 GB:P49209 from (Arabidopsis ...	PIGGYBACK2 (PGY2),		PP_YEa0017C07		DN676812	PP_YEa0017C07 Peach developing fruit mesocarp Stage S4 Prunus persica cDNA clone PP_YEa0017C07 5'...	DN676812	Hypothetical protein [Solanum tuberosum (Potato)]	DN676812	RNA translation and protein assembly	ribosome organization and biogenesis									sig-global
PPN051C12	-0.642688		CS-glob3		CS1 LS>S			M-CS negatively corr>80	-0.8985	0.0024		CL1394Contig1	Putative hydroxyproline-rich glycoprotein	AT3G53410	zinc finger (C3HC4-type RING finger) family protein, contains Pfam domain: PF00097: Zinc finger, ...			PP_LEa0020M22f		BU044890	PP_LEa0020M22f Peach developing fruit mesocarp Prunus persica cDNA clone PP_LEa0020M22f, mRNA seq...	BU044890	Putative hydroxyproline-rich glycoprotein [Oryza sativa (japonica cultivar-group)]	BU044890	Unknown function	Unkown Zinc finger RING-like	Hormones	Stress	Cold, Pathogen	ABA			COLD-ABA	COLD-ABA	sig-global
PPN010D03	-0.638758		CS-glob2		CS1 LS>S	CS2 LS>S		M-CS negatively corr>80	-0.8565	0.0066		PPN010D03-T7_c_s	Plastid protein, putative; 23108-24430	AT1G32580	plastid developmental protein DAG, putative, similar to DAG protein, chloroplast precursor (Garde...					DY633580	PU1_plate18_I08 PU1 Prunus persica cDNA similar to similar to plastid developmental protein DAG, ...	DY633580	Plastid protein, putative; 23108-24430 [Arabidopsis thaliana (Mouse-ear cress)]	TA3642_3760	Organelle division and diferentiation	plastid diferentiation		Stress	Cold				COLD	COLD	sig-global
PPN006H05	-0.630217		CS-glob4					M-CS negatively corr>80	-0.8449	0.0083	RG gene	PPN006H05-T7_c_s	Multispanning membrane protein-like	AT3G13772	endomembrane protein 70, putative, TM4 family;					CV046772					Transport	Zn transport	Hormones	Stress	Cold, Pathogen	ABA			COLD-ABA	COLD-ABA	sig-global
PPN049C11	-0.621147		CS-glob2		CS1 LS>S	CS2 LS>S		M-CS negatively corr>80	-0.8951	0.0027		PPN049C11-T7_c_s	Vacuolar ATP synthase 16 kDa proteolipid subunit 4	AT1G19910	vacuolar ATP synthase 16 kDa proteolipid subunit 2 / V-ATPase 16 kDa proteolipid subunit 2 (AVAP2...	(AVA-P2), (AVA-2PE), VACUOLAR-TYPE H+ ATPASE C2 (ATVHA-C2)		S43L22		DY648751	PU4_plate11_J10 PU4 Prunus persica cDNA similar to similar to AF153677_1 (AF153677) vacuolar H+-p...	DY648751	Putative vacuolar ATP synthase 16 kDa proteolipid subunit [Oryza sativa (japonica cultivar-group)]	TA4597_3760	Energy production	vacuolar ATP production and cytoplasmic PH regulation									sig-global
PPN063F02	-0.608175		CS-glob2		CS1 LS>S	CS2 LS>S		M-CS negatively corr>80	-0.8371	0.0095	RG gene	PPN063F02-T7_c_s	Pectinesterase PPE8B precursor	AT3G43270	pectinesterase family protein, contains Pfam profile: PF01095 pectinesterase			PP_LEa0003P06f		BU048816	PP_LEa0003P06f Peach developing fruit mesocarp Prunus persica cDNA clone PP_LEa0003P06f, mRNA seq...	BU039811	Pectinesterase PPE8B precursor [Prunus persica (Peach)]	TA3717_3760	Cell wall related	Pectin degradation	Hormones	Stress	Cold, Drought, Salinity	ABA, AUX, ET, JA			COLD-ABA	COLD-ABA-AUX	sig-global
PP1001H04	-0.604895		CS-glob2		CS1 LS>S			M-CS negatively corr>80	-0.8687	0.0051		PP1001H04-T7_c_s	Ripening-induced protein	AT1G23740	oxidoreductase, zinc-binding dehydrogenase family protein, contains Pfam profile PF00107: oxidore...			PP_LEa0024K19f		BU574282	PU4_plate37_A23 PU4 Prunus persica cDNA similar to quinone oxidoreductase homolog [Fragaria x ana...	DY649922	Quinone oxidoreductase [Fragaria ananassa (Strawberry)]	TA3557_3760	Energy production	Photosyntethic machinery		Stress	Cold, Drought, Pathogen				COLD	COLD	sig-global
PPN062A12	-0.586577		CS-glob3		CS1 LS>S	CS2 LS>S		M-CS negatively corr>80	-0.8539	0.007		PPN062A12-T7_c_s	Peptidase T1A, proteasome beta-subunit	AT1G56450	20S proteasome beta subunit G1 (PBG1) (PRCH), identical to 20S proteasome beta subunit (PBG1) GI:...	(PBG1),		PP_LEa0019P18f		BU044616	PP_LEa0019P18f Peach developing fruit mesocarp Prunus persica cDNA clone PP_LEa0019P18f, mRNA seq...	BU044616	Proteasome subunit beta type 4 precursor [Arabidopsis thaliana (Mouse-ear cress)]	TA3973_3760	Protein degradation	20S proteasome		Stress	Cold				COLD	COLD	sig-global
PPN054C01	-0.577229		CS-glob10		CS1 LS>S			M-CS negatively corr>80	-0.8823	0.0037		CL406Contig1	Emb|CAB80929.1	AT5G23950	C2 domain-containing protein, similar to cold-regulated gene SRC2 (Glycine max) GI:2055230; conta...					DY636510	PU1_plate23_B21 PU1 Prunus persica cDNA similar to weakly similar to C2 domain-containing protein...	DY636510	Hypothetical protein B1331F11.7 [Oryza sativa (japonica cultivar-group)]	DY636510	Homeostasis	Calcium-Unknown Calcium binding	Hormones	Stress	Drought	ABA			ABA	ABA	sig-global
PPN070F09	-0.554304		CS-glob10		CS1 LS>S			M-CS negatively corr>80	-0.8549	0.0068	RG gene	PPN070F09-T7_c_s	1e-19	AT4G24460	expressed protein					CB823604					Unknown function	Unknown protein		Stress	Cold, Darkness				COLD	COLD	sig-global
PPN062B11	-0.543076		CS-glob9		CS1 LS>S	CS2 LS>S		M-CS negatively corr>80	-0.8824	0.0037		PPN062B11-T7_c_s	F14I3.6 protein	AT1G50360	myosin family protein, contains Pfam profiles: PF00063 myosin head (motor domain), PF00612 IQ cal...	(VIIIA), MYOSIN VIII A (ATVIIIA)				AJ746230					Cytoskeleton organization and biogenesis	actin microfilament-based motor		Stress	Cold				COLD	COLD	sig-global
PPN054D06	-0.534639		CS-glob2		CS1 LS>S			M-CS negatively corr>80	-0.8648	0.0056		CL1044Contig1	Putative chloroplast initiation factor 3	AT2G24060	translation initiation factor 3 (IF-3) family protein, similar to SP:P33319 Translation initiatio...			S33H16		AJ876119	AJ876119 Prunus persica fruit mesocarp plus epidermis 80 days after bloom Prunus persica cDNA clo...	AJ876119	Putative chloroplast initiation factor 3 [Arabidopsis thaliana (Mouse-ear cress)]	TA5734_3760	RNA translation and protein assembly	regulation of protein biosynthesis		Stress	Cold, Pathogen				COLD	COLD	sig-global
PPN071C03	-0.532423		CS-glob2		CS1 LS>S			M-CS negatively corr>80	-0.89	0.0031	RG gene	CL370Contig1	Synaptobrevin-like protein	AT1G04760	synaptobrevin family protein, similar to Vesicle-associated membrane protein 722 (AtVAMP722) Syna...	(ATVAMP726), VESICLE-ASSOCIATED MEMBRANE PROT 726 (VAMP726)		PP_LEa0014G24f		BU042942	PP_LEa0014G24f Peach developing fruit mesocarp Prunus persica cDNA clone PP_LEa0014G24f, mRNA seq...	BU042942	Synaptobrevin-like protein [Oryza sativa (japonica cultivar-group)]	TA3795_3760	Trafficking machinery and membrane dynamics	Early endosome and PM		Stress	Cold				COLD	COLD	sig-global
PPN047C06	-0.521093		CS-glob3		CS1 LS>S	CS2 LS>S		M-CS negatively corr>80	-0.8386	0.0093		PPN047C06-T7_c_s	UDP-glucose 4-epimerase	AT1G64440	UDP-glucose 4-epimerase, putative / UDP-galactose 4-epimerase, putative / Galactowaldenase, putat...	ROOT HAIR DEFECTIVE 1 (RHD1 ), ROOT EPIDERMAL BULGER1 (REB1 ), UDP-GLUCOSE 4-EPIMERASE (UGE4 ),									Cell wall related	UDP-glucose, UDP-galactose and UDP-glucuronate Biosynthesis		Stress	Cold				COLD	COLD	sig-global
PPN003G04	-0.517428		CS-glob9					M-CS negatively corr>80	-0.8392	0.0092	RG gene	PPN003G04-T7_c_s	C2	AT3G16510	C2 domain-containing protein, contains similarity to shock protein SRC2 (Glycine max) gi:2055230:...					DY636723	PU1_plate39_N06 PU1 Prunus persica cDNA similar to hypothetical domain/motif containing InterProS...	DY636723		DY636723	Homeostasis	Calcium-Unknown Calcium binding		Stress	Drought, Salinity						sig-global
PPN020H08	-0.511382		CS-glob3					M-CS negatively corr>80	-0.8572	0.0065		CL1230Contig1	Arabidopsis thaliana genomic DNA, chromosome 5, P1 clone:MAH20	AT5G08580	calcium-binding EF hand family protein, contains INTERPRO:IPR002048 calcium-binding EF-hand domain										Homeostasis	Calcium-Unknown Calcium binding	Hormones	Stress	Cold, Drought, Salinity	ABA			COLD-ABA	COLD-ABA	sig-global
PPN080G02	-0.500841		CS-glob3		CS1 LS>S			M-CS negatively corr>80	-0.8453	0.0082	RG gene	CL1135Contig1	Probable signal peptidase complex subunit 2	AT2G39960	microsomal signal peptidase 25 kDa subunit, putative (SPC25), identical to Probable microsomal si...			S38B10		DY651956	PU4_plate54_L24 PU4 Prunus persica cDNA similar to similar to microsomal signal peptidase 25 kDa ...	DY651956	Probable signal peptidase complex subunit 2 [Arabidopsis thaliana (Mouse-ear cress)]	TA5769_3760	Trafficking machinery and membrane dynamics	Cotranslational protein translocation to ER		Stress	Cold, Pathogen				COLD	COLD	sig-global
PPN068D06	-0.477098		CS-glob4					M-CS negatively corr>80	-0.8522	0.0072	RG gene	CL1148Contig1	Proteasome subunit alpha type 5-A	AT3G14290	20S proteasome alpha subunit E2 (PAE2), identical to 20S proteasome subunit PAE2 GB:AAC32061 from...	(PAE2),		PP_LEa0033D03f		DT454805	PP_YEb0029B01 Peach developing fruit mesocarp Stage S4 Prunus persica cDNA clone PP_YEb0029B01, m...	DT454805	Proteasome subunit alpha type 5 [Glycine max (Soybean)]	TA4274_3760	Protein degradation	20S proteasome		Stress	Cold, Pathogen				COLD	COLD	sig-global
PPN061G07	-0.472413		CS-glob2					M-CS negatively corr>80	-0.8441	0.0084		PPN061G07-T7_c_s	SH3; tRNA-binding arm	AT4G18060	SH3 domain-containing protein 3 (SH3P3), nearly identical to SH3 domain-containing protein 3 (Ara...					DY650728	PU4_plate41_F14 PU4 Prunus persica cDNA similar to similar to SH3 domain-containing protein 3 [Ar...	DY650728	AT4g18060/F15J5_30 [Arabidopsis thaliana (Mouse-ear cress)]	TA7483_3760	Trafficking machinery and membrane dynamics	trans-Golgi network transport vesicle		Stress	Cold				COLD	COLD	sig-global
PPN011B03	-0.441279		CS-glob3		CS1 LS>S			M-CS negatively corr>80	-0.8564	0.0066		PPN011B03-T7_c_s	F7H2.8 protein	AT1G15740	leucine-rich repeat family protein			S38M13		DY640913	PU2_plate47_G14 PU2 Prunus persica cDNA similar to similar to leucine-rich repeat family protein,...	DY640913	Leucine-rich repeat-like protein [Oryza sativa (japonica cultivar-group)]	TA7158_3760	RNA post-transcriptional regulation	Ribonuclease inhibitor	Hormones	Stress	Cold, Drought, Pathogen, Salinity	ABA			COLD-ABA	COLD-ABA	sig-global
PPN065H12	-0.431641		CS-glob2		CS1 LS>S	CS2 LS>S		M-CS negatively corr>80	-0.857	0.0065		CL272Contig1	LRR-like protein	AT5G65840	expressed protein					DY633596	PU1_plate18_F09 PU1 Prunus persica cDNA similar to weakly similar to NP_201385.2 expressed protei...	DY633596	Hypothetical protein At5g65840 [Arabidopsis thaliana (Mouse-ear cress)]	TA3913_3760	Unknown function	Unknown plastidial protein	Hormones	Stress	Cold	ABA			COLD-ABA	COLD-ABA	sig-global
PPN073B09	-0.430646		CS-glob2					M-CS negatively corr>80	-0.8442	0.0084		CL251Contig1	Hydroxyacylglutathione hydrolase cytoplasmic-like	AT3G10850	hydroxyacylglutathione hydrolase, cytoplasmic / glyoxalase II (GLX2-2), identical to SP:O24496 Hy...	GLYOXALASE 2-2 (GLX2-2 ), (GLY2 ),		S410L24		CB823677	PU2_plate22_C19 PU2 Prunus persica cDNA similar to similar to glyoxalase II (hydroxyacylglutathio...	DY638339	Hypothetical protein [Solanum tuberosum (Potato)]	TA6255_3760	Pyruvate metabolism	Glyoxal pathway		Stress	Cold				COLD	COLD	sig-global
PPN042B12	-0.429628		CS-glob2		CS1 LS>S			M-CS negatively corr>80	-0.8974	0.0025		PPN042B12-T7_c_s	HMG-protein	AT3G51880	high mobility group protein alpha (HMGalpha) / HMG protein alpha, nearly identical to HMG protein...	HIGH MOBILITY GROUP B 1 (HMGB1 ), NUCLEOSOME/CHROMATIN ASSEMBLY FACTOR D1 (NFD1 ),		S36D4		DY651292	PU4_plate45_E05 PU4 Prunus persica cDNA similar to similar to high mobility group protein 2-relat...	DY651292	F2D10.18 [Arabidopsis thaliana (Mouse-ear cress)]	TA8593_3760	RNA transcription regulation	HMG-family		Stress	Cold, Pathogen				COLD	COLD	sig-global
PPN058H10	-0.423306		CS-glob2					M-CS negatively corr>80	-0.836	0.0097		PPN058H10-T7_c_s	L-galactose-1-phosphate phosphatase	AT3G02870	inositol-1(or 4)-monophosphatase, putative / inositol monophosphatase, putative / IMPase, putativ...	(VTC4),		PP_LEa0024J11f		BU045937	PP_LEa0024J11f Peach developing fruit mesocarp Prunus persica cDNA clone PP_LEa0024J11f, mRNA seq...	BU045937	L-galactose-1-phosphate phosphatase [Malus domestica (Apple) (Malus sylvestris)]	BU045937	Cofactor and vitamin metabolism	Ascorbate biosynthesis		Stress	Cold, Darkness, Pathogen				COLD	COLD	sig-global
PPN068D04	-0.422274		CS-glob2					M-CS negatively corr>80	-0.8821	0.0037		CL633Contig1	Emb|CAB62636.1	AT5G23040	expressed protein, similar to unknown protein (emb:CAB62636.1)	CELL GROWTH DEFECT FACTOR 1 (CDF1),		PP_LEa0003B22f		DY649665	PU4_plate35_J24 PU4 Prunus persica cDNA similar to similar to NP_197695.1 expressed protein [Arab...	DY649665	Cell growth defect factor-like [Solanum tuberosum (Potato)]	TA4557_3760	Programmed cell death	Apoptosis									sig-global
PPN034H09	-0.403325		CS-glob2					M-CS negatively corr>80	-0.8775	0.0042		CL1112Contig1	Protein At1g16830	AT1G78895	expressed protein					CB821856					Unknown function	Unknown protein	Hormones	Stress	Cold, Pathogen	ABA			COLD-ABA	COLD-ABA	sig-global
PPN018F02	-0.386236		CS-glob3					M-CS negatively corr>80	-0.8887	0.0032		PPN018F02-T7_c_s	Gamma-tocopherol methyltransferase	AT1G64970	expressed protein	GAMMA-TOCOPHEROL METHYLTRANSFERASE (G-TMT ), (TMT1 ), VITAMIN E DEFICIENT 4 (VTE4 ),		PP_YEa0016E04		DN676755	PP_YEa0016E04 Peach developing fruit mesocarp Stage S4 Prunus persica cDNA clone PP_YEa0016E04 5'...	DN676755	Putative gamma-tocopherol methyltransferase [Oryza sativa (japonica cultivar-group)]	DN676755	Secondary metabolism	steroid metabolism	Hormones	Stress	Cold, Darkness, Pathogen	ABA			COLD-ABA	COLD-ABA	sig-global
PPN022F01	-0.369307		CS-glob3					M-CS negatively corr>80	-0.8849	0.0035		PPN022F01-T7_c_s	50S ribosomal protein L15, chloroplast precursor	AT3G25920	50S ribosomal protein L15, chloroplast (CL15), identical to GB:P25873 from (Arabidopsis thaliana)	(RPL15),				DY654290	PU4_plate57_L05 PU4 Prunus persica cDNA similar to similar to 50S ribosomal protein L15, chloropl...	DY654290	50S ribosomal protein L15, chloroplast precursor [Pisum sativum (Garden pea)]	DY654290	RNA translation and protein assembly	ribosome organization and biogenesis		Stress	Cold, Pathogen				COLD	COLD	sig-global
PPN054D12	-0.366895		CS-glob2					M-CS negatively corr>80	-0.8408	0.0089		PPN054D12-T7_c_s	Legumain precursor	AT1G62710	vacuolar processing enzyme beta / beta-VPE, identical to SP:Q39044 Vacuolar processing enzyme, be...	BETA VACUOLAR PROCESSING ENZYME (BETA-VPE ), (BETAVPE ),		PP_LEa0017B05f		BU046053	PP_LEa0017B05f Peach developing fruit mesocarp Prunus persica cDNA clone PP_LEa0017B05f, mRNA seq...	BU043754	Seed maturation protein PM40 [Glycine max (Soybean)]	TA3248_3760	Protein degradation	Ubiquitin ligation E3 complex/ F-box	Hormones	Stress	Cold, Drought	ABA		cold&ABA regulons	COLD-ABA	COLD-ABA	sig-global
PPN060F08	-0.366009		CS-glob2					M-CS negatively corr>80	-0.8579	0.0064		CL132Contig1	Ribulose-phosphate 3-epimerase, chloroplast precursor	AT5G61410	ribulose-phosphate 3-epimerase, chloroplast, putative / pentose-5-phosphate 3-epimerase, putative...	(RPE ), embryo defective 2728 (emb2728 ),		PP_YEa0017C04		DY642388	PU3_plate21_K24 PU3 Prunus persica cDNA similar to Ribulose-phosphate 3-epimerase, chloroplast pr...	DY642388	Ribulose-phosphate 3-epimerase, chloroplast precursor [Spinacia oleracea (Spinach)]	TA4556_3760	Glycolysis/ pentose phosphate pathway	calvin cycle		Stress	Cold, Pathogen				COLD	COLD	sig-global
PP1003A12	-0.363031		CS-glob10					M-CS negatively corr>80	-0.8628	0.0058	RG gene	PP1003A12-T7_c_s	EDS1	AT3G48080	lipase class 3 family protein / disease resistance protein-related, similar to disease resistance...			S33E5		AJ826256	AJ826256 S3 Prunus persica cDNA clone S33E5, mRNA sequence	AJ826256	EDS1 [Lycopersicon esculentum (Tomato)]	TA7876_3760	Lipid metabolism	lipid degradation		Stress	Cold, Pathogen		Osmoprotectants and chaperones		COLD	COLD	sig-global
PPN059F11	-0.352556		CS-glob2					M-CS negatively corr>80	-0.8834	0.0036		CL192Contig1	Cholinephosphate cytidylyltransferase	AT2G32260	cholinephosphate cytidylyltransferase, putative / phosphorylcholine transferase, putative / CTP:p...			PP_YEa0026D06		DT454588	PP_YEa0026D06 Peach developing fruit mesocarp Stage S4 Prunus persica cDNA clone PP_YEa0026D06 5'...	DN677237	Cholinephosphate cytidylyltransferase [Pisum sativum (Garden pea)]	TA8175_3760	Lipid metabolism	Phospholipid biosynthesis	Hormones	Stress	Cold	ABA	Osmoprotectants and chaperones		COLD-ABA	COLD-ABA	sig-global
PPN078D05	-0.35077		CS-glob2					M-CS negatively corr>80	-0.8378	0.0094		CL140Contig1	Glyceraldehyde-3-phosphate dehydrogenase, cytosolic	AT1G79530	glyceraldehyde 3-phosphate dehydrogenase, cytosolic, putative / NAD-dependent glyceraldehyde-3-ph...	GLYCERALDEHYDE-3-PHOSPHATE DEHYDROGENASE OF PLASTID 1 (GAPCP-1),		PP_YEa0035F11		AJ876190	AJ876190 Prunus persica fruit mesocarp plus epidermis 80 days after bloom Prunus persica cDNA clo...	AJ876190	Glyceraldehyde-3-phosphate dehydrogenase, cytosolic [Ranunculus acris (Meadow buttercup)]	TA3591_3760	Glycolysis/ pentose phosphate pathway	PAY-OFF GLYCOLITIC PHASE	Hormones	Stress	Cold, Drought, Salinity	ET			COLD	COLD	sig-global
PPN008E06	-0.349373		CS-glob2		CS1 LS>S	CS2 LS>S		M-CS negatively corr>80	-0.8353	0.0098		PPN008E06-T7_c_s	Beta-ketoacyl-ACP synthase precursor	AT5G46290	3-oxoacyl-(acyl-carrier-protein) synthase I, identical to Swiss-Prot:P52410 3-oxoacyl-(acyl-carri...	3-KETOACYL-ACYL CARRIER PROT SYNTHASE I (KAS I),									Lipid metabolism	Fatty acid biosyntheis	Hormones	Stress	Cold, Drought, Pathogen, Salinity	ABA	Osmoprotectants and chaperones		COLD-ABA	COLD-ABA	sig-global
PpLDOX (PpLDOX)	-0.348046		CS-glob2					M-CS negatively corr>80	-0.8351	0.0099															Secondary metabolism	Anthocyanin metabolism									sig-global
PPN036G12	-0.340544		CS-glob2					M-CS negatively corr>80	-0.8409	0.0089		PPN036G12-T7_c_s	Prunus_persica transcript; similar to T12C24.7 [Arabidopsis thaliana (Mouse-ear cress)]					PP_LEa0013H02f		BU042660	PP_LEa0013H02f Peach developing fruit mesocarp Prunus persica cDNA clone PP_LEa0013H02f, mRNA seq...	BU042660	T12C24.7 [Arabidopsis thaliana (Mouse-ear cress)]	BU042660	Unknown function	Unknown expressed protein									sig-global
PPN010H12	-0.333115		CS-glob9					M-CS negatively corr>80	-0.8367	0.0096	RG gene	PPN010H12-T7_c_s	UPI0000163292; F14O23.16 protein	AT1G71780	expressed protein					DY634165	PU1_plate20_G24 PU1 Prunus persica cDNA similar to weakly similar to expressed protein (At1g71780...	DY634165	F14O23.16 protein [Arabidopsis thaliana (Mouse-ear cress)]	TA7635_3760	Unknown function	Unknown ER protein		Stress	Cold, Pathogen				COLD	COLD	sig-global
PPN001C04	-0.302162		CS-glob2					M-CS negatively corr>80	-0.8545	0.0069		CL908Contig1	Tubulin beta-2/beta-3 chain	AT5G12250	tubulin beta-6 chain (TUB6), nearly identical to SP:P29514 Tubulin beta-6 chain {Arabidopsis thal...	BETA-6 TUBULIN (TUB6),		PP_LEa0035B10f		DW353951	AM288717 Prunus persica fruit skin mature fruit Prunus persica cDNA clone Skin47B03, mRNA sequence	AM288717	PREDICTED: similar to tubulin, beta 2 [Rattus norvegicus]	TA5197_3760	Cytoskeleton organization and biogenesis	microtubule- tubulin monomer		Stress	Cold, Drought, Pathogen, Salinity				COLD	COLD	sig-global
PPN034C12	-0.301543		CS-glob2					M-CS negatively corr>80	-0.8931	0.0028		PPN034C12-T7_c_s	1,2-dihydroxy-3-keto-5-methylthiopentene dioxygenase 3	AT4G14710	iron-deficiency-responsive protein, putative, strong similarity to iron-deficiency induced gene (...			S319E7		DT455364	PP_YEb0036A09 Peach developing fruit mesocarp Stage S4 Prunus persica cDNA clone PP_YEb0036A09, m...	DT455364	ARD-like protein [Brassica juncea (Leaf mustard) (Indian mustard)]	TA2969_3760	Aminoacid metabolism	methionine metabolism									sig-global
PPN024C09	-0.286588		CS-glob2		CS1 LS>S			M-CS negatively corr>80	-0.8744	0.0045		PPN024C09-T7_c_s	Avr9 elicitor response protein	AT1G77810	galactosyltransferase family protein, contains Pfam profile PF01762: Galactosyltransferase										Post-translational protein modifcation	protein galactosylation		Stress	Cold				COLD	COLD	sig-global
PPN040D10	-0.281571		CS-glob2					M-CS negatively corr>80	-0.8426	0.0086		PPN040D10-T7_c_s	Thioredoxin domain 2	AT1G50320	thioredoxin x, nearly identical to thioredoxin x GB:AAF15952 GI:6539616 from (Arabidopsis thaliana)	(ATHX), thioredoxin x (ATX)				DY642555	PU3_plate23_A15 PU3 Prunus persica cDNA similar to weakly similar to thioredoxin x [Arabidopsis t...	DY642555	Thioredoxin X, chloroplast precursor [Arabidopsis thaliana (Mouse-ear cress)]	TA6070_3760	Antioxidant system	GLUTHATHIONE-GLUTAREDOXIN AND THIOREDOXIN REDOX HOMEOSTASIS	Hormones	Stress	Cold, Pathogen	ABA			COLD-ABA	COLD-ABA	sig-global
PPN079D01	-0.261251		CS-glob9					M-CS negatively corr>80	-0.8462	0.0081		CL421Contig1	Putative lysophospholipase	AT5G20060	phospholipase/carboxylesterase family protein [Arabidopsis thaliana] (TAIR:At1g52700.1); similar ...					DY645860	PU3_plate51_K16 PU3 Prunus persica cDNA similar to similar to phospholipase/carboxylesterase fami...	DY645860	Putative lysophospholipase [Arabidopsis thaliana (Mouse-ear cress)]	TA5904_3760	Lipid metabolism	Phospholipid degradation		Stress	Cold		Osmoprotectants and chaperones		COLD	COLD	sig-global
PPN033A10	-0.247523		CS-glob2					M-CS negatively corr>80	-0.8466	0.008		PPN033A10-T7_c_s	Germin-like protein 2	AT1G09560	germin-like protein (GLP4) (GLP5), identical to Arabidopsis germin-like protein subfamily 2 membe...	GERMIN-LIKE PROT 5 (GLP5),		PP_LEa0017P10f		DT454816	PP_YEb0029C01 Peach developing fruit mesocarp Stage S4 Prunus persica cDNA clone PP_YEb0029C01, m...	DT454816	11-S plant seed storage protein [Medicago truncatula (Barrel medic)]	TA4438_3760	Homeostasis	Nutrient reservoir	Hormones	Stress	Cold, Pathogen	ABA, ET			COLD-ABA	COLD-ABA	sig-global
PPN066A10	-0.242386		CS-glob2		CS1 LS>S			M-CS negatively corr>80	-0.8589	0.0063		CL453Contig1	ATP-dependent Clp protease-like protein	AT5G45390	ATP-dependent Clp protease proteolytic subunit (ClpP4), identical to nClpP4 GI:5360593 from (Arab...	CLP PROTEASE P4 (CLPP4 ), NUCLEAR-ENCODED CLP PROTEASE P4 (NCLPP4 ),		PP_LEa0014J07f		BU042989	PP_LEa0014J07f Peach developing fruit mesocarp Prunus persica cDNA clone PP_LEa0014J07f, mRNA seq...	BU042989	NClpP4 [Arabidopsis thaliana (Mouse-ear cress)]	TA4492_3760	Protein degradation	chloroplast protease		Stress	Cold				COLD	COLD	sig-global
PPN054F03	-0.205894		CS-glob3		CS1 LS>S			M-CS negatively corr>80	-0.8738	0.0046		PPN054F03-T7_c_s	Seed maturation-like protein	AT5G14970	expressed protein					DY638445	PU2_plate24_I17 PU2 Prunus persica cDNA similar to weakly similar to seed maturation-like protein...	DY638445	Seed maturation-like protein [Arabidopsis thaliana (Mouse-ear cress)]	TA5666_3760	Secondary metabolism	Amine metabolism		Stress	Cold, Pathogen				COLD	COLD	sig-global
PPN047D11	-0.201552		CS-glob3					M-CS negatively corr>80	-0.8871	0.0033	RG gene	PPN047D11-T7_c_s	Actin	AT5G09810	actin 7 (ACT7) / actin 2, identical to SP:P53492 Actin 7 (Actin-2) {Arabidopsis thaliana}	ACTIN 2 (ACT2 ), ACTIN 7 (ACT7 )		S417F20		AJ824276	AJ824276 S4 Prunus persica cDNA clone S417F20, mRNA sequence	AJ824276	Actin [Setaria italica (Foxtail millet)]	TA3068_3760	Cytoskeleton organization and biogenesis	actin microfilament-actin monomer	Hormones	Stress	Cold, Pathogen	AUX			COLD	COLD-AUX	sig-global
PPN045A01	-0.183613		CS-glob2					M-CS negatively corr>80	-0.8342	0.01		PPN045A01-T7_c_s	0							CB819636	PU3_plate37_N16 PU3 Prunus persica cDNA similar to expressed mRNA unclassifiable, mRNA sequence	DY647106		DY647106	Unknown function	Unknown protein									sig-global
PPN070A08	-0.182345		CS-glob2					M-CS negatively corr>80	-0.8357	0.0098		PPN070A08-T7_c_s	Transducin-like	AT1G04140	transducin family protein / WD-40 repeat family protein, contains 4 WD-40 repeats (PF00400); simi...					DY637046	PU1_plate47_E01 PU1 Prunus persica cDNA similar to weakly similar to transducin-like [Oryza sativ...	DY637046	Hypothetical protein [Trifolium pratense (Red clover)]	DY637046	Nucleotide metabolism	Unknown nucleotide binding protein		Stress	Cold, Darkness				COLD	COLD	sig-global
PP1000F10	-0.180871		CS-glob3					M-CS negatively corr>80	-0.8668	0.0053		PP1000F10-T7_c_s	Putative glucose-6-phosphate/phosphate translocator	AT1G21870	glucose-6-phosphate/phosphate translocator-related, similar to glucose 6 phosphate/phosphate tran...			PP_LEa0028M24f		BU047102	AM287409 Prunus persica fruit skin mature fruit Prunus persica cDNA clone Skin16C12, mRNA sequence	AM287409	Hypothetical protein At1g77610 [Arabidopsis thaliana (Mouse-ear cress)]	TA4092_3760	Transport	carbohydrate transport		Stress	Cold				COLD	COLD	sig-global
PPN060A10	-0.174834		CS-glob2					M-CS negatively corr>80	-0.8505	0.0074		PPN060A10-T7_c_s	Calcium-dependent protein kinase	AT4G21940	calcium-dependent protein kinase, putative / CDPK, putative, similar to calcium-dependent protein...	(CPK15),		PP_LEa0030K20f		BU047673	PP_LEa0030K20f Peach developing fruit mesocarp Prunus persica cDNA clone PP_LEa0030K20f, mRNA seq...	BU047673	Calcium-dependent protein kinase [Nicotiana tabacum (Common tobacco)]	BU047673	Signal transduction pathway	Calcium signaling/ Calcium sensor-transducer	Hormones	Stress	Cold, Drought, Pathogen, Salinity	ABA			COLD-ABA	COLD-ABA	sig-global
PPN001A06	-0.161564		CS-glob2					M-CS negatively corr>80	-0.8444	0.0083		CL774Contig1	Zinc finger, RING-type; RINGv	AT4G33565	zinc finger (C3HC4-type RING finger) family protein, contains Pfam profile: PF00097 zinc finger, ...			PP_LEa0005A20f		BU040159	PP_LEa0005A20f Peach developing fruit mesocarp Prunus persica cDNA clone PP_LEa0005A20f, mRNA seq...	BU040159	Hypothetical protein At4g33565/T16L1.1 [Arabidopsis thaliana (Mouse-ear cress)]	TA6471_3760	Unknown function	Unkown Zinc finger RING-like	Hormones	Stress	Salinity	ABA			ABA	ABA	sig-global
PPN044D11	-0.150176		CS-glob3					M-CS negatively corr>80	-0.8844	0.0035		PPN044D11-T7_c_s	AM289133 Prunus persica fruit skin mature fruit Prunus persica cDNA clone Skin89B01, mRNA sequenc...					PP_LEa0024D19f		DW355969	PU2_plate21_F18 PU2 Prunus persica cDNA clone PU2_plate21_F18 5' similar to PU2_plate21_F18 ident...	DW355969		TA7845_3760	Unknown function	Unknown protein									sig-global
PPN001G10	-0.145388		CS-glob2		CS1 LS>S			M-CS negatively corr>80	-0.8506	0.0074	RG gene	CL650Contig1	Os09g0512700 protein	AT3G51980	expressed protein										Unknown function	Unknown membrane protein									sig-global
PPN075F01	-0.111574		CS-glob3					M-CS negatively corr>80	-0.8509	0.0074		PPN075F01-T7_c_s	Similarity to	AT3G17470	RelA/SpoT domain-containing protein / calcium-binding EF-hand family protein, contains INTERPRO:I...			PP_LEa0019E01f		BU044402	PP_LEa0019E01f Peach developing fruit mesocarp Prunus persica cDNA clone PP_LEa0019E01f, mRNA seq...	BU044402	Similarity to [Arabidopsis thaliana (Mouse-ear cress)]	BU044402	Signal transduction pathway	Cyclic nucleotide signaling/(p)ppGpp-mediated response		Stress	Cold				COLD	COLD	sig-global
PPN043A03	-0.106998		CS-glob2					M-CS negatively corr>80	-0.846	0.0081		PPN043A03-T7_c_s	0							DY640185	PU2_plate19_G22 PU2 Prunus persica cDNA similar to hypothetical protein, mRNA sequence	DY640185		DY640185	Unknown function	Unknown protein									sig-global
PPN011B09	-0.091047		CS-glob2					M-CS negatively corr>80	-0.8394	0.0091		PPN011B09-T7_c_s	F3I6.25 protein	AT1G24310	expressed protein										Unknown function	Unknown nucleolar protein		Stress	Cold				COLD	COLD	sig-global
PPN032A06	-0.046912		CS-glob2					M-CS negatively corr>80	-0.8643	0.0056	RG gene	PPN032A06-T7_c_s	T4P13.28 protein	AT3G58790	glycosyl transferase family 8 protein, contains Pfam profile: PF01501 glycosyl transferase family...	Galacturonosyltransferase 15 (GAUT15),		S43K21		DY638900	PU2_plate34_H18 PU2 Prunus persica cDNA similar to weakly similar to glycosyl transferase family ...	DY638900	Hypothetical protein At3g58790 [Arabidopsis thaliana (Mouse-ear cress)]	TA6608_3760	Cell wall related	Pectin biosynthesis	Hormones	Stress	Cold, Darkness, Drought	ABA		cold&ABA regulons	COLD-ABA	COLD-ABA	sig-global
PPN078D02	0.004192		CS-glob2					M-CS negatively corr>80	-0.8469	0.008	RG gene	CL230Contig1	AT5g12040/F14F18_210	AT5G12040	carbon-nitrogen hydrolase family protein, similar to Nit protein 2 (Homo sapiens) GI:9367116; con...			Lf18		BF717111	Lf18 near-ripe peach fruit cDNA library Prunus persica cDNA clone Lf18, mRNA sequence	BF717111	Putative carbon-nitrogen hydrolase family protein [Medicago sativa (Alfalfa)]	BF717111	Secondary metabolism	Unknown nitrilase like protein		Stress	Cold				COLD	COLD	sig-global
PPN057B08	0.064083		CS-glob2					M-CS negatively corr>80	-0.8747	0.0045		PPN057B08-T7_c_s	T5I8.6	AT1G30610	EMB2279 | pentatricopeptide (PPR) repeat-containing protein, contains Pfam profile PF01535: PPR r...	embryo defective 2279 (emb2279),				DY652625	PU4_plate21_F05 PU4 Prunus persica cDNA similar to expressed mRNA inferred from pentatricopeptide...	DY652625	T5I8.6 [Arabidopsis thaliana (Mouse-ear cress)]	DY652625	Unknown function	Unknown pentatricopeptide protein		Stress	Cold, Drought				COLD	COLD	sig-global
PPN034H08	0.100351		CS-glob2					M-CS negatively corr>80	-0.8844	0.0035		CL727Contig1	Phosphatidylinositol 3-and 4-kinase, catalytic	AT5G64070	phosphatidylinositol 4-kinase (PI4K), nearly identical to gi:4467359			Pp-S4EST0025		DY653619	PU4_plate41_L12 PU4 Prunus persica cDNA similar to hypothetical domain/motif containing InterProS...	DY653619		DY653619	Lipid metabolism	Inositol phosphate metabolism		Stress	Cold, Drought, Salinity		Osmoprotectants and chaperones		COLD	COLD	sig-global
PPN047B02	-1.92249	Cold-PC2 negative	CS-glob10		CS1 LS>S			M-CS negatively corr>90	-0.9347	0.0007	RG gene	PPN047B02-T7_c_s	Protein At1g52220	AT1G52220	expressed protein			PP_YEa0035D02		DT455303	PP_YEb0035D02 Peach developing fruit mesocarp Stage S4 Prunus persica cDNA clone PP_YEb0035D02, m...	DT455303	Hypothetical protein F9I5.10 [Arabidopsis thaliana (Mouse-ear cress)]	TA8668_3760	Unknown function	Unknown chloroplast protein		Stress	Cold, Pathogen				COLD	COLD	sig-global
PPN037E06	-1.67573	Cold-PC2 negative	CS-glob3		CS1 LS>S			M-CS negatively corr>90	-0.9332	0.0007	RG gene	CL931Contig1	RSI-1 protein precursor	AT3G02885	gibberellin-regulated protein 5 (GASA5) / gibberellin-responsive protein 5, identical to GASA5 (A...	GAST1 PROT HOMOLOG 5 (GASA5),		S310E5		DW349176	AJ827029 S3 Prunus persica cDNA clone S310E5, mRNA sequence	AJ827029	RSI-1 protein precursor [Lycopersicon esculentum (Tomato)]	TA2922_3760	Unknown function	Unknown GASA protein	Hormones	Stress	Cold, Salinity	ABA, AUX, GAs, JA			COLD-ABA	COLD-ABA-AUX	sig-global
PPN048D10	-1.51228	Cold-PC2 negative	CS-glob4		CS1 LS>S			M-CS negatively corr>90	-0.9503	0.0003	RG gene	CL1016Contig1	AJ825421 S4 Prunus persica cDNA clone S44G13, mRNA sequence	AT2G23090	expressed protein			UD_S4_pcpl3G2Enea		DW348871	PU1_plate7_E07 PU1 Prunus persica cDNA clone PU1_plate7_E07 5' similar to PU1_plate7_E07 expresse...	DW348871	Hypothetical protein [Cicer arietinum (Chickpea) (Garbanzo)]	TA3950_3760	Unknown function	Unknown protein		Stress	Cold, Pathogen				COLD	COLD	sig-global
PPN050D05	-1.41385	Cold-PC2 negative	CS-glob10		CS1 LS>S	CS2 LS>S		M-CS negatively corr>90	-0.9067	0.0019	RG gene	PPN050D05-T7_c_s	Putative serine/threonine kinase	AT1G12310	calmodulin, putative, similar to calmodulin SP:P04465 from (Trypanosoma brucei gambiense)			PP_LEa0003O05f		BU039792	PP_LEa0003O05f Peach developing fruit mesocarp Prunus persica cDNA clone PP_LEa0003O05f, mRNA seq...	BU039792	Putative serine/threonine kinase [Vitis vinifera (Grape)]	TA3845_3760	Signal transduction pathway	Cacium signaling/ Calcium transducer		Stress	Cold				COLD	COLD	sig-global
PPN078A08	-1.32081	Cold-PC2 negative	CS-glob4		CS1 LS>S	CS2 LS>S		M-CS negatively corr>90	-0.9261	0.001	RG gene	CL1014Contig1	Dehydration-induced protein RD22-like protein 1	AT5G25610	dehydration-responsive protein (RD22), identical to SP:Q08298 Dehydration-responsive protein RD22...	(RD22),		PP_LEa0008H08f		BU041155	PP_LEa0008H08f Peach developing fruit mesocarp Prunus persica cDNA clone PP_LEa0008H08f, mRNA seq...	BU041155	RD22-like protein [Vitis vinifera (Grape)]	TA3184_3760	Homeostasis	Nutrient reservoir	Hormones	Stress	Cold, Drought, Pathogen	ABA, AUX		cold&ABA regulons	COLD-ABA	COLD-ABA-AUX	sig-global
PPN078A07	-1.31796	Cold-PC2 negative	CS-glob2		CS1 LS>S	CS2 LS>S		M-CS negatively corr>90	-0.9279	0.0009	RG gene	PPN078A07-T7_c_s	Calcium-binding protein	AT2G43290	calmodulin-like protein (MSS3), identical to calmodulin-like MSS3 from GI:9965747 (Arabidopsis th...	multicopy suppressors of snf4 deficiency in yeast 3 (MSS3),				DY637249	PU2_plate10_C17 PU2 Prunus persica cDNA similar to weakly similar to calcium-binding protein [Lot...	DY637249	Putative calcium binding protein [Arabidopsis thaliana (Mouse-ear cress)]	TA4552_3760	Signal transduction pathway	Calcium signaling/ Calcium sensor	Hormones	Stress	Cold, Drought	ABA, AUX, BR, GAs		cold&ABA regulons	COLD-ABA	COLD-ABA-AUX	sig-global
PPN036B05	-1.28648		CS-glob3		CS1 LS>S	CS2 LS>S		M-CS negatively corr>90	-0.9073	0.0019		PPN036B05-T7_c_s	1e-153							BU574064					Unknown function	Unknown protein									sig-global
PPN030G02	-1.06949		CS-glob4		CS1 LS>S			M-CS negatively corr>90	-0.9261	0.001	RG gene	PPN030G02-T7_c_s	Prunus_persica transcript; similar to Putative auxin-repressed protein [Prunus armeniaca (Apricot...					UD_S4_pcpl7E4Enea		DY633709	PU1_plate16_A08 PU1 Prunus persica cDNA similar to weakly similar to putative auxin-repressed pro...	DY633411	Putative auxin-repressed protein [Prunus armeniaca (Apricot)]	TA3589_3760	Unknown function	Unknown auxin repressed protein	Hormones			AUX				AUX	sig-global
PPN035C11	-0.987382		CS-glob4		CS1 LS>S			M-CS negatively corr>90	-0.9875	0	RG gene	PPN035C11-T7_c_s	Elicitor-responsive protein 3	AT1G63220	C2 domain-containing protein, similar to phloem protein RPP16 (Oryza sativa (japonica cultivar-gr...			UD_S4_pcpl9A11Enea		BU046365	PP_LEa0025P17f Peach developing fruit mesocarp Prunus persica cDNA clone PP_LEa0025P17f, mRNA seq...	BU046365	C2 domain protein At1g63220 [Arabidopsis thaliana (Mouse-ear cress)]	TA2734_3760	Trafficking machinery and membrane dynamics	Protein targeting/calcium-dependent membrane targeting		Stress	Cold				COLD	COLD	sig-global
PP1000A11	-0.965521		CS-glob4		CS1 LS>S			M-CS negatively corr>90	-0.9336	0.0007	RG gene	CL105Contig1	C2	AT3G17980	C2 domain-containing protein, similar to zinc finger and C2 domain protein GI:9957238 from (Arabi...			PP_LEa0012G04f		DY650959	PU4_plate42_O01 PU4 Prunus persica cDNA similar to similar to C2 domain-containing protein [Arabi...	DY650959	GTPase activating protein-like [Arabidopsis thaliana (Mouse-ear cress)]	TA3104_3760	Homeostasis	Calcium-Unknown Calcium binding		Stress	Cold				COLD	COLD	sig-global
PPN039D05	-0.948873		CS-glob2		CS1 LS>S			M-CS negatively corr>90	-0.9125	0.0016		CL324Contig1	Putative senescence-associated protein SAG102	AT5G20700	senescence-associated protein-related, similar to senescence-associated protein SAG102 (GI:223319...			PP_LEa0024O15f		BU046016	PP_LEa0024O15f Peach developing fruit mesocarp Prunus persica cDNA clone PP_LEa0024O15f, mRNA seq...	BU046016	Hypothetical protein At5g20700/T1M15_100 [Arabidopsis thaliana (Mouse-ear cress)]	TA4581_3760	Unknown function	Unknown protein	Hormones	Stress	Cold, Drought, Salinity	ABA, ET			COLD-ABA	COLD-ABA	sig-global
PPN044E10	-0.923194		CS-glob4		CS1 LS>S			M-CS negatively corr>90	-0.9329	0.0007	RG gene	PPN044E10-T7_c_s	ARF-like small GTPase 1	AT2G47170	Gene encoding ADP-ribosylation factor and similar to other ARFs and ARF-like proteins. Members of...	(ARF1A1C),		S319I9		BU046966	PP_LEa0022H21f Peach developing fruit mesocarp Prunus persica cDNA clone PP_LEa0022H21f, mRNA seq...	BU045412	ADP-ribosylation factor [Medicago sativa (Alfalfa)]	TA3041_3760	Trafficking machinery and membrane dynamics	Golgy to ER/ COPI vesicles		Stress	Cold				COLD	COLD	sig-global
PPN035B03	-0.896041		CS-glob3		CS1 LS>S	CS2 LS>S		M-CS negatively corr>90	-0.9173	0.0013		CL1406Contig1	F14D16.29	AT1G19130	expressed protein			PP_LEa0018F23f		DW353844	unknown protein Arabidopsis thaliana, mRNA sequence	BAC41973.1	Hypothetical protein At1g19130/F14D16_18 [Arabidopsis thaliana (Mouse-ear cress)]	TA3161_3760	Unknown function	Unknown protein	Hormones	Stress	Cold, Pathogen	ABA			COLD-ABA	COLD-ABA	sig-global
PPN057D04	-0.84475		CS-glob3		CS1 LS>S	CS2 LS>S		M-CS negatively corr>90	-0.9209	0.0012		PPN057D04-T7_c_s	PP_YEb0030D11 Peach developing fruit mesocarp Stage S4 Prunus persica cDNA clone PP_YEb0030D11, m...	AT4G32020	expressed protein, NuLL			PP_YEa0030D11		DY634332	PU1_plate22_D15 PU1 Prunus persica cDNA similar to expressed mRNA inferred from (AL161580) putati...	DY634332		TA6015_3760	Unknown function	Unknown protein	Hormones	Stress	Cold	ABA			COLD-ABA	COLD-ABA	sig-global
PPN048A12	-0.769494		CS-glob2		CS1 LS>S			M-CS negatively corr>90	-0.9302	0.0008		PPN048A12-T7_c_s	Cks1 protein	AT2G27960	CKS1 | cyclin-dependent kinase / CDK (CKS1), identical to Cks1 protein (Arabidopsis thaliana) gi:...	CYCLIN-DEPENDENT KINASE-SUBUNIT 1 (CKS1 ), (CKS1AT				CB822077	AJ876129 Prunus persica fruit mesocarp plus epidermis 80 days after bloom Prunus persica cDNA clo...	AJ876129		AJ876129	Cell division regulation	Cell cycle regulation		Stress	Cold				COLD	COLD	sig-global
PPN051H07	-0.744692		CS-glob4					M-CS negatively corr>90	-0.9092	0.0017	RG gene	CL1081Contig1	F6 protein	AT1G04630	expressed protein	maternal effect embryo arrest 4 (MEE4),		Lf83		DW357753	thaliana, mRNA sequence	Arabidopsis	F6 protein [Gossypium hirsutum (Upland cotton)]	TA3928_3760	Energy production	mitochondrial electron chain		Stress	Cold				COLD	COLD	sig-global
PPN074G08	-0.731074		CS-glob4		CS1 LS>S			M-CS negatively corr>90	-0.9582	0.0002	RG gene	PPN074G08-T7_c_s	Probable NADH dehydrogenase [ubiquinone] 1 alpha subcomplex subunit 5, mitochondrial precursor	AT5G52840	NADH-ubiquinone oxidoreductase-related, contains weak similarity to NADH-ubiquinone oxidoreductas...			PP_LEa0034C02f		BU574883	PU1_plate31_F14 PU1 Prunus persica cDNA clone PU1_plate31_F14 5' similar to PU1_plate31_F14 weakl...	DW353627	Probable NADH-ubiquinone oxidoreductase 18 kDa subunit, mitochondrial precursor [Arabidopsis thal...	TA4753_3760	Energy production	mitochondrial electron chain		Stress	Cold				COLD	COLD	sig-global
PPN011G11	-0.705206		CS-glob4		CS1 LS>S			M-CS negatively corr>90	-0.9483	0.0003		CL695Contig1	GTP-binding protein	AT3G46060	Ras-related protein (ARA-3) / small GTP-binding protein, putative, identical to SP:P28186 Ras-rel...	ARA3 ), (ARA-3 ), (ATRABE1C ), (ATRAB8A )		PP_YEa0029H05		DT454870	PP_YEb0029H05 Peach developing fruit mesocarp Stage S4 Prunus persica cDNA clone PP_YEb0029H05, m...	DT454870	Small G protein [Pisum sativum (Garden pea)]	TA5024_3760	Signal transduction pathway	Ethylene signaling/ethylene signal transduction	Hormones	Stress	Cold	ABA, ET			COLD-ABA	COLD-ABA	sig-global
PPN037E05	-0.676009		CS-glob2		CS1 LS>S			M-CS negatively corr>90	-0.9419	0.0005		PPN037E05-T7_c_s	Os04g0513000 protein	AT4G13200	expressed protein, hypothetical protein sll1769 - Synechocystis sp,PID:d1018406			PP_LEa0009H06f		BU041458	PP_LEa0009H06f Peach developing fruit mesocarp Prunus persica cDNA clone PP_LEa0009H06f, mRNA seq...	BU041458		TA6650_3760	Unknown function	Unknown plastidial protein		Stress	Cold				COLD	COLD	sig-global
PPN058E05	-0.667718		CS-glob2		CS1 LS>S			M-CS negatively corr>90	-0.9013	0.0022	RG gene	CL1336Contig1	Pyrrolidone carboxyl peptidase-like protein	AT1G56700	pyrrolidone-carboxylate peptidase family protein, similar to Pyrrolidone-carboxylate peptidase (5...			PP_LEa0013A14f		BU042551	PP_LEa0013A14f Peach developing fruit mesocarp Prunus persica cDNA clone PP_LEa0013A14f, mRNA seq...	BU042551	Pyrrolidone carboxyl peptidase-like protein [Oryza sativa (japonica cultivar-group)]	TA4549_3760	Protein degradation	peptidase	Hormones	Stress	Cold	ABA, AUX		cold&ABA regulons	COLD-ABA	COLD-ABA-AUX	sig-global
PPN053D06	-0.592515		CS-glob3					M-CS negatively corr>90	-0.9178	0.0013	RG gene	CL809Contig1	High molecular weight glutenin subunit x-like protein	AT2G25970	KH domain-containing protein					DY644655	PU3_plate42_E18 PU3 Prunus persica cDNA similar to expressed mRNA inferred from KH domain protein...	DY644655		DY644655	Other nucleic acid metabolic process	Unknown nucleic acid binding protein	Hormones	Stress	Cold	BR			COLD	COLD	sig-global
PPN036F06	-0.584302		CS-glob2		CS1 LS>S			M-CS negatively corr>90	-0.9402	0.0005		PPN036F06-T7_c_s	Early nodulin 93 ENOD93 protein, putative	AT5G25940	early nodulin-related, contains weak similarity to Swiss-Prot:Q02921 early nodulin 93 (N-93) (Gly...			PP_LEa0014D16f		DY652262	PU4_plate57_F23 PU4 Prunus persica cDNA similar to weakly similar to Enod93 protein [Medicago sat...	DY652262	Enod93 protein [Medicago varia (Alfalfa)]	TA5086_3760	Unknown function	Unknown mitochondrial protein		Stress	Cold, Pathogen				COLD	COLD	sig-global
PPN035B04	-0.540349		CS-glob2		CS1 LS>S			M-CS negatively corr>90	-0.9339	0.0007	RG gene	CL724Contig1	2-oxo acid dehydrogenase, lipoyl-binding site	AT2G35120	glycine cleavage system H protein, mitochondrial, putative, similar to SP:Q39732 Glycine cleavage...					DY653311	PU4_plate37_B13 PU4 Prunus persica cDNA similar to similar to glycine decarboxylase complex H-pro...	DY653311	2-oxo acid dehydrogenase, lipoyl-binding site [Medicago truncatula (Barrel medic)]	DY653311	photorespiratory pathway	breakdown of glycine		Stress	Cold, Drought, Salinity				COLD	COLD	sig-global
PPN047E05	-0.500872		CS-glob3		CS1 LS>S			M-CS negatively corr>90	-0.9119	0.0016		PPN047E05-T7_c_s	Actin depolymerizing factor 2	AT5G59880	actin-depolymerizing factor 3 (ADF3), identical to SP:Q9ZSK4 Actin-depolymerizing factor 3 (ADF 3...	ACTIN DEPOLYMERIZING FACTOR 3 (ADF3),		S39F20		AJ826939	AJ826939 S3 Prunus persica cDNA clone S39F20, mRNA sequence	AJ826939	Actin depolymerizing factor 2 [Gossypium hirsutum (Upland cotton)]	TA3044_3760	Cytoskeleton organization and biogenesis	actin microfilament-actin depolimerization		Stress	Cold				COLD	COLD	sig-global
PPN038D11	-0.489058		CS-glob3		CS1 LS>S			M-CS negatively corr>90	-0.9568	0.0002		PPN038D11-T7_c_s	Zinc finger, CCHC-type; Plant MuDR transposase; Zinc finger, SWIM- type; Malate synthase-like								AM288825 Prunus persica fruit skin mature fruit Prunus persica cDNA clone Skin85F02, mRNA sequence	AM288825			Unknown function	Unknown Zinc-finger protein									sig-global
PPN010C02	-0.468989		CS-glob2					M-CS negatively corr>90	-0.9022	0.0022		PPN010C02-T7_c_s	Putative cinnamoyl CoA reductase	AT1G68540	oxidoreductase family protein, similar to cinnamoyl CoA reductase (Eucalyptus gunnii, gi:2058311)...					DW342766	PP_LEc0012B09f Peach shoot Prunus persica cDNA clone PP_LEc0012B09f, mRNA sequence	DW342766	Putative reductase; 61412-62628 [Arabidopsis thaliana (Mouse-ear cress)]	DW342766	Secondary metabolism	Phenylpropanoid metabolism	Hormones	Stress	Cold	ABA			COLD-ABA	COLD-ABA	sig-global
PPN058A10	-0.458136		CS-glob2		CS1 LS>S			M-CS negatively corr>90	-0.9268	0.0009		PPN058A10-T7_c_s	Coiled-coil domain-containing protein 25	AT5G11500	expressed protein, contains Pfam profile PF05670: Domain of unknown function (DUF814)			PP_LEa0011K03f		CV046103	PP_LEa0011K03f Peach developing fruit mesocarp Prunus persica cDNA clone PP_LEa0011K03f, mRNA seq...	BU042157	Hypothetical protein B1003C08.9 [Oryza sativa (japonica cultivar-group)]	TA5643_3760	Unknown function	Unknown coiled coiled protein	Hormones	Stress	Cold, Pathogen	ABA			COLD-ABA	COLD-ABA	sig-global
PPN072D06	-0.451946		CS-glob2		CS1 LS>S			M-CS negatively corr>90	-0.9289	0.0009		CL233Contig1	L-isoaspartate-O-methyl transferase	AT3G48330	protein-L-isoaspartate O-methyltransferase / PIMT (PCM), identical to SP:Q42539 Protein-L-isoaspa...	PROT-L-ISOASPARTATE METHYLTRANSFERASE 1 (PIMT1 ), (ATPIMT1 ),		PP_LEa0036I12f		DW355129	PU2_plate2_H08 PU2 Prunus persica cDNA clone PU2_plate2_H08 5' similar to PU2_plate2_H08 similar ...	DW355129	Hypothetical protein OJ1150_A11.18 [Oryza sativa (japonica cultivar-group)]	TA4281_3760	Post-translational protein modifcation	methylation of oxidised aspartate residues									sig-global
PPN010C03	-0.444983		CS-glob2		CS1 LS>S	CS2 LS>S		M-CS negatively corr>90	-0.9282	0.0009		CL1452Contig1	Translin-like protein	AT2G37020	translin family protein, similar to SP:Q62348 Translin {Mus musculus}; contains Pfam profile PF01...						AM288863 Prunus persica fruit skin mature fruit Prunus persica cDNA clone Skin86A05, mRNA sequence	AM288863			Other nucleic acid metabolic process	DNA repair and recombination		Stress	Cold				COLD	COLD	sig-global
PPN037A10	-0.436166		CS-glob4					M-CS negatively corr>90	-0.9117	0.0016		PPN037A10-T7_c_s	50S ribosomal protein L24, chloroplast precursor	AT5G54600	50S ribosomal protein L24, chloroplast (CL24), identical to SP:P92959 50S ribosomal protein L24, ...					DY650574	PU4_plate40_G24 PU4 Prunus persica cDNA similar to similar to 50S ribosomal protein L24, chloropl...	DY650574	50S ribosomal protein L24, chloroplast precursor [Pisum sativum (Garden pea)]	DY650574	RNA translation and protein assembly	ribosome organization and biogenesis		Stress	Cold, Pathogen				COLD	COLD	sig-global
PPN034G01	-0.435257		CS-glob2					M-CS negatively corr>90	-0.9035	0.0021		CL738Contig1	NEDD8-conjugating enzyme Ubc12	AT2G18600	RUB1-conjugating enzyme, putative, strong similarity to gi:6635457 RUB1 conjugating enzyme (Arabi...			S33F14		DY650308	PU4_plate33_N12 PU4 Prunus persica cDNA similar to similar to RUB1 conjugating enzyme [Olea europ...	DY650308	Ubiquitin-conjugating enzyme [Vitis pseudoreticulata]	TA3873_3760	Protein degradation	Neddylation/NEDD8-acivitation E1 complex		Stress	Cold, Pathogen				COLD	COLD	sig-global
PPN034F11	-0.432194		CS-glob3			CS2 LS>S		M-CS negatively corr>90	-0.965	0.0001		PPN034F11-T7_c_s	Putative inosine-uridine preferring nucleoside hydrolase	AT1G05620	inosine-uridine preferring nucleoside hydrolase family protein, similar to Chain A, Crystal Struc...					CB818715	AJ873895 Prunus persica fruit mesocarp plus epidermis 30 days after bloom Prunus persica cDNA clo...	AJ873895		TA8242_3760	Nucleotide metabolism	Purine catabolism	Hormones	Stress	Cold	ABA, JA			COLD-ABA	COLD-ABA	sig-global
PPN015B09	-0.432063		CS-glob3					M-CS negatively corr>90	-0.9356	0.0006	RG gene	PPN015B09-T7_c_s	Gb|AAC66597.1	AT3G28460	expressed protein, contains Pfam PF03602: Conserved hypothetical protein 95			PP_LEa0022J12f		BU045447	PP_LEa0022J12f Peach developing fruit mesocarp Prunus persica cDNA clone PP_LEa0022J12f, mRNA seq...	BU045447	Gb|AAC66597.1 [Arabidopsis thaliana (Mouse-ear cress)]	BU045447	Unknown function	Unknown protein		Stress	Cold				COLD	COLD	sig-global
PPN066G05	-0.426626		CS-glob3					M-CS negatively corr>90	-0.951	0.0003	RG gene	CL1299Contig1	At5g25540	AT5G25540	CID6 | Expressed protein contains PAM2 PABC interacting domain.	CTC-Interacting Domain 6 (CID6),		PP_LEa0004I22f		BU040002	AM288418 Prunus persica fruit skin mature fruit Prunus persica cDNA clone Skin43B09, mRNA sequence	AM288418	At5g25540 [Arabidopsis thaliana (Mouse-ear cress)]	TA4001_3760	RNA post-transcriptional regulation	RNA stability		Stress	Cold, Pathogen				COLD	COLD	sig-global
PP1001B04	-0.405299		CS-glob4		CS1 LS>S			M-CS negatively corr>90	-0.9438	0.0004		PP1001B04-T7_c_s	Arabidopsis thaliana genomic DNA, chromosome 3, TAC clone:K5K13	AT3G28970	expressed protein, contains Pfam domain PF03556: Domain of unknown function (DUF298)	antiauxin-resistant 3 (AAR3),				BU572589	PU3_plate41_J23 PU3 Prunus persica cDNA similar to expressed mRNA unclassifiable, mRNA sequence	DY647199		DY647199	Signal transduction pathway	Auxin signaling/Unknown SAUR protein	Hormones	Stress	Cold	AUX			COLD	COLD-AUX	sig-global
PPN059B10	-0.39937		CS-glob2		CS1 LS>S			M-CS negatively corr>90	-0.9099	0.0017		PPN059B10-T7_c_s	Os01g0186900 protein	AT4G29780	expressed protein										Unknown function	Unknown protein	Hormones	Stress	Cold, Drought, Salinity	ABA, AUX		cold&ABA regulons	COLD-ABA	COLD-ABA-AUX	sig-global
PPN063G02	-0.394563		CS-glob2					M-CS negatively corr>90	-0.9046	0.002		CL956Contig1	Superoxide dismutase [Cu-Zn], chloroplast precursor	AT2G28190	superoxide dismutase (Cu-Zn), chloroplast (SODCP) / copper/zinc superoxide dismutase (CSD2), iden...	COPPER/ZINC SUPEROXIDE DISMUTASE 2 (CSD2 ), COPPER/ZINC SUPEROXIDE DISMUTASE 2 (CZSOD2 )		PP_LEa0004I20f		DW356815	PU2_plate28_G03 PU2 Prunus persica cDNA clone PU2_plate28_G03 5' similar to PU2_plate28_G03 simil...	DW356815	Chloroplast Cu/ZnSOD [Gossypium hirsutum (Upland cotton)]	TA4179_3760	Antioxidant system	Dismutation of superoxide	Hormones	Stress	Cold, Pathogen	ET			COLD	COLD	sig-global
PPN055E01	-0.390816		CS-glob10					M-CS negatively corr>90	-0.9039	0.0021	RG gene	PPN055E01-T7_c_s	T15D22.4 protein	AT1G15000	SCPL50 | serine carboxypeptidase S10 family protein, similar to Serine carboxypeptidase precursor...	serine carboxypeptidase-like 50 (scpl50),				BU574711					Protein degradation	peptidase	Hormones	Stress	Cold, Drought, Pathogen, Salinity	ABA			COLD-ABA	COLD-ABA	sig-global
PPN013C08	-0.382473		CS-glob2					M-CS negatively corr>90	-0.9192	0.0012		CL88Contig1	K+ channel protein	AT1G04690	potassium channel protein, putative, nearly identical to K+ channel protein (Arabidopsis thaliana...	POTASSIUM CHANNEL BETA SUBUNIT (KAB1 ), (KV-BETA1 )		PP_LEa0028H12f		DW354642	PU2_plate16_A05 PU2 Prunus persica cDNA clone PU2_plate16_A05 5' similar to PU2_plate16_A05 weakl...	DW354642	Putative beta-subunit of K+ channels [Solanum tuberosum (Potato)]	TA3759_3760	Transport	K channel		Stress	Cold				COLD	COLD	sig-global
PPN062C10	-0.379513		CS-glob2		CS1 LS>S			M-CS negatively corr>90	-0.9199	0.0012		CL1395Contig1	Membrane bound O-acyl transferase-like	AT1G12640	membrane bound O-acyl transferase (MBOAT) family protein, low similarity to porcupine from (Xenop...			PP_LEa0011P23f		DW356550	PU2_plate26_O11 PU2 Prunus persica cDNA clone PU2_plate26_O11 5' similar to PU2_plate26_O11 simil...	DW356550	Hypothetical protein F16M19.14 [Arabidopsis thaliana (Mouse-ear cress)]	TA4451_3760	Lipid metabolism	lipid biosynthesis	Hormones	Stress	Cold, Drought, Salinity	ABA	Osmoprotectants and chaperones		COLD-ABA	COLD-ABA	sig-global
PPN013H07	-0.350687		CS-glob2					M-CS negatively corr>90	-0.923	0.0011		CL124Contig1	Similarity to N-acetyltransferase	AT5G13780	GCN5-related N-acetyltransferase, putative, similar to SP:P07347 N-terminal acetyltransferase com...					DY634356	PU1_plate22_F14 PU1 Prunus persica cDNA similar to similar to GCN5-related N-acetyltransferase, p...	DY634356	Similarity to N-acetyltransferase [Arabidopsis thaliana (Mouse-ear cress)]	TA4634_3760	Post-translational protein modifcation	Protein N-acetylation		Stress	Cold				COLD	COLD	sig-global
PPN003B04	-0.349991		CS-glob2					M-CS negatively corr>90	-0.9295	0.0008		CL480Contig1	Similarity to endo-1	AT3G23600	dienelactone hydrolase family protein, similar to SP:Q9ZT66 Endo-1,3;1,4-beta-D-glucanase precurs...			PP_YEa0027A06		DY650857	PU4_plate42_D11 PU4 Prunus persica cDNA similar to weakly similar to dienelactone hydrolase famil...	DY650857	Similarity to endo-1 [Arabidopsis thaliana (Mouse-ear cress)]	DY650857	Cell wall related	Glycan degradation		Stress	Cold, Pathogen				COLD	COLD	sig-global
PPN043D01	-0.335447		CS-glob2					M-CS negatively corr>90	-0.9258	0.001		PPN043D01-T7_c_s	YUP8H12.24 protein	AT1G05150	calcium-binding EF hand family protein, low similarity to O-linked GlcNAc transferase (Homo sapie...			PP_LEa0013P20f		DN552822	HPL-01-B08 Prunus persica L. leaf tissue, healthy Prunus persica cDNA, mRNA sequence	DN552822	Putative O-GlcNAc transferase [Arabidopsis thaliana (Mouse-ear cress)]	TA5029_3760	Homeostasis	Calcium/Calcium binding	Hormones	Stress	Cold, Drought, Salinity	BR			COLD	COLD	sig-global
PPN075B05	-0.324716		CS-glob2		CS1 LS>S			M-CS negatively corr>90	-0.9159	0.0014		PPN075B05-T7_c_s	Anther ethylene-upregulated protein ER1	AT5G64220	ethylene-responsive calmodulin-binding protein, putative (SR1) [Arabidopsis thaliana] (TAIR:At2g2...										RNA transcription regulation	CAMTA family	Hormones	Stress	Cold, Drought, Salinity	ABA, ET			COLD-ABA	COLD-ABA	sig-global
PPN060E03	-0.311985		CS-glob2		CS1 LS>S	CS2 LS>S		M-CS negatively corr>90	-0.9365	0.0006		PPN060E03-T7_c_s	2C-methyl-D-erythritol 2,4-cyclodiphosphate synthase	AT1G63970	2C-methyl-D-erythritol 2,4-cyclodiphosphate synthase, putative, similar to 2C-methyl-D-erythritol...	(ISPF ), 2C-METHYL-D-ERYTHRITOL 2,4-CYCLODIPHOSPHATE SYNTHASE (MECPS ),				DY654223	PU4_plate55_N09 PU4 Prunus persica cDNA similar to similar to 2C-methyl-D-erythritol 2, 4-cyclodi...	DY654223	2-C-methyl-D-erythritol 2,4-cyclodiphosphate synthase, chloroplast precursor [Arabidopsis thalian...	TA5052_3760	Secondary metabolism	Steroid metabolism		Stress	Cold, Drought, Pathogen, Salinity				COLD	COLD	sig-global
PPN046H10	-0.29442		CS-glob2		CS1 LS>S			M-CS negatively corr>90	-0.9236	0.0011		PPN046H10-T7_c_s	HSP associated protein like	AT4G22670	tetratricopeptide repeat (TPR)-containing protein, similar to Hsc70-interacting protein (Hip) fro...	AT Hsp70-interacting PROT 1 (AtHip1),		PP_YEa0035G05		DT455338	AM290832 Prunus persica fruit skin mature fruit Prunus persica cDNA clone Skin73G01, mRNA sequence	AM290832	HSP associated protein like [Arabidopsis thaliana (Mouse-ear cress)]	DT455338	Structure maintenance proteins	HSP associated		Stress	Cold, Pathogen		Osmoprotectants and chaperones		COLD	COLD	sig-global
PPN026B12	-0.291895		CS-glob2		CS1 LS>S			M-CS negatively corr>90	-0.929	0.0008		PPN026B12-T7_c_s	Kinesin-like protein	AT5G47820	kinesin-like protein (FRA1), identical to kinesin-like protein (Arabidopsis thaliana) GI:27260890...	FRAGILE FIBER 1 (FRA1),		PP_LEa0012H03f		DY647623	PU3_plate48_N11 PU3 Prunus persica cDNA similar to weakly similar to kinesin-like protein (FRA1) ...	DY647623	Hypothetical protein [Medicago truncatula (Barrel medic)]	DY647623	Cytoskeleton organization and biogenesis	microtubule-based motors		Stress	Cold				COLD	COLD	sig-global
PPN013H08	-0.273074		CS-glob2					M-CS negatively corr>90	-0.9353	0.0006		CL1023Contig1	Peptidyl-tRNA hydrolase	AT5G16140	peptidyl-tRNA hydrolase family protein, contains Pfam profile PF01195: peptidyl-tRNA hydrolase										RNA post-transcriptional regulation	Splicing		Stress	Cold, Pathogen				COLD	COLD	sig-global
PPN050H03	-0.223673		CS-glob2		CS1 LS>S			M-CS negatively corr>90	-0.9105	0.0017		CL337Contig1	PP_LEa0029M11f Peach developing fruit mesocarp Prunus persica cDNA clone PP_LEa0029M11f, mRNA seq...					PP_LEa0029M11f		BU047401	PP_LEa0029M11f Peach developing fruit mesocarp Prunus persica cDNA clone PP_LEa0029M11f, mRNA seq...	BU047401		TA7227_3760	Unknown function	Unknown protein									sig-global
PPN024C11	-0.221975		CS-glob2		CS1 LS>S			M-CS negatively corr>90	-0.9106	0.0017		PPN024C11-T7_c_s	Transcription factor												RNA transcription regulation	Znf-MIZ family									sig-global
PPN040D12	-0.211004		CS-glob2					M-CS negatively corr>90	-0.9228	0.0011		CL319Contig1	Putative postsynaptic protein CRIPT	AT1G61780	postsynaptic protein-related, similar to postsynaptic protein CRIPT GI:3098551 from (Rattus norve...					DY640331	PU2_plate22_D21 PU2 Prunus persica cDNA similar to expressed mRNA inferred from postsynaptic prot...	DY640331	Putative postsynaptic protein CRIPT [Oryza sativa (japonica cultivar-group)]	TA7573_3760	Cytoskeleton organization and biogenesis	Microtubule-Microtubule binding		Stress	Cold				COLD	COLD	sig-global
PP1000G11	-0.192198		CS-glob3					M-CS negatively corr>90	-0.9338	0.0007		CL213Contig1	CAMP response element binding (CREB) protein	AT4G34590	bZIP transcription factor family protein, similar to common plant regulatory factor 7 GI:9650828 ...	(ATB2 ), G-BOX BINDING FACTOR 6 (GBF6 ), AT basic leucine-zipper 11 (AtbZIP11 ), (BZIP11 ), (ATBZIP11 ),		PP_YEa0015C12		DN676689	PP_YEa0015C12 Peach developing fruit mesocarp Stage S4 Prunus persica cDNA clone PP_YEa0015C12 5'...	DN676689	BZIP transcription factor BZI-2 [Nicotiana tabacum (Common tobacco)]	TA3377_3760	RNA transcription regulation	b-ZIP family	Hormones	Stress	Cold	ABA, AUX, CK		cold&ABA regulons	COLD-ABA	COLD-ABA-AUX	sig-global
PPN024G10	-0.173096		CS-glob2					M-CS negatively corr>90	-0.9033	0.0021		PPN024G10-T7_c_s	Os05g0383000 protein	AT3G57090	expressed protein	(BIGYIN ), (FIS1A ),		PP_LEa0012N11f		DY652203	expressed protein Arabidopsis thaliana, mRNA sequence	NP_567044.1	Hypothetical protein F24I3.170 [Arabidopsis thaliana (Mouse-ear cress)]	TA4087_3760	Organelle division and diferentiation	peroxisome fission	Hormones	Stress	Cold, Pathogen	ABA			COLD-ABA	COLD-ABA	sig-global
PPN014H04	-0.150999		CS-glob2					M-CS negatively corr>90	-0.9205	0.0012	RG gene	PPN014H04-T7_c_s	Gb|AAF31728.1	AT5G22460	esterase/lipase/thioesterase family protein, low similarity to 2-hydroxy-6-oxo-6-phenylhexa-2,4-d...			PP_LEa0018J01f		BU044218	PP_LEa0018J01f Peach developing fruit mesocarp Prunus persica cDNA clone PP_LEa0018J01f, mRNA seq...	BU044218	Gb|AAF31728.1 [Arabidopsis thaliana (Mouse-ear cress)]	TA3189_3760	Lipid metabolism	lipid degradation	Hormones	Stress	Cold, Salinity	ABA, JA	Osmoprotectants and chaperones	cold&ABA regulons	COLD-ABA	COLD-ABA	sig-global
PPN044D09	-0.145632		CS-glob2					M-CS negatively corr>90	-0.9167	0.0014		PPN044D09-T7_c_s	F8L10.9 protein	AT1G53050	protein kinase family protein, contains Pfam domain, PF00069: Protein kinase domain					DN554798	PPL-14-C04 Prunus persica L. leaf tissue, Plum Pox Virus infected Prunus persica cDNA, mRNA sequence	DN554798	putative CRK1 protein [Oryza sativa (japonica cultivar-group)]	TA8686_3760	Post-translational protein modifcation	Reversible protein dephosphorylation		Stress	Cold				COLD	COLD	sig-global
PPN051A02	-0.136841		CS-glob2					M-CS negatively corr>90	-0.9452	0.0004		PPN051A02-T7_c_s	TIR; Disease resistance protein; AAA ATPase	AT3G44400	disease resistance protein (TIR-NBS-LRR class), putative, domain signature TIR-NBS-LRR exists, su...			PP_LEa0003A21f		BU039514	PP_LEa0003A21f Peach developing fruit mesocarp Prunus persica cDNA clone PP_LEa0003A21f, mRNA seq...	BU039514	Candidate disease-resistance protein SR1 [Glycine max (Soybean)]	BU039514	Signal transduction pathway	Nucleotide signaling/transmembrane receptor		Stress	Cold, Pathogen				COLD	COLD	sig-global
PPN046B12	-0.101544		CS-glob2					M-CS negatively corr>90	-0.9188	0.0013		CL751Contig1	Os02g0635700 protein	AT5G08320	expressed protein, predicted proteins, Homo sapiens and Caenorhabditis elegans										Unknown function	Unknown protein		Stress	Cold				COLD	COLD	sig-global
PPN017F11	-0.036216		CS-glob2		CS1 LS>S			M-CS negatively corr>90	-0.9694	0.0001	RG gene	PPN017F11-T7_c_s	Gamma-glutamyl hydrolase precursor	AT1G78680	ATGGH2 | The Arabidopsis protein AtGGH2 is a gamma-glutamyl hydrolase acting specifically on mono...	gamma-glutamyl hydrolase 2 (ATGGH2),		S418F8		DY639368	PU1_plate17_L10 PU1 Prunus persica cDNA similar to weakly similar to gamma-glutamyl hydrolase (ga...	DY633542	Gamma-glutamyl hydrolase precursor [Glycine max (Soybean)]	DY633542	Cofactor and vitamin metabolism	Folate receycling and breakdown	Hormones	Stress	Cold	ABA, JA			COLD-ABA	COLD-ABA	sig-global
PPN022G03	-0.031132		CS-glob8					M-CS positvely corr>80	0.8408	0.0089		CL1024Contig1	no_annotation_available												No annotation available	No annotation available									sig-global
PPN019F11	0.023674		CS-glob8					M-CS positvely corr>80	0.8764	0.0043	RG gene	PPN019F11-T7_c_s	BZIP-like protein												RNA transcription regulation	b-ZIP family									sig-global
PPN008F12	0.092721		CS-glob11					M-CS positvely corr>80	0.8725	0.0047		PPN008F12-T7_c_s	W25EPL23M/W25EPL23M	AT5G03290	isocitrate dehydrogenase, putative / NAD+ isocitrate dehydrogenase, putative, strong similarity t...					DY650650	PU4_plate40_O01 PU4 Prunus persica cDNA similar to similar to isocitrate dehydrogenase, putative ...	DY650650	3-isopropylmalate dehydrogenase, chloroplast precursor [Solanum tuberosum (Potato)]	TA8913_3760	Tricarboxylic acid cycle	isocitrate to ?-ketoglutarate	Hormones	Stress	Cold, Drought, Pathogen	ABA			COLD-ABA	COLD-ABA	sig-global
PPN065G01	0.103889		CS-glob11					M-CS positvely corr>80	0.8632	0.0058		CL134Contig1	Syntaxin-52	AT1G79590	syntaxin 51 (SYP51) [Arabidopsis thaliana] (TAIR:At1g16240.1); similar to putative syntaxin of pl...	SYNTAXIN OF PLANTS 52 (SYP52 ), (ATSYP52 )		PP_YEa0015B03		DN676674	PP_YEa0015B03 Peach developing fruit mesocarp Stage S4 Prunus persica cDNA clone PP_YEa0015B03 5'...	DN676674	Syntaxin 51 [Arabidopsis thaliana (Mouse-ear cress)]	TA4673_3760	Trafficking machinery and membrane dynamics	trans-Golgi network transport vesicle	Hormones	Stress	Cold	ABA			COLD-ABA	COLD-ABA	sig-global
PP1004B08	0.11112		CS-glob11					M-CS positvely corr>80	0.8469	0.008	RG gene	CL1333Contig1	T1N6.22 protein	AT3G61220	short-chain dehydrogenase/reductase (SDR) family protein, similar to carbonyl reductase GI:104910...			PP_YEa0016D03		DN676751	PP_YEa0016D03 Peach developing fruit mesocarp Stage S4 Prunus persica cDNA clone PP_YEa0016D03 5'...	DN676751	Hypothetical protein T20K12.120 [Arabidopsis thaliana (Mouse-ear cress)]	DN676751	Secondary metabolism	Terpene metabolism		Stress	Cold				COLD	COLD	sig-global
PPN069C07	0.189951		CS-glob6		CS1 S>LS			M-CS positvely corr>80	0.8735	0.0046		CL708Contig1	UPF0183 protein At3g51130	AT3G51130	expressed protein, contains Pfam PF03676: Uncharacterised protein family (UPF0183)					DY648202	PU4_plate7_M19 PU4 Prunus persica cDNA similar to Putative UPF0183 protein homolog [Arabidopsis t...	DY648202	UPF0183 protein At3g51130 [Arabidopsis thaliana (Mouse-ear cress)]	TA6236_3760	Unknown function	Unknown protein	Hormones	Stress	Cold, Drought, Pathogen, Salinity	ABA			COLD-ABA	COLD-ABA	sig-global
PPN008G01	0.200597		CS-glob11					M-CS positvely corr>80	0.8343	0.01		PPN008G01-T7_c_s	Putative eukaryotic translation initiation factor 3 subunit 6 interacting protein	AT5G25754	expressed protein			PP_LEa0033A15f		DY644140	PU3_plate36_J15 PU3 Prunus persica cDNA similar to similar to (BT000769) unknown protein [Arabido...	DY644140	Hypothetical protein [Arabidopsis thaliana (Mouse-ear cress)]	TA6074_3760	RNA translation and protein assembly	regulation of protein biosynthesis									sig-global
PPN005B11	0.204147		CS-glob6					M-CS positvely corr>80	0.8398	0.0091		PPN005B11-T7_c_s	Putative zinc finger protein	AT4G31420	zinc finger (C2H2 type) family protein, contains Pfam profile: PF00096 zinc finger, C2H2 type										RNA transcription regulation	C2H2 Family	Hormones	Stress	Cold, Drought, Pathogen, Salinity	ABA			COLD-ABA	COLD-ABA	sig-global
PPN030G01	0.21304		CS-glob8					M-CS positvely corr>80	0.8809	0.0039		PPN030G01-T7_c_s	Amino acid/peptide transporter	AT2G02040	peptide transporter (PTR2-B) / oligopeptide transporter 1-1, putative (OPT1-1), identical to pept...	(ATPTR2-B ), NITRATE TRANSPORTER 1 (NTR1 ), (PTR2-B ), PEPTIDE TRANSPORTER 2 (PTR2 ), AT PEPTIDE TRANSPORTER 2 (ATPTR2 ),				DY636489	PU1_plate22_D20 PU1 Prunus persica cDNA similar to identical to amino acid/peptide transporter (P...	DY636489	Amino acid/peptide transporter [Prunus dulcis (Almond) (Prunus amygdalus)]	TA7707_3760	Transport	peptide transport	Hormones	Stress	Cold, Pathogen	ABA			COLD-ABA	COLD-ABA	sig-global
PPN019D05	0.220743		CS-glob8					M-CS positvely corr>80	0.8353	0.0098		CL89Contig1	At1g07230/F10K1_4	AT1G07230	phosphoesterase family protein, low similarity to SP:P95246 Phospholipase C 2 precursor (EC 3.1.4...			S317C17		AJ822906	AJ822906 S3 Prunus persica cDNA clone S317C17, mRNA sequence	AJ822906	At1g07230/F10K1_4 [Arabidopsis thaliana (Mouse-ear cress)]	TA5427_3760	Lipid metabolism	phospholipid degradation		Stress	Cold, Pathogen		Osmoprotectants and chaperones		COLD	COLD	sig-global
PP1005G08	0.225313		CS-glob11					M-CS positvely corr>80	0.8382	0.0093		PP1005G08-T7_c_s	Metal tolerance protein C2	AT3G12100	cation efflux family protein / metal tolerance protein, putative, member of the cation diffusion ...					DY636541	PU1_plate26_A06 PU1 Prunus persica cDNA similar to expressed mRNA inferred from GSLTPGH78ZG12 [Ar...	DY636541	Metal tolerance protein C2 [Arabidopsis thaliana (Mouse-ear cress)]	DY636541	Transport	metal-ion transport		Stress	Cold				COLD	COLD	sig-global
PPN054G07	0.239129		CS-glob8					M-CS positvely corr>80	0.8371	0.0095		CL173Contig1	Heat shock factor	AT4G36990	heat shock factor protein 4 (HSF4) / heat shock transcription factor 4 (HSTF4), identical to heat...	HEAT SHOCK FACTOR 4 (HSF4 ), CLASS B HEAT SHOCK FACTOR B1 (HSFB1 ), AT CLASS B HEAT SHOCK FACTOR B1 (AT-HSFB1 ), AT HEAT SHOCK FACTOR 4 (ATHSF4 ),		PP_YEa0026_E12		DY648062	PU4_plate22_E14 PU4 Prunus persica cDNA similar to similar to heat shock factor [Nicotiana tabacu...	DY648062	Heat shock factor [Nicotiana tabacum (Common tobacco)]	TA4054_3760	RNA transcription regulation	HSP-family	Hormones	Stress	Cold, Pathogen, Salinity	ABA, JA			COLD-ABA	COLD-ABA	sig-global
PP1006E06	0.240547		CS-glob11					M-CS positvely corr>80	0.8539	0.007		CL1446Contig1	Aldehyde dehydrogenase, putative	AT1G44170	aldehyde dehydrogenase, putative (ALDH), similar to aldehyde dehydrogenase ALDH (Craterostigma pl...	ALDEHYDE DEHYDROGENASE 3H1 (ALDH3H1), ALDEHYDE DEHYDROGENASE 4 (ALDH4)				DY643224	PU3_plate27_D04 PU3 Prunus persica cDNA similar to weakly similar to aldehyde dehydrogenase, puta...	DY643224	Putative aldehyde dehydrogenase [Brassica campestris (Field mustard)]	DY643224	Pyruvate metabolism	pyruvate-lactate interconversions	Hormones	Stress	Cold	ABA			COLD-ABA	COLD-ABA	sig-global
PPN053B11	0.248722		CS-glob8					M-CS positvely corr>80	0.8523	0.0072		PPN053B11-T7_c_s	Cinnamyl alcohol dehydrogenase	AT4G37980	mannitol dehydrogenase, putative (ELI3-1), identical to GI:16267	ELICITOR-ACTIVATED GENE 3-1 (ELI3-1 ), ELICITOR-ACTIVATED GENE 3 (ELI3 ),				CV051546					Secondary metabolism	Phenylpropanoid metabolism	Hormones	Stress	Cold, Drought, Pathogen, Salinity	ABA, BR, ET			COLD-ABA	COLD-ABA	sig-global
PPN036H08	0.251761		CS-glob11		CS1 S>LS			M-CS positvely corr>80	0.8604	0.0061		PPN036H08-T7_c_s	Serine/threonine-protein kinase-like protein	AT3G45240	protein kinase family protein [Arabidopsis thaliana] (TAIR:At5g60550.1); similar to putative prot...	GEMINIVIRUS REP INTERACTING KINASE 1 (GRIK1 ), (ATSNAK2 ),		S37C11		DY639850	PU2_plate6_O01 PU2 Prunus persica cDNA similar to expressed mRNA inferred from S37C11, mRNA sequence	DY639850	Putative serine threonine-protein kinase [Arabidopsis thaliana (Mouse-ear cress)]	TA6856_3760	Signal transduction pathway	Phosphorylation cascades/metabolic switch		Stress	Cold				COLD	COLD	sig-global
PPN054D11	0.265338		CS-glob8					M-CS positvely corr>80	0.8679	0.0052		PPN054D11-T7_c_s	Zinc finger, RING-type							CV047395					Unknown function	Unkown Zinc finger RING-like									sig-global
PPN028A09	0.269322		CS-glob5					M-CS positvely corr>80	0.861	0.006		PPN028A09-T7_c_s	MRNA, complete cds, clone: RAFL22-56-M10	AT4G17020	transcription factor-related, contains weak similarity to Swiss-Prot:Q92759 TFIIH basal transcrip...										RNA transcription regulation	RNA transcription machinery		Stress	Cold				COLD	COLD	sig-global
PPN001H04	0.282474		CS-glob8					M-CS positvely corr>80	0.8953	0.0027		PPN001H04-T7_c_s	Prunus_persica transcript; similar to Molybdopterin synthase large subunit [Arabidopsis thaliana ...							DY647129	PU3_plate38_D22 PU3 Prunus persica cDNA similar to expressed mRNA unclassifiable, mRNA sequence	DY647129		DY647129	Cofactor and vitamin metabolism	molybdopterin cofactor biosynthetic process									sig-global
PPN078E06	0.283198		CS-glob8					M-CS positvely corr>80	0.8813	0.0038		PPN078E06-T7_c_s	EREBP-4 like protein	AT4G17486	expressed protein			PP_LEa0005J05f		DY642675	PU3_plate23_N12 PU3 Prunus persica cDNA similar to weakly similar to OSJNBa0079A21.20 [Oryza sati...	DY642675	EREBP-4 like protein [Oryza sativa (japonica cultivar-group)]	TA6737_3760	RNA transcription regulation	AP2/EREBP family	Hormones	Stress	Cold	ABA, ET			COLD-ABA	COLD-ABA	sig-global
PPN021G06	0.29199		CS-glob5			CS2 S>LS		M-CS positvely corr>80	0.8737	0.0046		PPN021G06-T7_c_s	Pyruvate kinase	AT5G56350	pyruvate kinase, putative, similar to pyruvate kinase, cytosolic isozyme (Nicotiana tabacum) SWIS...			PP_LEa0001A14f		BU039033	PP_LEa0001A14f Peach developing fruit mesocarp Prunus persica cDNA clone PP_LEa0001A14f, mRNA seq...	BU039033	Pyruvate kinase [Glycine max (Soybean)]	TA3665_3760	Glycolysis/ pentose phosphate pathway	PAY-OFF GLYCOLITIC PHASE	Hormones	Stress	Cold, Pathogen	ABA			COLD-ABA	COLD-ABA	sig-global
PPN055E06	0.29682		CS-glob5					M-CS positvely corr>80	0.8662	0.0054		CL612Contig1	Putative ubiquitin protein	AT2G17190	ubiquitin family protein, contains INTERPRO:IPR000626 ubiquitin domain			PP_LEa0003G18f		BU039637	PP_LEa0003G18f Peach developing fruit mesocarp Prunus persica cDNA clone PP_LEa0003G18f, mRNA seq...	BU039637	Putative ubiquitin protein [Arabidopsis thaliana (Mouse-ear cress)]	TA5103_3760	Protein degradation	Ubiquitin protein/polyubiquitin									sig-global
PPN018A01	0.303922		CS-glob8		CS1 S>LS			M-CS positvely corr>80	0.8438	0.0085		PPN018A01-T7_c_s	LRR-like protein	AT3G49750	leucine-rich repeat family protein, contains leucine rich-repeat (LRR) domains Pfam:PF00560, INTE...	Receptor Like PROT 44 (AtRLP44),				DY645859	PU3_plate51_K15 PU3 Prunus persica cDNA similar to weakly similar to leucine-rich repeat family p...	DY645859	LRR-like protein [Arabidopsis thaliana (Mouse-ear cress)]	TA4301_3760	Signal transduction pathway	Receptor/LRR receptor	Hormones	Stress	Cold, Salinity	ABA			COLD-ABA	COLD-ABA	sig-global
PPN065D10	0.323888		CS-glob8		CS1 S>LS	CS2 S>LS		M-CS positvely corr>80	0.8661	0.0054		PPN065D10-T7_c_s	Prunus_persica transcript; similar to Putative lysophospholipase homolog [Arabidopsis thaliana (M...							DY634516	PU1_plate26_J16 PU1 Prunus persica cDNA similar to expressed mRNA inferred from Contig530 Prunus ...	DY634516	Putative lysophospholipase homolog [Arabidopsis thaliana (Mouse-ear cress)]	TA4502_3760	Lipid metabolism	Phospholipid degradation					Osmoprotectants and chaperones				sig-global
PP1004H12	0.369808		CS-glob5					M-CS positvely corr>80	0.8584	0.0064		CL44Contig1	Serine carboxypeptidase	AT3G10410	SCPL49 | serine carboxypeptidase III, putative, similar to serine carboxypeptidase III from Oryza...	serine carboxypeptidase-like 49 (scpl49),				DY638793	PU1_plate23_L02 PU1 Prunus persica cDNA similar to weakly similar to carboxypeptidase type III [T...	DY634443	Carboxypeptidase type III [Theobroma cacao (Cacao) (Cocoa)]	TA3567_3760	Protein degradation	peptidase	Hormones	Stress	Cold, Drought, Pathogen, Salinity	ABA			COLD-ABA	COLD-ABA	sig-global
PPN066F09	0.394202		CS-glob7		CS1 S>LS			M-CS positvely corr>80	0.8836	0.0036		CL804Contig1	Putative integral membrane protein	AT5G19980	integral membrane family protein, contains Pfam profile: PF00892 Integral membrane protein; simil...			PP_LEa0011L10f		DY647124	PU3_plate38_C14 PU3 Prunus persica cDNA similar to expressed mRNA unclassifiable, mRNA sequence	DY647124	Integral membrane protein-like [Oryza sativa (japonica cultivar-group)]	DY647124	Transport	Unknown transporter	Hormones	Stress	Cold, Drought, Pathogen, Salinity	ABA			COLD-ABA	COLD-ABA	sig-global
PPN076H11	0.394615		CS-glob8		CS1 S>LS			M-CS positvely corr>80	0.8675	0.0053		CL645Contig1	Gb|AAD40142.1	AT5G11730	expressed protein, contains Pfam profile PF03267: Arabidopsis protein of unknown function, DUF266					DY642935	PU3_plate25_H15 PU3 Prunus persica cDNA similar to similar to (AL163814) putative protein [Arabid...	DY642935	Hypothetical protein T22P22_120 [Arabidopsis thaliana (Mouse-ear cress)]	DY642935	Unknown function	Unknown protein		Stress	Cold				COLD	COLD	sig-global
PPN021G09	0.397749		CS-glob6		CS1 S>LS			M-CS positvely corr>80	0.8469	0.008		CL1464Contig1	Protein kinase	AT5G66880	serine/threonine protein kinase, putative, similar to serine-threonine protein kinase (Triticum a...	SUCROSE NONFERMENTING 1 (SNF1), -RELATED PROT KINASE 2-3 (SNRK2-3 ), SUCROSE NONFERMENTING 1(SNF1), -RELATED PROT KINASE 2.3 (SNRK2.3 ), (SRK2I ),		PP_LEa0019H08f		AJ873834	AJ873834 Prunus persica fruit mesocarp plus epidermis 30 days after bloom Prunus persica cDNA clo...	AJ873834	Serine/threonine-protein kinase SAPK10 [Oryza sativa (Rice)]	AJ873834	Signal transduction pathway	ABA signaling/signal transducer	Hormones	Stress	Cold, Salinity	ABA		cold&ABA regulons	COLD-ABA	COLD-ABA	sig-global
PPN008A12	0.403943		CS-glob11		CS1 S>LS	CS2 S>LS		M-CS positvely corr>80	0.8904	0.003		PPN008A12-T7_c_s	Actin related protein 2	AT3G27000	actin-related protein 2 (ARP2), nearly identical to actin-related protein 2 (ARP2) (Arabidopsis t...	ACTIN RELATED PROT 2 (ARP2 ), ACTIN RELATED PROT 2 (ATARP2 ), WURM (WRM ),				DY639919	PU2_plate14_G19 PU2 Prunus persica cDNA similar to similar to actin-related protein 2 (ARP2) [Ara...	DY639919	Putative actin related protein 2 [Oryza sativa (japonica cultivar-group)]	DY639919	Cytoskeleton organization and biogenesis	actin microfilament-actin nucleation		Stress	Cold, Darkness				COLD	COLD	sig-global
PPN003D03	0.404778		CS-glob8					M-CS positvely corr>80	0.8379	0.0094		CL365Contig1	AT5g20250/F5O24_140	AT5G20250	alkaline alpha galactosidase, putative [Arabidopsis thaliana] (TAIR:At3g57520.2); similar to alka...	DARK INDUCIBLE 10 (DIN10),		PP_LEa0016G24f		DY642317	PU3_plate3_H02 PU3 Prunus persica cDNA similar to similar to glycosyl hydrolase family 36 [Arabid...	DY642317	Putative seed imbibition protein [Oryza sativa (japonica cultivar-group)]	TA4562_3760	Other carbohydrate metabolism	galactosaccharide hydrolisis	Hormones	Stress	Cold, Drought, Pathogen, Salinity	ABA			COLD-ABA	COLD-ABA	sig-global
PPN062E12	0.40953		CS-glob8		CS1 S>LS			M-CS positvely corr>80	0.8779	0.0041		PPN062E12-T7_c_s	Purple acid phosphatase	AT3G52820	purple acid phosphatase (PAP22), identical to purple acid phosphatase (PAP22)GI:20257494 from (Ar...	PURPLE ACID PHOSPHATASE 22 (ATPAP22 ), PURPLE ACID PHOSPHATASE 22 (PAP22 ),		S316F2		DY645383	PU3_plate49_B12 PU3 Prunus persica cDNA similar to weakly similar to purple acid phosphatase (PAP...	DY645383	Purple acid phosphatase [Oryza sativa (japonica cultivar-group)]	TA6485_3760	Cofactor and vitamin metabolism	Riboflavin metabolism	Hormones	Stress	Cold, Drought	ABA			COLD-ABA	COLD-ABA	sig-global
PPN019D02	0.409658		CS-glob11			CS2 S>LS		M-CS positvely corr>80	0.8635	0.0057		PPN019D02-T7_c_s	Prunus_persica transcript; similar to Monofunctional lysine-ketoglutarate reductase 1 [Gossypium ...							DW342551	PP_LEc0010O21f Peach shoot Prunus persica cDNA clone PP_LEc0010O21f, mRNA sequence	DW342551	Monofunctional lysine-ketoglutarate reductase 1 [Gossypium hirsutum (Upland cotton)]	TA7738_3760	Aminoacid metabolism	Lysine metabolism									sig-global
PPN010B11	0.441468		CS-glob8					M-CS positvely corr>80	0.8682	0.0052		PPN010B11-T7_c_s	Serine-threonine protein kinase, putative	AT1G78290	serine/threonine protein kinase, putative, similar to serine-threonine protein kinase (Triticum a...			PP_YEa0036D10.ab1		BU046133	PP_LEa0017B17f Peach developing fruit mesocarp Prunus persica cDNA clone PP_LEa0017B17f, mRNA seq...	BU043766	Serine/threonine-protein kinase SAPK1 [Oryza sativa (Rice)]	TA3438_3760	Signal transduction pathway	ABA signaling/ABF phosphorylation	Hormones	Stress	Cold, Pathogen	ABA		cold&ABA regulons	COLD-ABA	COLD-ABA	sig-global
PPN061C01	0.481318		CS-glob1		CS1 S>LS			M-CS positvely corr>80	0.8541	0.0069		CL423Contig1	SNF2-related; HMG-I and HMG-Y, DNA-binding; Bromodomain; ATP-requiring DNA helicase RecQ	AT2G46020	transcription regulatory protein SNF2, putative, similar to SP:P22082 Transcription regulatory pr...	BRM				DY641048	PU2_plate51_L04 PU2 Prunus persica cDNA similar to weakly similar to transcription regulatory pro...	DY641048	Putative SNF2 subfamily transcriptional activator [Arabidopsis thaliana (Mouse-ear cress)]	DY641048	RNA transcription regulation	HMG-family	Hormones	Stress	Cold, Drought, Salinity	ABA			COLD-ABA	COLD-ABA	sig-global
PPN065B04	0.490018		CS-glob6		CS1 S>LS			M-CS positvely corr>80	0.86	0.0062		CL921Contig1	Protein kinase-like protein	AT5G14720	protein kinase family protein, contains eukaryotic protein kinase domain, INTERPRO:IPR000719					DY650773	PU4_plate41_K07 PU4 Prunus persica cDNA similar to weakly similar to protein kinase family [Arabi...	DY650773	Hypothetical protein At5g14720 [Arabidopsis thaliana (Mouse-ear cress)]	TA6539_3760	Post-translational protein modifcation	Protein amino acid phosphorylation		Stress	Cold				COLD	COLD	sig-global
PPN074F08	0.495121		CS-glob8		CS1 S>LS			M-CS positvely corr>80	0.8456	0.0082		PPN074F08-T7_c_s	Dbj|BAA90345.1	AT3G18165	expressed protein, similar to DAM1 (GI:3985930) (Homo sapiens); contains Pfam profile PF05700: Br...	Modifier of snc1,4 (MOS4),		PP_LEa0007J18f		BU040891	PP_LEa0007J18f Peach developing fruit mesocarp Prunus persica cDNA clone PP_LEa0007J18f, mRNA seq...	BU040891	Hypothetical protein At3g18165 [Arabidopsis thaliana (Mouse-ear cress)]	BU040891	Signal transduction pathway	Defense response signaling pathway/plant innate immunity	Hormones	Stress	Cold, Pathogen	ABA			COLD-ABA	COLD-ABA	sig-global
PPN071E03	0.495841		CS-glob8		CS1 S>LS			M-CS positvely corr>80	0.8887	0.0032		PPN071E03-T7_c_s	F21O3.6 protein	AT2G39650	expressed protein, contains Pfam profile PF04720: Protein of unknown function (DUF506)					DY646754	PU3_plate28_K21 PU3 Prunus persica cDNA similar to weakly similar to P0698H10.19 [Oryza sativa (j...	DY646754	Hypothetical protein P0459B04.1 [Oryza sativa (japonica cultivar-group)]	DY646754	Unknown function	Unknown protein	Hormones	Stress	Cold, Drought, Pathogen	ABA, AUX		cold&ABA regulons	COLD-ABA	COLD-ABA-AUX	sig-global
PPN019B12	0.50063		CS-glob6		CS1 S>LS			M-CS positvely corr>80	0.8796	0.004		PPN019B12-T7_c_s	NBS1												Other nucleic acid metabolic process	DNA repair and recombination									sig-global
PPN001D02	0.504133		CS-glob6		CS1 S>LS			M-CS positvely corr>80	0.8726	0.0047		PPN001D02-T7_c_s	Putative anthocyanin permease	AT4G00350	MATE efflux family protein, similar to ripening regulated protein DDTFR18 (Lycopersicon esculentu...					DY641665	PU3_plate10_M23 PU3 Prunus persica cDNA similar to weakly similar to hypothetical protein L73G19....	DY641665	Hypothetical protein L73G19.20 [Arabidopsis thaliana (Mouse-ear cress)]	DY641665	Transport	Anthocyanin transporter									sig-global
PPN005E07	0.526679		CS-glob6		CS1 S>LS			M-CS positvely corr>80	0.8652	0.0055		PPN005E07-T7_c_s	HECT	AT4G38600	HECT-domain-containing protein / ubiquitin-transferase family protein, similar to SP:Q14669Thyroi...	KAKTUS (KAK ), UBIQUITIN-PROT LIGASE 3 (UPL3 )									Protein degradation	Ubiquitin ligation E3 complex/HECT		Stress	Cold, Pathogen				COLD	COLD	sig-global
PPN017H08	0.534479		CS-glob5		CS1 S>LS			M-CS positvely corr>80	0.862	0.0059		PPN017H08-T7_c_s	Nam-like protein 4	AT3G10490	ANAC052 | no apical meristem (NAM) family protein, similar to to NAC2 (GI:645671) (Arabidopsis th...	Arabidopsis NAC domain containing PROT 52 (anac052),		PP_LEa0017D01f		BU043787	PP_LEa0017D01f Peach developing fruit mesocarp Prunus persica cDNA clone PP_LEa0017D01f, mRNA seq...	BU043787	Nam-like protein 4 [Petunia hybrida (Petunia)]	TA5330_3760	RNA transcription regulation	NAC-family	Hormones	Stress	Cold, Drought	ABA			COLD-ABA	COLD-ABA	sig-global
PPN024H04	0.565688		CS-glob11		CS1 S>LS	CS2 S>LS		M-CS positvely corr>80	0.8884	0.0032	RG gene	PPN024H04-T7_c_s	Alkaline alpha galactosidase I	AT1G55740	alkaline alpha galactosidase, putative, similar to alkaline alpha galactosidase I (Cucumis melo) ...	AT seed imbibition 1 (AtSIP1)									Lipid metabolism	Galactolipid degradation		Stress	Cold		Osmoprotectants and chaperones		COLD	COLD	sig-global
PPN065F10	0.565717		CS-glob8			CS2 S>LS	CS3 S>LS	M-CS positvely corr>80	0.8443	0.0084		PPN065F10-T7_c_s	In2-1 protein	AT5G02790	In2-1 protein, putative, similar to In2-1, Zea mays, EMBL:X58573			S312L8		DY645564	PU3_plate55_F08 PU3 Prunus persica cDNA similar to similar to In2-1 protein [Glycine max], mRNA s...	DY645564	Hypothetical protein F9G14_100 [Arabidopsis thaliana (Mouse-ear cress)]	TA6341_3760	Antioxidant system	GLUTHATHIONE-GLUTAREDOXIN AND THIOREDOXIN REDOX HOMEOSTASIS		Stress	Cold				COLD	COLD	sig-global
PPN007B10	0.573031		CS-glob8		CS1 S>LS			M-CS positvely corr>80	0.8882	0.0032		PPN007B10-T7_c_s	Prunus_persica transcript; similar to OSJNBa0076N16.22 protein [Oryza sativa (japonica cultivar-g...					S33N24		DY653873	AJ826379 S3 Prunus persica cDNA clone S33N24, mRNA sequence	AJ826379	OSJNBa0076N16.22 protein [Oryza sativa (japonica cultivar-group)]	DY653873	Unknown function	Unknown protein									sig-global
PPN053E12	0.584782		CS-glob8					M-CS positvely corr>80	0.844	0.0084	RG gene	PPN053E12-T7_c_s	PU3_plate6_H24 PU3 Prunus persica cDNA similar to similar to ethylene-responsive DEAD box RNA hel...							DY646206	PU3_plate12_D14 PU3 Prunus persica cDNA similar to expressed mRNA inferred from Prunus persica si...	DY646206		DY646206	RNA post-transcriptional regulation	nonsense-mediated mRNA decay	Hormones			ET					sig-global
PPN065B09	0.587372		CS-glob5		CS1 S>LS	CS2 S>LS		M-CS positvely corr>80	0.8756	0.0044		PPN065B09-T7_c_s	IMP dehydrogenase/GMP reductase												Nucleotide metabolism	Purine metabolism									sig-global
PPN046D08	0.587553		CS-glob6					M-CS positvely corr>80	0.836	0.0097		PPN046D08-T7_c_s	RelA/spoT-like protein RSH2	AT3G14050	RelA/SpoT protein, putative (RSH2), nearly identical to RelA/SpoT homolog RSH2 (Arabidopsis thali...	, RELA-SPOT HOMOLOG 2 (RSH2 ), RELA-SPOT HOMOLOG 2 (AT-RSH2 ),		PP_LEa0028H11f		DY635359	PU1_plate45_L02 PU1 Prunus persica cDNA similar to RelA-SpoT like protein PsRSH1 homolog [Pisum s...	DY635359	RSH2 [Nicotiana tabacum (Common tobacco)]	TA4210_3760	Signal transduction pathway	Cyclic nucleotide signaling/(p)ppGpp-mediated response	Hormones	Stress	Cold, Drought, Pathogen, Salinity	ABA, JA			COLD-ABA	COLD-ABA	sig-global
PP1004G02	0.589849		CS-glob5		CS1 S>LS	CS2 S>LS		M-CS positvely corr>80	0.8841	0.0036		CL1202Contig1	Glycoside hydrolase, starch-binding	AT5G01260	glycoside hydrolase starch-binding domain-containing protein, low similarity to SP:P31797 Cycloma...			PP_LEa0025O04f		DW348904	PU1_plate7_K01 PU1 Prunus persica cDNA clone PU1_plate7_K01 5' similar to PU1_plate7_K01 weakly s...	DW348904	AT5g01260/F7J8_240 [Arabidopsis thaliana (Mouse-ear cress)]	TA7798_3760	Secondary metabolism	Flavonoid metabolism	Hormones	Stress	Cold, Darkness, Drought	ABA			COLD-ABA	COLD-ABA	sig-global
PPN063H10	0.602811		CS-glob8		CS1 S>LS			M-CS positvely corr>80	0.8547	0.0069		CL1101Contig1	Beta-1,3-glucanase	AT4G16260	glycosyl hydrolase family 17 protein, similar to glucan endo-1,3-beta-glucosidase, basic vacuolar...										Cell wall related	Glycan degradation	Hormones	Stress	Cold, Drought, Pathogen, Salinity	ET		cold&ABA regulons	COLD	COLD	sig-global
PPN009E04	0.616999		CS-glob5		CS1 S>LS	CS2 S>LS		M-CS positvely corr>80	0.8426	0.0086		PPN009E04-T7_c_s	Protein At2g32160	AT2G32170	expressed protein, ;supported by cDNA GI:20259498										Unknown function	Unknown protein		Stress	Cold				COLD	COLD	sig-global
PPN078H01	0.644299		CS-glob8		CS1 S>LS			M-CS positvely corr>80	0.8666	0.0054	RG gene	CL777Contig1	Acid phosphatase 1 precursor (EC 3.1.3.2) (Apase-1(1))	AT5G51260	acid phosphatase, putative, similar to acid phosphatase-1(1); Apase-1(1) (Lycopersicon esculentum...			PP_S3IIall_A7_C05		AJ533570	AJ533570 S3II Prunus persica cDNA clone PP_S3IIall_A7_C05, mRNA sequence	AJ533570	Acid phosphatase [Arabidopsis thaliana (Mouse-ear cress)]	AJ533570	Cofactor and vitamin metabolism	Riboflavin metabolism	Hormones	Stress	Cold, Pathogen	ABA			COLD-ABA	COLD-ABA	sig-global
PPN014H07	0.694273		CS-glob8		CS1 S>LS			M-CS positvely corr>80	0.8793	0.004	RG gene	PPN014H07-T7_c_s	Endonuclease	AT1G11190	bifunctional nuclease (BFN1), identical to bifunctional nuclease bfn1 (Arabidopsis thaliana) gi:4...	BIFUNCTIONAL NUCLEASE I (BFN1), ENDONUCLEASE 1 (ENDO1)									Other nucleic acid metabolic process	DNA and RNA degradation	Hormones	Stress	Cold, Darkness, Salinity	ABA			COLD-ABA	COLD-ABA	sig-global
PP1004C03	0.704976		CS-glob8					M-CS positvely corr>80	0.8808	0.0039		CL1388Contig1	F1B16.12 protein	AT1G75340	zinc finger (CCCH-type) family protein, weak similarity to Nucleoporin NUP42 (Nuclear pore protei...			PP_LEa0016A21f		DY641491	PU3_plate16_J07 PU3 Prunus persica cDNA similar to expressed mRNA inferred from zinc finger (CCCH...	DY641491	F1B16.12 protein [Arabidopsis thaliana (Mouse-ear cress)]	TA6656_3760	Other nucleic acid metabolic process	Unknown nucleic acid binding protein		Stress	Cold				COLD	COLD	sig-global
PPN033H05	0.733578		CS-glob6		CS1 S>LS	CS2 S>LS		M-CS positvely corr>80	0.8921	0.0029		PPN033H05-T7_c_s	AT5g11850/F14F18_20	AT5G11850	protein kinase family protein, contains Pfam domain, PF00069: Protein kinase domain; identical to...										Signal transduction pathway	Phosphorylation cascades/MAPKKK		Stress	Cold, Pathogen				COLD	COLD	sig-global
PP1003F09	0.740974		CS-glob8		CS1 S>LS	CS2 S>LS		M-CS positvely corr>80	0.8913	0.003		PP1003F09-T7_c_s	Integral membrane protein, putative; 33518-36712	AT1G75220	integral membrane protein, putative, strong similarity to integral membrane protein GI:1209756 fr...					DY643096	PU3_plate26_J04 PU3 Prunus persica cDNA similar to similar to integral membrane protein, putative...	DY643096	Integral membrane protein [Beta vulgaris (Sugar beet)]	TA4072_3760	Transport	carbohydrate transport	Hormones	Stress	Cold, Drought, Salinity	ABA, JA			COLD-ABA	COLD-ABA	sig-global
PPN073E10	0.772874		CS-glob7					M-CS positvely corr>80	0.8695	0.005	RG gene	PPN073E10-T7_c_s	Proteophosphoglycan ppg4					S34J4		DY634290	PU1_plate22_A19 PU1 Prunus persica cDNA similar to hypothetical protein cell wall protein; Sed1p ...	DY634290		TA5012_3760	Cell wall related	Extracellular matrix compound									sig-global
PPN066G01	0.785191		CS-glob8		CS1 S>LS	CS2 S>LS		M-CS positvely corr>80	0.8624	0.0059		CL635Contig1	Ubiquitin carboxyl-terminal hydrolase	AT5G06600	ubiquitin-specific protease 12 (UBP12), almost identical to ubiquitin-specific protease 12 GI:119...	UBIQUITIN-SPECIFIC PROTEASE 12 (UBP12),				BU573002					Protein degradation	Ubiquitin degradation		Stress	Cold				COLD	COLD	sig-global
PPN065C09	0.80979		CS-glob5		CS1 S>LS	CS2 S>LS		M-CS positvely corr>80	0.874	0.0045		CL1463Contig1	Gb|AAF27127.1	AT3G30390	amino acid transporter family protein [Arabidopsis thaliana] (TAIR:At5g38820.1); similar to hypot...			PP_YEa0026G02		DT454617	PP_YEa0026G02 Peach developing fruit mesocarp Stage S4 Prunus persica cDNA clone PP_YEa0026G02 5'...	DN677261	Amino acid transporter-like protein [Arabidopsis thaliana (Mouse-ear cress)]	TA5957_3760	Transport	Aminoacid transporter		Stress	Cold, Pathogen				COLD	COLD	sig-global
PPN021D05	0.86782		CS-glob5		CS1 S>LS	CS2 S>LS		M-CS positvely corr>80	0.8374	0.0095		CL315Contig1	F22G5.28	AT1G07380	ceramidase family protein, contains similarity to mitochondrial ceramidase (Homo sapiens) gi:9246...					DY634853	PU1_plate31_E09 PU1 Prunus persica cDNA similar to similar to ceramidase family protein [Arabidop...	DY634853	ceramidase [Arabidopsis thaliana]	TA5303_3760	Lipid metabolism	sphingolipid metabolism	Hormones	Stress	Cold, Drought, Pathogen	BR	Osmoprotectants and chaperones	cold&ABA regulons	COLD	COLD	sig-global
PPN072F12	0.878141		CS-glob8		CS1 S>LS			M-CS positvely corr>80	0.8918	0.0029		CL778Contig1	Heat shock 70 kDa protein	AT3G12580	HSP70 | heat shock protein 70, putative / HSP70, putative, strong similarity to heat shock protei...	heat shock PROT 70 (HSP70),		PP_LEa0009B20f		DY644764	PU3_plate43_G10 PU3 Prunus persica cDNA similar to similar to pir S53498 dnaK-type molecular chap...	DY644764	DnaK protein, putative [Oryza sativa (japonica cultivar-group)]	TA4245_3760	Structure maintenance proteins	HSP	Hormones	Stress	Cold, Drought, Pathogen, Salinity	ABA	Osmoprotectants and chaperones	cold&ABA regulons	COLD-ABA	COLD-ABA	sig-global
PPN080B02	0.878887		CS-glob5		CS1 S>LS			M-CS positvely corr>80	0.8952	0.0027	RG gene	PPN080B02-T7_c_s	no_annotation_available												No annotation available	No annotation available									sig-global
PPN072B07	0.981007		CS-glob7		CS1 S>LS			M-CS positvely corr>80	0.8491	0.0077	RG gene	CL624Contig1	Auxin response factor 5	AT1G19850	transcription factor MONOPTEROS (MP) / auxin-responsive protein (IAA24) / auxin response factor 5...	MONOPTEROS (MP), AUXIN RESPONSE FACTOR 5 (ARF5 ), INDOLEACETIC ACID 24 (IAA24 )		PP_LEa0008M18f		BU041267	PP_LEa0008M18f Peach developing fruit mesocarp Prunus persica cDNA clone PP_LEa0008M18f, mRNA seq...	BU041267	Hypothetical transcription factor [Prunus persica (Peach)]	TA7252_3760	RNA transcription regulation	ARF-family	Hormones	Stress	Cold	ABA, AUX			COLD-ABA	COLD-ABA-AUX	sig-global
PPN030C09	1.00933		CS-glob6		CS1 S>LS	CS2 S>LS		M-CS positvely corr>80	0.8467	0.008		CL494Contig1	MAP3K delta-1 protein kinase	AT5G11850	protein kinase family protein, contains Pfam domain, PF00069: Protein kinase domain; identical to...					DY638747	PU2_plate31_D20 PU2 Prunus persica cDNA similar to similar to pir T48544 MAP3K delta-1 protein ki...	DY638747	MAP3K delta-1 protein kinase [Arabidopsis thaliana (Mouse-ear cress)]	DY638747	Signal transduction pathway	Phosphorylation cascades/MAPKKK		Stress	Cold, Pathogen				COLD	COLD	sig-global
PPN017G08	1.03796		CS-glob8		CS1 S>LS			M-CS positvely corr>80	0.86	0.0062	RG gene	PPN017G08-T7_c_s	Gb|AAD31066.1	AT3G26140	glycosyl hydrolase family 5 protein / cellulase family protein, contains Pfam profile: PF00150 ce...			PP_YEa0015G02		DY638884	PU2_plate34_C21 PU2 Prunus persica cDNA similar to similar to glycosyl hydrolase family 5/cellula...	DY638884	F3F19.15 [Arabidopsis thaliana (Mouse-ear cress)]	TA3673_3760	Cell wall related	cellulose biosynthesis		Stress	Cold				COLD	COLD	sig-global
PPN065E08	1.04743		CS-glob8		CS1 S>LS	CS2 S>LS		M-CS positvely corr>80	0.8685	0.0051		PPN065E08-T7_c_s	Hly-III related proteins	AT5G20270	expressed protein, contains Pfam domain, PF03006: Uncharacterised protein family (Hly-III / UPF0073)	HEPTAHELICAL TRANSMEMBRANE PROT1 (HHP1),				DW345797	PP_LEc0004C08f Peach shoot Prunus persica cDNA clone PP_LEc0004C08f, mRNA sequence	DW345797		DW345797	Unknown function	Unknown membrane protein	Hormones	Stress	Cold, Darkness, Drought, Pathogen	ABA, CK, ET, JA			COLD-ABA	COLD-ABA	sig-global
PP1005F11	1.06026		CS-glob6		CS1 S>LS			M-CS positvely corr>80	0.8367	0.0096		CL561Contig1	no_annotation_available												No annotation available	No annotation available									sig-global
PPN001H09	1.15063		CS-glob7		CS1 S>LS	CS2 S>LS	CS3 S>LS	M-CS positvely corr>80	0.856	0.0067	RG gene	CL1377Contig1	YUP8H12R.39 protein	AT1G78990	transferase family protein, low similarity to acetyl CoA: benzylalcohol acetyltransferase Clarkia...			PP_YEa0033F10		DY638319	PU2_plate21_B02 PU2 Prunus persica cDNA similar to weakly similar to transferase family protein [...	DY638319	YUP8H12R.39 [Arabidopsis thaliana (Mouse-ear cress)]	TA3990_3760	Unknown function	Unknown protein		Stress	Cold			cold&ABA regulons	COLD	COLD	sig-global
PPN065F08	1.15196		CS-glob8		CS1 S>LS	CS2 S>LS		M-CS positvely corr>80	0.8866	0.0033	RG gene	PPN065F08-T7_c_s	Sulfate transporter 3.1	AT3G51895	sulfate transporter (ST1), identical to sulfate transporter (Arabidopsis thaliana) GI:2285885	SULFATE TRANSPORTER 31 (SULTR31 ), (AST12 ),				DY643868	PU3_plate34_B22 PU3 Prunus persica cDNA similar to similar to sulfate transporter (ST1) [Arabidop...	DY643868	Sulfate transporter 3.1 [Arabidopsis thaliana (Mouse-ear cress)]	TA5622_3760	Transport	Sulfate transport	Hormones	Stress	Cold, Pathogen, Salinity	ABA		cold&ABA regulons	COLD-ABA	COLD-ABA	sig-global
PP1004E09	1.19524		CS-glob8		CS1 S>LS	CS2 S>LS		M-CS positvely corr>80	0.8534	0.007		CL72Contig1	Gb|AAD32907.1	AT2G17500	auxin efflux carrier family protein [Arabidopsis thaliana] (TAIR:At5g65980.1); similar to unknown...			PP_LEa0003F23f		DW346121	PP_LEc0006K01f Peach shoot Prunus persica cDNA clone PP_LEc0006K01f, mRNA sequence	DW346121		DW346121	Transport	Auxin transport	Hormones	Stress	Cold, Drought, Salinity	ABA, AUX, CK, ET, JA			COLD-ABA	COLD-ABA-AUX	sig-global
PPN070H08	1.56692	Cold-PC2 postive	CS-glob6		CS1 S>LS	CS2 S>LS		M-CS positvely corr>80	0.8801	0.0039		PPN070H08-T7_c_s	C-terminal domain phosphatase-like 2	AT5G01270	double-stranded RNA-binding domain (DsRBD)-containing protein [Arabidopsis thaliana] (TAIR:At4g21...	(CPL2),									RNA transcription regulation	RNA transcription machinery	Hormones	Stress	Cold, Darkness	ABA			COLD-ABA	COLD-ABA	sig-global
PPN070G08	1.99294	Cold-PC2 postive	CS-glob6		CS1 S>LS	CS2 S>LS		M-CS positvely corr>80	0.8661	0.0054	RG gene	CL1325Contig1	Beta-galactosidase precursor (EC 3.2.1.23) (Lactase) (Acid beta- galactosidase) (Exo-(1-->4)-beta...	AT3G13750	beta-galactosidase, putative / lactase, putative, similar to beta-galactosidase precursor SP:P489...	Beta galactosidase 1 (BGAL1 ), beta-galactosidase 1 (BGAL1 )				CB822587	PU1_plate23_I10 PU1 Prunus persica cDNA similar to Beta-galactosidase precursor (Lactase) (Acid b...	DY634402	Beta-galactosidase [Fragaria ananassa (Strawberry)]	TA4530_3760	Cell wall related	Glycan degradation	Hormones	Stress	Cold, Drought, Pathogen, Salinity	ABA			COLD-ABA	COLD-ABA	sig-global
PPN002H11	0.173352		CS-glob8					M-CS positvely corr>90	0.9105	0.0017		CL1118Contig1	zinc finger (C3HC4-type RING finger) family protein, contains Pfam domain, PF00097: Zinc finger, ...	AT2G40830	zinc finger (C3HC4-type RING finger) family protein, contains Pfam domain, PF00097: Zinc finger, ...	(RHC1A),		PP_LEa0022K21f		DY647982	PU4_plate21_D16 PU4 Prunus persica cDNA similar to weakly similar to RING-H2 finger protein (RHC1...	DY647982	Expressed protein [Arabidopsis thaliana (Mouse-ear cress)]	TA4086_3760	Cell wall related	cell wall redox homeostasis	Hormones	Stress	Cold, Pathogen	ABA			COLD-ABA	COLD-ABA	sig-global
PPN005F03	0.262248		CS-glob11					M-CS positvely corr>90	0.9428	0.0004		PPN005F03-T7_c_s	Oligopeptide transporter 7	AT4G10770	oligopeptide transporter OPT family protein, similar to oligopeptide transporter Opt1p (Candida a...	AT OLIGOPEPTIDE TRANSPORTER 7 (ATOPT7 ), OLIGOPEPTIDE TRANSPORTER 7 (OPT7 ),				DY640211	PU2_plate19_J12 PU2 Prunus persica cDNA similar to weakly similar to oligopeptide transporter OPT...	DY640211	Oligopeptide transporter 7 [Arabidopsis thaliana (Mouse-ear cress)]	DY640211	Transport	oligopepetide transport		Stress	Cold, Drought, Pathogen, Salinity				COLD	COLD	sig-global
PPN072D01	0.276817		CS-glob11					M-CS positvely corr>90	0.9106	0.0017		PPN072D01-T7_c_s	NPR1-like protein	AT5G45110	ankyrin repeat family protein / BTB/POZ domain-containing protein, contains Pfam domain, PF00023:...	NPR1-LIKE PROT 3 (NPR3),		PP_LEa0037B17f		BU048791	PP_LEa0037B17f Peach developing fruit mesocarp Prunus persica cDNA clone PP_LEa0037B17f, mRNA seq...	BU048791	NIM1-like protein 1 [Nicotiana tabacum (Common tobacco)]	BU048791	RNA transcription regulation	NIN family	Hormones	Stress	Cold, Drought, Pathogen, Salinity	ABA, CK		cold&ABA regulons	COLD-ABA	COLD-ABA	sig-global
PPN037E08	0.295786		CS-glob7					M-CS positvely corr>90	0.9008	0.0023		PPN037E08-T7_c_s	0	AT5G63000	expressed protein					DY640548	PU2_plate23_I17 PU2 Prunus persica cDNA similar to hypothetical Helix-turn-helix, Fis-type contai...	DY640548	Similarity to unknown protein [Arabidopsis thaliana (Mouse-ear cress)]	DY640548	Unknown function	Unknown protein		Stress	Cold, Pathogen				COLD	COLD	sig-global
PPN020H03	0.31043		CS-glob11					M-CS positvely corr>90	0.9174	0.0013		CL1437Contig1	NTMTP1B	AT3G58810	zinc transporter, putative, similar to zinc transporter 4; ZnT4 (Mus musculus) gi:2582990:gb:AAB8...	METAL TOLERANCE PROT A2 (MTPA2 ), (ATMTPA2 ), METAL TOLERANCE PROT 3 (MTP3 )									Transport	Zn transport		Stress	Cold, Salinity				COLD	COLD	sig-global
PPN049E11	0.310672		CS-glob6					M-CS positvely corr>90	0.9526	0.0003		PPN049E11-T7_c_s	AJ533913 S3II Prunus persica cDNA clone PP_S3IIall_A7_D09, mRNA sequence					PP_S3IIall_A7_D09		AJ533913	AJ533913 S3II Prunus persica cDNA clone PP_S3IIall_A7_D09, mRNA sequence	AJ533913		AJ533913	Unknown function	Unknown protein									sig-global
PPN053B09	0.314297		CS-glob8		CS1 S>LS			M-CS positvely corr>90	0.9075	0.0018	RG gene	CL129Contig1	At1g47530/F16N3_20	AT1G47530	ripening-responsive protein, putative, similar to ripening regulated protein DDTFR18 (Lycopersico...					DY634143	PU1_plate20_E21 PU1 Prunus persica cDNA similar to weakly similar to MATE efflux family protein [...	DY634143	F26F24.14 [Arabidopsis thaliana (Mouse-ear cress)]	TA8909_3760	Transport	MATE antiporter/secondary metabolite transport	Hormones	Stress	Cold, Drought, Salinity	JA			COLD	COLD	sig-global
PPN022H03	0.322207		CS-glob6		CS1 S>LS	CS2 S>LS		M-CS positvely corr>90	0.9012	0.0022		PPN022H03-T7_c_s	Malus_x_domestica transcript; similar to Putative ATP-dependent RNA helicase [Arabidopsis thalian...							DY640526	PU2_plate27_P02 PU2 Prunus persica cDNA similar to similar to DEAD box RNA helicase, putative [Ar...	DY640526	Putative ATP-dependent RNA helicase [Arabidopsis thaliana (Mouse-ear cress)]	DY640526	RNA post-transcriptional regulation	RNA biogenesis and processing									sig-global
PPN068F09	0.332447		CS-glob8					M-CS positvely corr>90	0.9367	0.0006		CL1205Contig1	Arabidopsis thaliana genomic DNA, chromosome 5, P1 clone:MHF15	AT5G06360	ribosomal protein S8e family protein, contains Pfam profile PF01201: Ribosomal protein S8e			PP_LEa0007B09f		DY635144	PU1_plate42_I13 PU1 Prunus persica cDNA similar to similar to expressed protein [Arabidopsis thal...	DY635144	Arabidopsis thaliana genomic DNA, chromosome 5, P1 clone:MHF15 [Arabidopsis thaliana (Mouse-ear c...	TA5872_3760	RNA translation and protein assembly	ribosome organization and biogenesis		Stress	Cold				COLD	COLD	sig-global
PPN030H01	0.340666		CS-glob8					M-CS positvely corr>90	0.9164	0.0014		PPN030H01-T7_c_s	Putative RNA-binding protein	AT1G60650	glycine-rich RNA-binding protein, putative, similar to RNA binding protein(RZ-1) GI:1435061 from ...					DY639997	PU2_plate16_I21 PU2 Prunus persica cDNA similar to weakly similar to glycine-rich RNA-binding pro...	DY639997	Putative RNA-binding protein [Arabidopsis thaliana (Mouse-ear cress)]	DY639997	Structure maintenance proteins	RNA chaperone		Stress	Cold, Salinity		Osmoprotectants and chaperones		COLD	COLD	sig-global
PPN076E04	0.35038		CS-glob6					M-CS positvely corr>90	0.9379	0.0006		CL879Contig1	Gb|AAF18497.1	AT3G19640	magnesium transporter CorA-like family protein (MRS2-3), low similarity to SP:Q01926 RNA splicing...			PP_S3IIsel_A3_E09		DY634612	PU1_plate28_E15 PU1 Prunus persica cDNA similar to weakly similar to magnesium transporter CorA-l...	DY634612	Gb|AAF18497.1 [Arabidopsis thaliana (Mouse-ear cress)]	TA5363_3760	RNA post-transcriptional regulation	Splicing	Hormones	Stress	Cold, Pathogen	ABA			COLD-ABA	COLD-ABA	sig-global
PPN059C05	0.358694		CS-glob8		CS1 S>LS			M-CS positvely corr>90	0.9071	0.0019		CL249Contig1	Pyruvate dehydrogenase E1 beta subunit isoform 3	AT5G50850	pyruvate dehydrogenase E1 component beta subunit, mitochondrial / PDHE1-B (PDH2), identical to SP...	MACCI-BOU (MAB1),				DY637730	PU2_plate16_K20 PU2 Prunus persica cDNA similar to putative pyruvate dehydrogenase E1 beta subuni...	DY637730	Putative pyruvate dehydrogenase E1 beta subunit isoform 1 protein [Oryza sativa (japonica cultiva...	TA6561_3760	Pyruvate metabolism	Pyruvate conversion to acetyl-CoA		Stress	Cold				COLD	COLD	sig-global
PP1004C11	0.360638		CS-glob11					M-CS positvely corr>90	0.9365	0.0006		PP1004C11-T7_c_s	Prunus_persica transcript; similar to HDZip I protein [Glycine max (Soybean)]					PP_YEa0028A04		DW351529	PU1_plate41_E23 PU1 Prunus persica cDNA clone PU1_plate41_E23 5' similar to PU1_plate41_E23 weakl...	DW351529	HDZip I protein [Glycine max (Soybean)]	TA3291_3760	RNA transcription regulation	HD-ZIP family									sig-global
PPN065A05	0.38197		CS-glob6					M-CS positvely corr>90	0.9646	0.0001		PPN065A05-T7_c_s	Protein At1g27760	AT1G27760	interferon-related developmental regulator family protein / IFRD protein family, contains Pfam PF...			PP_S3IIall_A4_D01		DY635890	PU1_plate56_K04 PU1 Prunus persica cDNA similar to expressed mRNA inferred from putative interfer...	DY635890	Protein At1g27760 [Arabidopsis thaliana (Mouse-ear cress)]	TA8049_3760	Unknown function	Unknown interferon protein	Hormones	Stress	Cold, Drought, Pathogen, Salinity	ABA			COLD-ABA	COLD-ABA	sig-global
PPN006D10	0.382025		CS-glob8		CS1 S>LS			M-CS positvely corr>90	0.9061	0.0019		PPN006D10-T7_c_s	F13K23.18 protein	AT1G12930	importin-related, similar to late gestation lung 2 protein (GI:7274209) {Rattus norvegicus}; simi...										Trafficking machinery and membrane dynamics	Translocation of proteins		Stress	Cold				COLD	COLD	sig-global
PPN035D05	0.385925		CS-glob7					M-CS positvely corr>90	0.9028	0.0021		PPN035D05-T7_c_s	Lissencephaly type-1-like homology motif; CTLH, C-terminal to LisH motif	AT3G16830	WD-40 repeat family protein, contains 10 WD-40 repeats (PF00400) (1 weak)	TOPLESS-RELATED 2 (TPR2),		PP_S3IIsel_A1_F03		AJ533190	AJ533190 S3II Prunus persica cDNA clone PP_S3IIsel_A1_F03, mRNA sequence	AJ533190	Lissencephaly type-1-like homology motif; CTLH, C-terminal to LisH motif; Nitrous oxide reductase...	TA8510_3760	Nucleotide metabolism	Unknown nucleotide binding protein	Hormones	Stress	Cold, Pathogen	BR			COLD	COLD	sig-global
PPN018E04	0.391005		CS-glob5		CS1 S>LS			M-CS positvely corr>90	0.9235	0.0011		PPN018E04-T7_c_s	Ubiquitin carboxyl-terminal hydrolase	AT3G11910	ubiquitin-specific protease, putative, strong similarity to ubiquitin-specific protease 12 (UBP12...	UBIQUITIN-SPECIFIC PROTEASE 13 (UBP13),				DY639887	PU2_plate3_J12 PU2 Prunus persica cDNA similar to similar to putative ubiquitin-specific protease...	DY639887	Ubiquitin-specific protease UBP12, putative [Oryza sativa (japonica cultivar-group)]	DY639887	Protein degradation	Ubiquitin degradation		Stress	Cold, Pathogen				COLD	COLD	sig-global
PPN062A01	0.396321		CS-glob8					M-CS positvely corr>90	0.9038	0.0021		CL1326Contig1	AT4g39690/T19P19_80	AT4G39690	expressed protein					DY653683	PU4_plate42_O05 PU4 Prunus persica cDNA similar to expressed mRNA inferred from expressed protein...	DY653683	AT4g39690/T19P19_80 [Arabidopsis thaliana (Mouse-ear cress)]	DY653683	Unknown function	Unkown mitochondrial protein		Stress	Cold				COLD	COLD	sig-global
PPN012A08	0.419869		CS-glob8			CS2 S>LS		M-CS positvely corr>90	0.9145	0.0015		PPN012A08-T7_c_s	Protein phosphatase 2C	AT3G11410	protein phosphatase 2C, putative / PP2C, putative, identical to protein phosphatase 2C (PP2C) GB:...	AT PROT PHOSPHATASE 2CA (ATPP2CA ), (AHG3 ), AT PROT PHOSPHATASE 2CA (PP2CA ),		PP_LEa0016A11f		BU043426	PP_LEa0016A11f Peach developing fruit mesocarp Prunus persica cDNA clone PP_LEa0016A11f, mRNA seq...	BU043426	Protein phosphatase 2C [Prunus avium (Cherry)]	TA6537_3760	Signal transduction pathway	ABA signaling/reversible protein dephosphorilation	Hormones	Stress	Cold, Drought, Salinity	ABA		cold&ABA regulons	COLD-ABA	COLD-ABA	sig-global
PPN070A03	0.463043		CS-glob8			CS2 S>LS		M-CS positvely corr>90	0.9228	0.0011		PPN070A03-T7_c_s	Leaf senescence related protein-like	AT2G14530	expressed protein					CV047970					Unknown function	Unknown protein		Stress	Cold				COLD	COLD	sig-global
PPN064C03	0.474809		CS-glob6		CS1 S>LS			M-CS positvely corr>90	0.9232	0.0011		PPN064C03-T7_c_s	Zfwd1 protein	AT4G25440	ZFWD1 | WD-40 repeat family protein / zfwd1 protein (ZFWD1), identical to zfwd1 protein (GI:12057...	zinc finger WD40 repeat PROT 1 (ZFWD1),									RNA transcription regulation	C3H Family		Stress	Drought, Salinity						sig-global
PPN031D01	0.475205		CS-glob6		CS1 S>LS	CS2 S>LS		M-CS positvely corr>90	0.9056	0.002		PPN031D01-T7_c_s	F22G5.28	AT1G07380	ceramidase family protein, contains similarity to mitochondrial ceramidase (Homo sapiens) gi:9246...					DY633800	PU1_plate1_G04 PU1 Prunus persica cDNA similar to weakly similar to ceramidase family protein [Ar...	DY633800	F22G5.28 [Arabidopsis thaliana (Mouse-ear cress)]	DY633800	Lipid metabolism	sphingolipid metabolism	Hormones	Stress	Cold, Drought, Pathogen	BR	Osmoprotectants and chaperones	cold&ABA regulons	COLD	COLD	sig-global
PPN065D06	0.496479		CS-glob11		CS1 S>LS			M-CS positvely corr>90	0.9829	0		PPN065D06-T7_c_s	Nucleic acid binding protein	AT1G47500	ATRBP47C' | RNA-binding protein 47 (RBP47), putative, similar to DNA binding protein GI:1899187 f...	RNA-binding PROT 47C' (ATRBP47C'),		PP_LEa0003P17f		DY646400	PU3_plate9_H01 PU3 Prunus persica cDNA similar to similar to nucleic acid binding protein [Nicoti...	DY646400	Nucleic acid binding protein [Nicotiana tabacum (Common tobacco)]	DY646400	RNA post-transcriptional regulation	RNA biogenesis and processing	Hormones	Stress	Cold	ABA, ET			COLD-ABA	COLD-ABA	sig-global
PPN009A07	0.524649		CS-glob7					M-CS positvely corr>90	0.9146	0.0015		PPN009A07-T7_c_s	CID4 | hydroxyproline-rich glycoprotein family protein, similar to Mrs16p (GI:2737884) (Saccharom...	AT3G14010	CID4 | hydroxyproline-rich glycoprotein family protein, similar to Mrs16p (GI:2737884) (Saccharom...	CTC-Interacting Domain 4 (CID4),		PP_LEa0009C08f		BU043068	PP_LEa0009C08f Peach developing fruit mesocarp Prunus persica cDNA clone PP_LEa0009C08f, mRNA seq...	BU041376		TA4570_3760	RNA post-transcriptional regulation	RNA biogenesis and processing	Hormones	Stress	Cold, Darkness, Drought, Salinity	ABA			COLD-ABA	COLD-ABA	sig-global
PPN008C12	0.533742		CS-glob6		CS1 S>LS	CS2 S>LS		M-CS positvely corr>90	0.9376	0.0006		PPN008C12-T7_c_s	Pre-mRNA splicing factor ATP-dependent RNA helicase-like protein	AT5G13010	EMB3011 | RNA helicase, putative, similar to DEAH-box RNA helicase (Chlamydomonas reinhardtii) GI...	embryo defective 3011 (EMB3011),					AM289129 Prunus persica fruit skin mature fruit Prunus persica cDNA clone Skin89A07, mRNA sequence	AM289129			RNA post-transcriptional regulation	Splicing	Hormones	Stress	Cold, Drought, Pathogen, Salinity	ABA			COLD-ABA	COLD-ABA	sig-global
PPN018G04	0.536761		CS-glob8		CS1 S>LS			M-CS positvely corr>90	0.9708	0.0001		CL70Contig2	CDNA FLJ16186 fis, clone BRTHA2007060, moderately similar to EUKARYOTIC TRANSLATION INITIATION FA...	AT4G11420	eukaryotic translation initiation factor 3 subunit 10 / eIF-3 theta / eIF3a (TIF3A1), identical t...	EUKARYOTIC TRANSLATION INITIATION FACTOR 3A (EIF3A ), (ATEIF3A-1 ), (EIF3A-1 ), (ATTIF3A1 ), (TIF3A1 )		UD_S4_pcpl10D1		DY650642	PU4_plate40_N14 PU4 Prunus persica cDNA similar to similar to eukaryotic translation initiation f...	DY650642	Eukaryotic translation initiation factor 3 subunit 10 [Arabidopsis thaliana (Mouse-ear cress)]	TA8376_3760	RNA translation and protein assembly	regulation of protein biosynthesis		Stress	Cold				COLD	COLD	sig-global
PP1005G07	0.601135		CS-glob6		CS1 S>LS	CS2 S>LS		M-CS positvely corr>90	0.9721	0.0001		PP1005G07-T7_c_s	Aldehyde dehydrogenase	AT1G44170	aldehyde dehydrogenase, putative (ALDH), similar to aldehyde dehydrogenase ALDH (Craterostigma pl...	ALDEHYDE DEHYDROGENASE 3H1 (ALDH3H1), ALDEHYDE DEHYDROGENASE 4 (ALDH4)				DY643224	PU3_plate27_D04 PU3 Prunus persica cDNA similar to weakly similar to aldehyde dehydrogenase, puta...	DY643224	Aldehyde dehydrogenase, putative [Arabidopsis thaliana (Mouse-ear cress)]	TA4167_3760	Pyruvate metabolism	pyruvate-lactate interconversions	Hormones			ABA			ABA	ABA	sig-global
PPN061C12	0.651416		CS-glob5					M-CS positvely corr>90	0.9411	0.0005		PPN061C12-T7_c_s	Similarity to guanine nucleotide exchange factor	AT5G38640	eukaryotic translation initiation factor 2B family protein / eIF-2B family protein, similar to SP...			Pp-S4EST0307		DY639837	PU2_plate6_A07 PU2 Prunus persica cDNA similar to similar to eukaryotic translation initiation fa...	DY639837	F27J15.24 [Arabidopsis thaliana (Mouse-ear cress)]	TA8814_3760	RNA translation and protein assembly	regulation of protein biosynthesis									sig-global
PPN073H04	0.660265		CS-glob8			CS2 S>LS		M-CS positvely corr>90	0.9316	0.0008		PPN073H04-T7_c_s	T22J18.21 protein	AT1G22610	C2 domain-containing protein, contains INTERPRO:IPR000008 C2 domain					DY633559	PU1_plate18_E11 PU1 Prunus persica cDNA similar to similar to C2 domain-containing protein [Arabi...	DY633559	T22J18.21 protein [Arabidopsis thaliana (Mouse-ear cress)]	TA6559_3760	Secondary metabolism	Unknown phosphoribosyltransferase		Stress	Cold, Pathogen				COLD	COLD	sig-global
PPN001G06	0.677306		CS-glob6		CS1 S>LS			M-CS positvely corr>90	0.9224	0.0011	RG gene	PPN001G06-T7_c_s	F11F12.23 protein	AT1G50410	SNF2 domain-containing protein / helicase domain-containing protein / RING finger domain-containi...										Chromatin status and regulation	chromatin assembly/diassembly		Stress	Cold				COLD	COLD	sig-global
PPN025F08	0.680946		CS-glob8		CS1 S>LS	CS2 S>LS		M-CS positvely corr>90	0.9225	0.0011		PPN025F08-T7_c_s	Heat shock cognate 70 kDa protein	AT1G56410	HSP70T-1 | heat shock cognate 70 kDa protein, putative / HSC70, putative / HSP70, putative, stron...	EARLY-RESPONSIVE TO DEHYDRATION 2 (ERD2 ), HEAT SHOCK PROT 70T-1 (HSP70T-1 ),		PP_LEa0017L06f		DY642230	PU3_plate3_A04 PU3 Prunus persica cDNA similar to similar to high molecular weight heat shock pro...	DY642230	DnaK protein, putative [Oryza sativa (japonica cultivar-group)]	TA4245_3760	Structure maintenance proteins	HSP		Stress	Cold		Osmoprotectants and chaperones		COLD	COLD	sig-global
PPN020H04	0.681424		CS-glob11					M-CS positvely corr>90	0.9091	0.0018		CL893Contig1	Luminal-binding protein 1 precursor	AT5G28540	luminal binding protein 1 (BiP-1) (BP1), SWISS-PROT:Q9LKR3 PMID:8888624	(BIP1),		PP_LEa0006B19f		BU040484	PP_LEa0006B19f Peach developing fruit mesocarp Prunus persica cDNA clone PP_LEa0006B19f, mRNA seq...	BU040484	Heat shock protein 70 [Cucumis sativus (Cucumber)]	TA7415_3760	RNA translation and protein assembly	Protein folding		Stress	Cold, Drought, Pathogen, Salinity				COLD	COLD	sig-global
PPN066G12	0.730641		CS-glob5		CS1 S>LS	CS2 S>LS		M-CS positvely corr>90	0.932	0.0007	RG gene	CL1435Contig1	Putative Anthranilate phosphoribosyltransferase	AT1G70570	anthranilate phosphoribosyltransferase, putative, similar to anthranilate phosphoribosyltransfera...					DY646075	PU3_plate14_K07 PU3 Prunus persica cDNA similar to weakly similar to anthranilate phosphoribosylt...	DY646075	Hypothetical protein F5A18.25 [Arabidopsis thaliana (Mouse-ear cress)]	DY646075	Aminoacid metabolism	phenylalanine, tyrosine and tryptophan metabolism		Stress	Cold				COLD	COLD	sig-global
PPN013C05	0.73238		CS-glob11		CS1 S>LS			M-CS positvely corr>90	0.9753	0		PPN013C05-T7_c_s	Arabidopsis thaliana genomic DNA, chromosome 5, TAC clone:K21I16	AT5G40470	expressed protein										Unknown function	Unknown membrane protein	Hormones	Stress	Cold, Salinity	ABA			COLD-ABA	COLD-ABA	sig-global
PPN050D04	0.758175		CS-glob8		CS1 S>LS			M-CS positvely corr>90	0.902	0.0022		CL1215Contig1	ERD1 protein, chloroplast precursor	AT5G51070	ATP-dependent Clp protease ATP-binding subunit (ClpD), (ERD1), SAG15/ERD1; identical to ERD1 prot...	EARLY RESPONSIVE TO DEHYDRATION 1 (ERD1 ), (CLPD ),		PP_LEa0035F14f		BU048377	PP_LEa0035F14f Peach developing fruit mesocarp Prunus persica cDNA clone PP_LEa0035F14f, mRNA seq...	BU048377	ERD1 protein, chloroplast precursor [Arabidopsis thaliana (Mouse-ear cress)]	TA7342_3760	Protein degradation	chloroplast protease	Hormones	Stress	Cold, Drought, Pathogen, Salinity	ABA, JA		cold&ABA regulons	COLD-ABA	COLD-ABA	sig-global
PPN015E06	0.835842		CS-glob8		CS1 S>LS			M-CS positvely corr>90	0.9068	0.0019		PPN015E06-T7_c_s	Apr protease	AT5G23660	nodulin MtN3 family protein, similar to MtN3 GI:1619602 (root nodule development) from (Medicago ...	Arabidopsis homolog of Medicago truncatula MTN3 (MTN3),		S31B14		DY644969	PU3_plate33_A16 PU3 Prunus persica cDNA similar to weakly similar to MtN3 [Medicago truncatula], ...	DY643685	MtN3 protein precursor [Medicago truncatula (Barrel medic)]	DY644969	Protein degradation	protease	Hormones	Stress	Cold, Drought, Pathogen, Salinity	ABA			COLD-ABA	COLD-ABA	sig-global
PPN030D11	0.920496		CS-glob1		CS1 S>LS	CS2 S>LS		M-CS positvely corr>90	0.9037	0.0021	RG gene	PPN030D11-T7_c_s	Cycloartenol synthase	AT2G07050	cycloartenol synthase (CAS1) / 2,3-epoxysqualene--cycloartenol cyclase / (S)-2,3-epoxysqualene mu...	cycloartenol synthase 1 (CAS1),				DY646419	PU3_plate2_N20 PU3 Prunus persica cDNA similar to cycloartenol synthase homolog [Betula platyphyl...	DY646419	Cycloartenol synthase [Betula platyphylla]	DY646419	Secondary metabolism	Terpene metabolism		Stress	Cold, Pathogen				COLD	COLD	sig-global
PPN073D10	0.969373		CS-glob5		CS1 S>LS			M-CS positvely corr>90	0.9011	0.0022	RG gene	CL1466Contig1	Cycloartenol synthase	AT2G07050	cycloartenol synthase (CAS1) / 2,3-epoxysqualene--cycloartenol cyclase / (S)-2,3-epoxysqualene mu...	cycloartenol synthase 1 (CAS1),		PP_LEa0007A11f		BU040703	PP_LEa0007A11f Peach developing fruit mesocarp Prunus persica cDNA clone PP_LEa0007A11f, mRNA seq...	BU040703	Cycloartenol synthase [Centella asiatica]	TA7341_3760	Secondary metabolism	Terpene metabolism		Stress	Cold, Pathogen				COLD	COLD	sig-global
PPN063B12	0.993783		CS-glob8		CS1 S>LS	CS2 S>LS	CS3 LS>S	M-CS positvely corr>90	0.9039	0.0021	RG gene	PPN063B12-T7_c_s	Helix-turn-helix, AraC type; NAD-binding site; Fumarate lyase	AT4G37760	squalene monooxygenase, putative / squalene epoxidase, putative, similar to SP:O65404 (SE 1,1), S...	squalene epoxidase 3 (SQE3),		PP_LEa0010B04f		DY649557	PU4_plate34_H12 PU4 Prunus persica cDNA similar to weakly similar to squalene monooxygenase 2 [Me...	DY649557	Squalene epoxidase [Panax ginseng (Korean ginseng)]	TA6128_3760	Secondary metabolism	Sterol metabolism	Hormones	Stress	Cold, Pathogen	ABA, JA			COLD-ABA	COLD-ABA	sig-global
PPN002C06	1.08354		CS-glob6		CS1 S>LS	CS2 S>LS		M-CS positvely corr>90	0.9157	0.0014		PPN002C06-T7_c_s	no_annotation_available												No annotation available	No annotation available									sig-global
PPN019E10	1.11716		CS-glob5		CS1 S>LS	CS2 S>LS		M-CS positvely corr>90	0.938	0.0006	RG gene	CL1423Contig1	Plasma membrane ATPase 1	AT5G62670	AHA11 | ATPase, plasma membrane-type, putative / proton pump, putative, strong similarity to P-ty...	Arabidopsis H(+), -ATPase 11 (AHA11),				DY644354	Prunus persica mRNA for plasma membrane H+ ATPase (PPA1 gene)	AJ271439.1	Plasma membrane H+-ATPase [Lycopersicon esculentum (Tomato)]	TA4364_3760	Energy production	plasma membrane ATP production	Hormones	Stress	Cold, Pathogen	ABA, ET			COLD-ABA	COLD-ABA	sig-global
PPN032E02	1.19727		CS-glob8		CS1 S>LS			M-CS positvely corr>90	0.9241	0.001	RG gene	PPN032E02-T7_c_s	no_annotation_available												No annotation available	No annotation available									sig-global
PPN001D01	1.44754	Cold-PC2 postive	CS-glob11		CS1 S>LS	CS2 S>LS	CS3 S>LS	M-CS positvely corr>90	0.9443	0.0004		PPN001D01-T7_c_s	Phosphoserine aminotransferase, chloroplast precursor	AT4G35630	phosphoserine aminotransferase, chloroplast (PSAT), identical to Phosphoserine aminotransferase, ...	(PSAT),		PP_YEa0030H06		BU574553	AM290447 Prunus persica fruit skin mature fruit Prunus persica cDNA clone Skin68F10, mRNA sequence	AM290447	Phosphoserine aminotransferase, chloroplast precursor [Spinacia oleracea (Spinach)]	DT454951	Aminoacid metabolism	Glycine, serine and threonine metabolism	Hormones	Stress	Cold, Drought, Salinity	ABA, JA			COLD-ABA	COLD-ABA	sig-global
PPN054B03	-1.79761	Cold-PC2 negative	CS-glob9		CS1 LS>S	CS2 LS>S			-0.828	0.0111		CL242Contig1	CBF1	AT4G25480	encodes a member of the DREB subfamily A-1 of ERF/AP2 transcription factor family (CBF3). The pro...	DEHYDRATION RESPONSE ELEMENT B1A (DREB1A ), C-REPEAT BINDING FACTOR 3 (CBF3 )				DY639769	PU2_plate10_M03 PU2 Prunus persica cDNA similar to similar to CaCBF1B [Capsicum annuum] contains ...	DY639769	CBF1 [Malus domestica (Apple) (Malus sylvestris)]	DY639769	RNA transcription regulation	AP2/EREBP family	Hormones	Stress	Cold, Drought, Pathogen	ABA, ET		cold&ABA regulons	COLD-ABA	COLD-ABA	sig-global
PPN054B07	-1.66373	Cold-PC2 negative	CS-glob9		CS1 LS>S	CS2 LS>S	CS3 S>LS		-0.7517	0.0315		PPN054B07-T7_c_s	Calcium-binding EF-hand	AT4G27280	calcium-binding EF hand family protein, similar to EF-hand Ca2+-binding protein CCD1 (Triticum ae...					DY640636	PU2_plate32_O12 PU2 Prunus persica cDNA similar to weakly similar to calcium-binding EF hand fami...	DY640636	Avr9/Cf-9 rapidly elicited protein 20 [Nicotiana tabacum (Common tobacco)]	TA8699_3760	Signal transduction pathway	Auxin signaling/PINOID-Mediated Signaling	Hormones	Stress	Cold	ABA, AUX, BR, ET, JA		cold&ABA regulons	COLD-ABA	COLD-ABA-AUX	sig-global
PPN042C11	-1.56475	Cold-PC2 negative	CS-glob10		CS1 LS>S	CS2 LS>S			-0.3647	0.3744	RG gene	PPN042C11-T7_c_s	AM290040 Prunus persica fruit skin mature fruit Prunus persica cDNA clone Skin63F11, mRNA sequenc...								AM290040 Prunus persica fruit skin mature fruit Prunus persica cDNA clone Skin63F11, mRNA sequence	AM290040			Unknown function	Unknown protein									sig-global
PPN031G02	-1.43984	Cold-PC2 negative	CS-glob10		CS1 LS>S				#N/A	#N/A	RG gene	PPN031G02-T7_c_s	Centromere protein	AT3G22790	kinase interacting family protein, similar to kinase interacting protein 1 (GI:13936326) (Petunia...										Cytoskeleton organization and biogenesis	Microtubule-microtubule organization		Stress	Cold, Drought, Salinity				COLD	COLD	sig-global
PPN043F02	-1.41111	Cold-PC2 negative	CS-glob9		CS1 LS>S	CS2 LS>S			-0.7831	0.0215	RG gene	CL1250Contig1	Os03g0606200 protein	AT5G59613	expressed protein			S410B22		AJ823147	AJ823147 S4 Prunus persica cDNA clone S410B22, mRNA sequence	AJ823147	Hypothetical protein F18L15.150 [Arabidopsis thaliana (Mouse-ear cress)]	AJ823147	Energy production	mitochondrial electron chain									sig-global
PPN047G08	-1.36718	Cold-PC2 negative	CS-glob4		CS1 LS>S				#N/A	#N/A	RG gene	PPN047G08-T7_c_s	Bet1-like SNARE 1-1	AT3G58170	Bet1-like SNARE 1-1 / Bet1 / Sft1-like SNARE 14a / BS14a (BET11), identical to SP:Q9M2J9 Bet1-lik...	A. THALIANA BET1P/SFT1P-LIKE PROT 14A (ATBS14A ), (ATBET11 ), (BET11 )		PP_LEa0009E15f		CB822170	PP_LEa0009E15f Peach developing fruit mesocarp Prunus persica cDNA clone PP_LEa0009E15f, mRNA seq...	BU041418	Bet1-like SNARE 1-1 [Arabidopsis thaliana (Mouse-ear cress)]	TA6159_3760	Trafficking machinery and membrane dynamics	ER to Golgy/ V-SNARE	Hormones	Stress	Cold	ABA			COLD-ABA	COLD-ABA	sig-global
PPN048C10	-1.35377	Cold-PC2 negative	CS-glob4		CS1 LS>S				#N/A	#N/A	RG gene	PPN048C10-T7_c_s	Os01g0128300 protein	AT1G67080	expressed protein	abscisic acid (ABA), -deficient 4 (ABA4),				DW346996	PP_LEc0013I14f Peach shoot Prunus persica cDNA clone PP_LEc0013I14f, mRNA sequence	DW346996			Secondary metabolism	ABA biosynthesis	Hormones	Stress	Cold	ABA		cold&ABA regulons	COLD-ABA	COLD-ABA	sig-global
PPN076F06	-1.34725	Cold-PC2 negative	CS-glob2		CS1 LS>S				-0.8141	0.0139	RG gene	CL18Contig3	F17A17.37 protein	AT3G08030	expressed protein, contains Pfam profile PF04862: Protein of unknown function, DUF642			UD_S4_pcpl3A12Enea		BU046247	Arabidopsis thaliana, mRNA sequence	NP_566328.1	F17A17.37 protein [Arabidopsis thaliana (Mouse-ear cress)]	TA3347_3760	Cell wall related	Unknown extracellular matrix protein	Hormones	Stress	Cold, Drought, Pathogen	CK, JA			COLD	COLD	sig-global
PP1004A05	-1.32482	Cold-PC2 negative	CS-glob9		CS1 LS>S	CS2 LS>S	CS3 S>LS		-0.8333	0.0102		PP1004A05-T7_c_s	SRC2	AT1G09070	C2 domain-containing protein / src2-like protein, putative, similar to cold-regulated gene SRC2 (...	SOYBEAN GENE REGULATED BY COLD-2 (SRC2 ), SOYBEAN GENE REGULATED BY COLD-2 ((AT), SRC2 ),		UD_S4_pcpl1g4C		DY638274	PU2_plate21_M13 PU2 Prunus persica cDNA similar to hypothetical protein shock protein SRC2 (pir T...	DY638274	SRC2 [Glycine max (Soybean)]	TA3985_3760	Trafficking machinery and membrane dynamics	protein targeting to vacuole	Hormones	Stress	Cold, Darkness, Drought, Pathogen, Salinity	ABA, JA		cold&ABA regulons	COLD-ABA	COLD-ABA	sig-global
PP1003C05	-1.31962	Cold-PC2 negative	CS-glob4	M-LS>M-S	CS1 LS>S		CS3 LS>S		-0.8149	0.0137	RG gene	PP1003C05-T7_c_s	Mannan endo-1,4-beta-mannosidase	AT5G66460	(1-4)-beta-mannan endohydrolase, putative, similar to (1-4)-beta-mannan endohydrolase (Coffea ara...			PP_LEa0003F18f		BU039614	PP_LEa0003F18f Peach developing fruit mesocarp Prunus persica cDNA clone PP_LEa0003F18f, mRNA seq...	BU039614	Mannan endo-1,4-beta-mannosidase [Arabidopsis thaliana (Mouse-ear cress)]	TA4834_3760	Cell wall related	hemicellulosic polysaccharide degradadion	Hormones	Stress	Cold	ABA, AUX		cold&ABA regulons	COLD-ABA	COLD-ABA-AUX	sig-global
PPN045A07	-1.31953	Cold-PC2 negative	CS-glob10		CS1 LS>S	CS2 LS>S			0.1886	0.6546	RG gene	CL1036Contig1	Metallothionein-like protein					PP_YEa0020B06		DN676997	PP_YEa0020B06 Peach developing fruit mesocarp Stage S4 Prunus persica cDNA clone PP_YEa0020B06 5'...	DN676997		TA2781_3760	Antioxidant system	Regulation of Zn levels and ROs scavenger									sig-global
PPN044A04	-1.31674	Cold-PC2 negative	CS-glob10		CS1 LS>S				-0.0981	0.8172	RG gene	CL988Contig1	Os07g0523100 protein	AT4G14320	60S ribosomal protein L36a/L44 (RPL36aB)			S36D16		AJ824494	AJ824494 S3 Prunus persica cDNA clone S36D16, mRNA sequence	AJ824494	60S ribosomal protein L44 [Gossypium hirsutum (Upland cotton)]	TA4521_3760	RNA translation and protein assembly	ribosome organization and biogenesis		Stress	Cold, Pathogen				COLD	COLD	sig-global
PPN049D04	-1.29849		CS-glob9		CS1 LS>S				#N/A	#N/A	RG gene	PPN049D04-T7_c_s	At1g29990	AT1G29990	prefoldin, putative, similar to Swiss-Prot:O15212 prefoldin subunit 6 (Protein Ke2) (Homo sapiens)	PREFOLDIN 6 (PDF6),				CV049589	PU3_plate36_J01 PU3 Prunus persica cDNA similar to weakly similar to prefoldin, putative [Arabido...	DY647039	At1g29990 [Arabidopsis thaliana (Mouse-ear cress)]	DY647039	Cytoskeleton organization and biogenesis	Microtubule-microtubule organization		Stress	Cold, Pathogen				COLD	COLD	sig-global
PPN026E02	-1.29332		CS-glob10		CS1 LS>S	CS2 LS>S			-0.752	0.0314	RG gene	PPN026E02-T7_c_s	Protein At5g62575	AT5G62575	expressed protein			S418N2		DY645789	PU3_plate51_C17 PU3 Prunus persica cDNA similar to expressed mRNA inferred from 122249 [Arabidops...	DY645789	Protein At5g62575 [Arabidopsis thaliana (Mouse-ear cress)]	TA4853_3760	Unknown function	Unknown mitochondrial protein		Stress	Cold, Pathogen				COLD	COLD	sig-global
PPN051B11	-1.28491		CS-glob10		CS1 LS>S				-0.8308	0.0106	RG gene	CL345Contig1	Zinc finger protein	AT1G51200	zinc finger (AN1-like) family protein, contains Pfam domains, PF01428: AN1-like Zinc finger and P...			PP_LEa0007G14f		CB823898	PP_LEa0007G14f Peach developing fruit mesocarp Prunus persica cDNA clone PP_LEa0007G14f, mRNA seq...	BU040831	Hypothetical protein p85RF [Prunus armeniaca (Apricot)]	TA3778_3760	Other nucleic acid metabolic process	Unknown DNA binding protein		Stress	Cold, Darkness				COLD	COLD	sig-global
PP1000E09	-1.24053		CS-glob8		CS1 LS>S				#N/A	#N/A	RG gene	PP1000E09-T7_c_s	Type I inositol-1,4,5-trisphosphate 5-phosphatase 11	AT1G47510	endonuclease/exonuclease/phosphatase family protein, similar to SP:P32019 Type II inositol-1,4,5-...	AT INOSITOL POLYPHOSPHATE 5-PHOSPHATASE 11 (AT5PTASE11 ), INOSITOL POLYPHOSPHATE 5-PHOSPHATASE 11 (5PTASE11 )									Signal transduction pathway	Phosphoinositide signal transduction	Hormones	Stress	Drought, Salinity	ABA, AUX, JA			ABA	ABA-AUX	sig-global
PPN025D08	-1.23893		CS-glob10		CS1 LS>S	CS2 LS>S			-0.2713	0.5158	RG gene	CL925Contig1	Glutaredoxin-like protein	AT5G40370	glutaredoxin, putative, similar to glutaredoxin (Ricinus communis) SWISS-PROT:P55143			S48N6		DY634171	PU1_plate20_K12 PU1 Prunus persica cDNA similar to hypothetical protein mRNA for glutaredoxin [Ri...	DY634171	Glutaredoxin-like protein [Arabidopsis thaliana (Mouse-ear cress)]	TA3445_3760	Antioxidant system	GLUTHATHIONE-GLUTAREDOXIN AND THIOREDOXIN REDOX HOMEOSTASIS		Stress	Cold, Pathogen				COLD	COLD	sig-global
PPN008C08	-1.23886		CS-glob10		CS1 LS>S	CS2 LS>S			0.0828	0.8455	RG gene	PPN008C08-T7_c_s	Neuraxin/MAP1B repeat; Late embryogenesis abundant protein	AT5G44310	late embryogenesis abundant domain-containing protein / LEA domain-containing protein, low simila...					DY634379	PU1_plate23_M05 PU1 Prunus persica cDNA similar to weakly similar to late embryogenesis abundant ...	DY634379		TA5812_3760	Structure maintenance proteins	LEA					Osmoprotectants and chaperones				sig-global
PPN030F05	-1.23234		CS-glob9		CS1 LS>S				0.011	0.9794	RG gene	PPN030F05-T7_c_s	60S ribosomal protein L38	AT3G59540	60S ribosomal protein L38 (RPL38B), 60S RIBOSOMAL PROTEIN L38 - Lycopersicon esculentum, EMBL:X69979			S229C10		AJ873872	AJ873872 Prunus persica fruit mesocarp plus epidermis 30 days after bloom Prunus persica cDNA clo...	AJ873872	60S ribosomal protein L38 [Arabidopsis thaliana (Mouse-ear cress)]	TA5740_3760	RNA translation and protein assembly	ribosome organization and biogenesis		Stress	Cold, Pathogen				COLD	COLD	sig-global
PPN061E12	-1.21867		CS-glob9		CS1 LS>S				-0.6789	0.0641	RG gene	CL646Contig1	Ribosomal protein S3Ae	AT3G04840	40S ribosomal protein S3A (RPS3aA), similar to 40S ribosomal protein S3A (S phase specific protei...			S418B10		AJ872430	AJ872430 Prunus persica fruit mesocarp plus epidermis 30 days after bloom Prunus persica cDNA clo...	AJ872430	40S ribosomal protein S3a [Helianthus annuus (Common sunflower)]	TA4761_3760	RNA translation and protein assembly	ribosome organization and biogenesis		Stress	Cold, Drought, Pathogen, Salinity				COLD	COLD	sig-global
PPN076F01	-1.19451		CS-glob2		CS1 LS>S				-0.7632	0.0276	RG gene	CL18Contig1	F17A17.37 protein	AT3G08030	expressed protein, contains Pfam profile PF04862: Protein of unknown function, DUF642			UD_S4_pcpl3A12Enea		DW350137	Arabidopsis thaliana, mRNA sequence	NP_566328.1	F17A17.37 protein [Arabidopsis thaliana (Mouse-ear cress)]	TA3347_3760	Cell wall related	Unknown extracellular matrix protein	Hormones	Stress	Cold, Drought, Pathogen	CK, JA			COLD	COLD	sig-global
PP1001A01	-1.19299		CS-glob2	M-LS>M-S	CS1 LS>S				-0.8096	0.0149	RG gene	CL18Contig2	F17A17.37 protein	AT3G08030	expressed protein, contains Pfam profile PF04862: Protein of unknown function, DUF642			PP_YEa0027E09		DW354813	Arabidopsis thaliana, mRNA sequence	NP_566328.1	F17A17.37 protein [Arabidopsis thaliana (Mouse-ear cress)]	TA3348_3760	Cell wall related	Unknown extracellular matrix protein	Hormones	Stress	Cold, Drought, Pathogen	CK, JA			COLD	COLD	sig-global
PP1000C05	-1.19236		CS-glob9		CS1 LS>S	CS2 LS>S			-0.829	0.011	RG gene	CL1099Contig1	14 kDa polypeptide	AT2G45180	protease inhibitor/seed storage/lipid transfer protein (LTP) family protein, similar to 14 kDa po...			PP_LEa0020O22f		DW354648	PU2_plate16_C07 PU2 Prunus persica cDNA clone PU2_plate16_C07 5' similar to PU2_plate16_C07 weakl...	DW354648		TA2869_3760	Protein degradation	protease inhibitor	Hormones	Stress	Cold, Pathogen	ABA		cold&ABA regulons	COLD-ABA	COLD-ABA	sig-global
PPN004A05	-1.18382		CS-glob8		CS1 LS>S				#N/A	#N/A		PPN004A05-T7_c_s	F28J7.25 protein	AT3G01920	yrdC family protein, contains Pfam PF01300: yrdC domain; similar to Protein yciO. (Swiss-Prot:P45...										Unknown function	Unknown protein		Stress	Cold, Pathogen				COLD	COLD	sig-global
PPN013C06	-1.17818		CS-glob9	M-LS>M-S	CS1 LS>S	CS2 LS>S	CS3 S>LS		-0.7807	0.0222		PPN013C06-T7_c_s	Membrane associated protein	AT5G54110	vesicle-associated membrane family protein / VAMP family protein, similar to VAP27 GI:6688926 (Ni...	AT MEMBRANE-ASSOCIATED MANNITOL-INDUCED (ATMAMI),				DY639900	PU2_plate10_F09 PU2 Prunus persica cDNA similar to hypothetical domain/motif containing InterProS...	DY639900	Putative membrane associated protein [Arabidopsis thaliana (Mouse-ear cress)]	DY639900	Trafficking machinery and membrane dynamics	Early endosome		Stress	Cold				COLD	COLD	sig-global
PPN049D10	-1.17448		CS-glob9		CS1 LS>S	CS2 LS>S			-0.6534	0.0789	RG gene	PPN049D10-T7_c_s	PP_LEa0023D23f Peach developing fruit mesocarp Prunus persica cDNA clone PP_LEa0023D23f, mRNA seq...	AT4G09890	expressed protein			PP_LEa0023D23f		BU045628	PP_LEa0023D23f Peach developing fruit mesocarp Prunus persica cDNA clone PP_LEa0023D23f, mRNA seq...	BU045628	Hypothetical protein T5L19.20 [Arabidopsis thaliana (Mouse-ear cress)]	TA9154_3760	Unknown function	Unknown protein	Hormones	Stress	Cold	AUX, BR, JA			COLD	COLD-AUX	sig-global
PPN024D11	-1.15528		CS-glob3		CS1 LS>S				#N/A	#N/A	RG gene	PPN024D11-T7_c_s	Alr5126 protein	AT3G61080	fructosamine kinase family protein, contains Pfam PF03881: Fructosamine kinase			PP_LEa0017D20f		DY649214	PU4_plate25_L21 PU4 Prunus persica cDNA similar to similar to fructosamine kinase family protein ...	DY649214	Hypothetical protein At3g61080 [Arabidopsis thaliana (Mouse-ear cress)]	TA5485_3760	Post-translational protein modifcation	protein deglycation		Stress	Cold, Pathogen				COLD	COLD	sig-global
PPN023D09	-1.13692		CS-glob10		CS1 LS>S	CS2 LS>S			-0.0645	0.8794	RG gene	PPN023D09-T7_c_s	DNA binding protein S1FA					PP_LEa0003L12f		BU039731	PP_LEa0003L12f Peach developing fruit mesocarp Prunus persica cDNA clone PP_LEa0003L12f, mRNA seq...	BU039731	DNA-binding protein S1FA2 [Oryza sativa (Rice)]	BU039731	RNA transcription regulation	S1Fa-like Family									sig-global
PPN048E07	-1.13575		CS-glob10		CS1 LS>S	CS2 LS>S			-0.5228	0.1838	RG gene	CL836Contig1	AJ825890 S4 Prunus persica cDNA clone S46P6, mRNA sequence	AT1G52825	expressed protein			S46P6		AJ825890	AJ825890 S4 Prunus persica cDNA clone S46P6, mRNA sequence	AJ825890	Hypothetical protein [Arabidopsis thaliana (Mouse-ear cress)]	TA7540_3760	Unknown function	Unknown protein									sig-global
PP1000F02	-1.11534		CS-glob10		CS1 LS>S	CS2 LS>S			-0.3011	0.4686	RG gene	PP1000F02-T7_c_s	Cupredoxin	AT3G27200	plastocyanin-like domain-containing protein, contains similarity to uclacyanin I GI:3399767 GB:AA...			PP_YEa0033D11		DY649170	PU4_plate25_G12 PU4 Prunus persica cDNA similar to hypothetical protein small blue copper protein...	DY649170	Cupredoxin [Medicago truncatula (Barrel medic)]	TA3659_3760	Energy production	Photosyntethic machinery		Stress	Cold, Darkness, Salinity				COLD	COLD	sig-global
PPN039H02	-1.11515		CS-glob4		CS1 LS>S				-0.7024	0.052	RG gene	CL360Contig1	40S ribosomal protein S17-1	AT5G04800	40S ribosomal protein S17 (RPS17A) [Arabidopsis thaliana] (TAIR:At2g04390.1); similar to 40S ribo...			UD_S4_pcpl12G9Enea		AJ827266	AJ827266 S3 Prunus persica cDNA clone S312E23, mRNA sequence	AJ827266	40S ribosomal protein S17-4 [Arabidopsis thaliana (Mouse-ear cress)]	TA3607_3760	RNA translation and protein assembly	ribosome organization and biogenesis		Stress	Cold, Pathogen				COLD	COLD	sig-global
PPN025E09	-1.10759		CS-glob10		CS1 LS>S	CS2 LS>S			0.1	0.8137	RG gene	PPN025E09-T7_c_s	OSJNBa0053K19.12 protein	AT1G62040	autophagy 8c (APG8c), identical to autophagy 8c (Arabidopsis thaliana) GI:19912155; contains Pfam...	autophagy 8c (ATG8C),		S47J8		DW358933	PU2_plate50_K05 PU2 Prunus persica cDNA clone PU2_plate50_K05 5' similar to PU2_plate50_K05 hypot...	DW358933	Putative microtubial binding protein [Oryza sativa (japonica cultivar-group)]	TA4219_3760	Cytoskeleton organization and biogenesis	Microtubule-Microtubule binding		Stress	Cold, Pathogen, Salinity				COLD	COLD	sig-global
PPN039H11	-1.09703		CS-glob2	M-LS>M-S					-0.6058	0.1115	RG gene	CL372Contig1	Glutathione S-transferase	AT5G17220	glutathione S-transferase, putative	AT GLUTATHIONE S-TRANSFERASE PHI 12 (ATGSTF12 ), GLUTATHIONE S-TRANSFERASE 26 (GST26 ), TRANSPARENT TESTA 19 (TT19 ),				DY637895	PU2_plate2_N15 PU2 Prunus persica cDNA similar to weakly similar to glutathione S-transferase [Pe...	DY637895	Glutathione S-transferase [Vitis vinifera (Grape)]	TA8804_3760	Antioxidant system	GLUTHATHIONE-GLUTAREDOXIN AND THIOREDOXIN REDOX HOMEOSTASIS	Hormones	Stress	Cold	JA		cold&ABA regulons	COLD	COLD	sig-global
PPN011D08	-1.09584		CS-glob9		CS1 LS>S	CS2 LS>S	CS3 S>LS		-0.4568	0.2552	RG gene	CL1136Contig1	Phi-1 protein	AT4G08950	phosphate-responsive protein, putative (EXO), similar to phi-1 (phosphate-induced gene) (Nicotian...	EXORDIUM (EXO),		PP_LEa0018N19f		BU044303	PP_LEa0018N19f Peach developing fruit mesocarp Prunus persica cDNA clone PP_LEa0018N19f, mRNA seq...	BU044303	Phi-1 protein [Nicotiana tabacum (Common tobacco)]	TA4692_3760	Cell wall related	Unknown EXO protein	Hormones	Stress	Cold, Drought, Salinity	ABA, AUX, BR, CK, JA			COLD-ABA	COLD-ABA-AUX	sig-global
PPN011B12	-1.06815		CS-glob10						-0.7218	0.0432	RG gene	PPN011B12-T7_c_s	Serine-rich protein	AT5G11090	serine-rich protein-related, contains some similarity to serine-rich proteins			PP_YEa0019G05		DY645844	PU3_plate51_J02 PU3 Prunus persica cDNA similar to weakly similar to serine-rich protein-related ...	DY645844	Hypothetical protein T5K6_80 [Arabidopsis thaliana (Mouse-ear cress)]	TA3889_3760	Unknown function	Unknown Ser-rich protein	Hormones	Stress	Cold, Drought, Pathogen, Salinity	ABA, JA			COLD-ABA	COLD-ABA	sig-global
PPN027H07	-1.05014		CS-glob10		CS1 LS>S	CS2 LS>S			-0.7869	0.0205	RG gene	PPN027H07-T7_c_s	E1 protein and Def2/Der2 allergen	AT3G44100	MD-2-related lipid recognition domain-containing protein / ML domain-containing protein, contains...			PP_LEa0009C22f		BU041389	PP_LEa0009C22f Peach developing fruit mesocarp Prunus persica cDNA clone PP_LEa0009C22f, mRNA seq...	BU041389	Hypothetical protein F26G5_50 [Arabidopsis thaliana (Mouse-ear cress)]	TA3297_3760	Transport	Lipid transporter	Hormones	Stress	Cold	JA			COLD	COLD	sig-global
PP1005B03	-1.04015		CS-glob10						-0.3814	0.3512	RG gene	CL31Contig1	Ferritin 1	AT3G11050	ATFER2 | ferritin, putative, similar to ferritin subunit cowpea2 precursor GI:2970654 (Vigna ungu...	ferritin 2 (ATFER2),		Pp-S4EST0116		CB821155	AJ631825 Prunus persica mesocarp S4 climacteric Prunus persica cDNA clone Pp-S4EST0116, mRNA sequ...	AJ631825	Ferritin-1, chloroplast precursor [Nicotiana tabacum (Common tobacco)]	TA3413_3760	Homeostasis	Fe homeostasis	Hormones	Stress	Cold	ABA			COLD-ABA	COLD-ABA	sig-global
PPN058D06	-1.03024		CS-glob2		CS1 LS>S				-0.8015	0.0168		CL924Contig1	Histone deacetylase 2c	AT5G03740	HDT3 | zinc finger (C2H2 type) family protein, contains Pfam domain, PF00096: Zinc finger, C2H2 type	HISTONE DEACETYLASE 2C (HD2C ), HISTONE DEACETYLASE 3 (HDT3 ),				DY636819	PU1_plate42_G07 PU1 Prunus persica cDNA similar to expressed mRNA inferred from nucleolar histone...	DY636819	Histone deacetylase-like protein-like [Solanum tuberosum (Potato)]	DY636819	Chromatin status and regulation	Histone modification	Hormones	Stress	Cold	ABA, BR			COLD-ABA	COLD-ABA	sig-global
PPN006H03	-1.01869		CS-glob4						-0.8266	0.0114	RG gene	PPN006H03-T7_c_s	Putative calmodulin	AT2G03150	EMB1579 | ATP/GTP-binding protein family, contains ATP/GTP-binding site motif A (P-loop), PROSITE...	embryo defective 1579 (emb1579),									Signal transduction pathway	Calcium signaling/ Calcium sensor		Stress	Cold				COLD	COLD	sig-global
PPN006C07	-1.01565		CS-glob4		CS1 LS>S				-0.811	0.0146	RG gene	CL46Contig1	Protein At3g03100	AT3G03100	NADH:ubiquinone oxidoreductase family protein, contains Pfam PF05071: NADH:ubiquinone oxidoreduct...			S416G9		AJ824050	AJ824050 S4 Prunus persica cDNA clone S416G9, mRNA sequence	AJ824050	Putative ubiquinone oxidoreductase subunit [Oryza sativa (Rice)]	TA5693_3760	Energy production	mitochondrial electron chain		Stress	Cold				COLD	COLD	sig-global
PP1000A02	-1.01449		CS-glob9		CS1 LS>S	CS2 LS>S			-0.4677	0.2425		PP1000A02-T7_c_s	Eukaryotic translation initiation factor 1b	AT5G54940	eukaryotic translation initiation factor SUI1, putative, similar to SP:P32911 Protein translation...			S318F2		AJ822189	AJ822189 S3 Prunus persica cDNA clone S318F2, mRNA sequence	AJ822189	Translation initiation factor-like protein [Arabidopsis thaliana (Mouse-ear cress)]	AJ822189	RNA translation and protein assembly	regulation of protein biosynthesis	Hormones	Stress	Cold, Pathogen, Salinity	ABA, JA		cold&ABA regulons	COLD-ABA	COLD-ABA	sig-global
PP1000G05	-1.01395		CS-glob10		CS1 LS>S	CS2 LS>S			0.2844	0.4947	RG gene	CL1338Contig1	Prunus_persica transcript; similar to Pescadillo-like protein [Arabidopsis thaliana (Mouse-ear cr...					S311D18		DY653598	PU4_plate41_F06 PU4 Prunus persica cDNA similar to weakly similar to Mus musculus Luc7 homolog (S...	DY653598	Pescadillo-like protein [Arabidopsis thaliana (Mouse-ear cress)]	TA2885_3760	RNA transcription regulation	Transcription coactivator									sig-global
PPN019A03	-1.00997		CS-glob10		CS1 LS>S	CS2 LS>S			0.4678	0.2425	RG gene	PPN019A03-T7_c_s	Gb|AAD25142.1	AT2G17240	expressed protein										Unknown function	Unknown chloroplast protein	Hormones	Stress	Cold, Pathogen	ABA			COLD-ABA	COLD-ABA	sig-global
PPN027F03	-1.00799		CS-glob4		CS1 LS>S				-0.8077	0.0153	RG gene	PPN027F03-T7_c_s	18.1 kDa class I heat shock protein	AT2G29500	17.6 kDa class I small heat shock protein (HSP17.6B-CI), contains Pfam PF00011: Hsp20/alpha cryst...			UD_S4_pcpl9D2Enea		BU574637	AJ826250 S3 Prunus persica cDNA clone S33E15, mRNA sequence	AJ826250	17.3 kDa class I heat shock protein [Glycine max (Soybean)]	TA5576_3760	Structure maintenance proteins	Heat shock proteins	Hormones	Stress	Cold, Salinity	ABA	Osmoprotectants and chaperones		COLD-ABA	COLD-ABA	sig-global
PPN040A09	-1.00606		CS-glob10		CS1 LS>S		CS3 LS>S		-0.5382	0.1688	RG gene	PPN040A09-T7_c_s	Putative RNA methyltransferase	AT3G21300	RNA methyltransferase family protein, contains TIGRfam TIGR00479: RNA methyltransferase, TrmA family			S46D10		AJ825820	AJ825820 S4 Prunus persica cDNA clone S46D10, mRNA sequence	AJ825820	Hypothetical protein At3g21300 [Arabidopsis thaliana (Mouse-ear cress)]	AJ825820	RNA post-transcriptional regulation	RNA biogenesis and processing	Hormones	Stress	Cold, Drought, Pathogen	ABA			COLD-ABA	COLD-ABA	sig-global
PPN040F02	-1.00235		CS-glob10		CS1 LS>S				-0.6099	0.1084	RG gene	CL643Contig1	AT5g64130/MHJ24_11	AT5G64130	expressed protein					CB818795	PU3_plate33_C17 PU3 Prunus persica cDNA similar to expressed mRNA inferred from 10032 [Arabidopsi...	DY646878	Arabidopsis thaliana genomic DNA, chromosome 5, P1 clone:MHJ24 [Arabidopsis thaliana (Mouse-ear c...	DY646878	Unknown function	Unknown protein		Stress	Cold				COLD	COLD	sig-global
PPN048G03	-0.998791		CS-glob10		CS1 LS>S				-0.0489	0.9084	RG gene	PPN048G03-T7_c_s	Heat shock protein DnaJ, N-terminal	AT3G62600	DNAJ heat shock family protein, similar to DnaJ homolog subfamily B member 11 precursor (SP:Q99KV...	(ATERDJ3B),		S415L16		DW351506	PU1_plate41_D03 PU1 Prunus persica cDNA clone PU1_plate41_D03 5' similar to PU1_plate41_D03 weakl...	DW351506	hypothetical protein [Oryza sativa]	TA6736_3760	Structure maintenance proteins	HSP	Hormones	Stress	Cold, Pathogen	ABA	Osmoprotectants and chaperones		COLD-ABA	COLD-ABA	sig-global
PPN047C07	-0.989113		CS-glob10		CS1 LS>S				#N/A	#N/A	RG gene	PPN047C07-T7_c_s	Os04g0445200 protein	AT4G10300	expressed protein					CB823400					Unknown function	Unknown chloroplast protein		Stress	Cold, Pathogen				COLD	COLD	sig-global
PPN042E11	-0.986806		CS-glob10		CS1 LS>S	CS2 LS>S			-0.1969	0.6402	RG gene	CL574Contig1	Ubiquinol-cytochrome c reductase complex ubiquinone-binding protein QP-C	AT3G10860	ubiquinol-cytochrome C reductase complex ubiquinone-binding protein, putative / ubiquinol-cytochr...			S45E13		BQ641063	AJ825578 S4 Prunus persica cDNA clone S45E13, mRNA sequence	AJ825578	Ubiquinol-cytochrome c reductase complex ubiquinone-binding protein QP-C [Solanum tuberosum (Pota...	AJ825578	Energy production	mitochondrial electron chain		Stress	Cold			cold&ABA regulons	COLD	COLD	sig-global
PPN031E01	-0.985196		CS-glob9		CS1 LS>S				-0.5939	0.1205	RG gene	PPN031E01-T7_c_s	40S ribosomal protein S27-2	AT3G61110	40S ribosomal protein S27 (ARS27A), identical to cDNA ribosomal protein S27 (ARS27A) GI:4193381	ARABIDOPSIS RIBOSOMAL PROT S27 (ARS27A),		UD_S4_pcpl6G7Enea		BU039142	PP_LEa0001F19f Peach developing fruit mesocarp Prunus persica cDNA clone PP_LEa0001F19f, mRNA seq...	BU039142	Ribosomal protein S27-like protein [Solanum tuberosum (Potato)]	BU039142	RNA translation and protein assembly	ribosome organization and biogenesis		Stress	Cold, Pathogen				COLD	COLD	sig-global
PPN054A07	-0.975181		CS-glob10		CS1 LS>S				-0.4657	0.2449	RG gene	CL1095Contig1	OSJNBb0039L24.13 protein	AT3G61260	DNA-binding family protein / remorin family protein, similar to DNA-binding protein gi:601843 (Ar...			PP_LEa0026C03f		DW350159	Arabidopsis thaliana, mRNA sequence	601843	Remorin-like protein [Arabidopsis thaliana (Mouse-ear cress)]	TA3335_3760	Other nucleic acid metabolic process	Unknown DNA binding protein	Hormones	Stress	Cold, Pathogen, Salinity	ABA		cold&ABA regulons	COLD-ABA	COLD-ABA	sig-global
PPN040A07	-0.966644		CS-glob10		CS1 LS>S	CS2 LS>S	CS3 LS>S		-0.507	0.1997		CL314Contig1	Histone H2A	AT5G02560	histone H2A, putative, similar to histone H2A from Pisum sativum SP:P25470, Zea mays SP:P40280, P...	(HTA12),				DY646167	PU3_plate16_E06 PU3 Prunus persica cDNA similar to similar to histone H2A [Euphorbia esula] conta...	DY646167	Putative histone H2A [Oryza sativa (japonica cultivar-group)]	DY646167	Chromatin status and regulation	DNA packaging		Stress	Cold				COLD	COLD	sig-global
PP1000E01	-0.957492		CS-glob3		CS1 LS>S	CS2 LS>S			-0.7166	0.0455		PP1000E01-T7_c_s	Cyanate hydratase	AT3G23490	cyanate lyase family, contains Pfam profile: PF02560 cyanate lyase C-terminal domain	CYANASE (CYN),		Pp-S4_EST1310		DW354955	PU2_plate17_N11 PU2 Prunus persica cDNA clone PU2_plate17_N11 5' similar to PU2_plate17_N11 simil...	DW354955	Cyanate hydratase [Arabidopsis thaliana (Mouse-ear cress)]	TA4298_3760	Secondary metabolism	cyanate degradation		Stress	Cold				COLD	COLD	sig-global
PP1009D02	-0.949243		CS-glob9		CS1 LS>S	CS2 LS>S			-0.2358	0.5741	RG gene	PP1009D02-T7_c_s	IAA16 protein	AT1G04250	auxin-responsive protein / indoleacetic acid-induced protein 17 (IAA17), Identical to SP:P93830 A...	AUXIN RESISTANT 3 (AXR3), INDOLE ACETIC ACID 17 (IAA17)		PP_LEa0004A07f		DY639056	PU2_plate36_P02 PU2 Prunus persica cDNA similar to weakly similar to IAA16 protein [Gossypium hir...	DY639056	IAA16 protein [Gossypium hirsutum (Upland cotton)]	TA3028_3760	RNA transcription regulation	AUX/IAA family	Hormones	Stress	Cold, Pathogen	ABA, AUX			COLD-ABA	COLD-ABA-AUX	sig-global
PPN031E03	-0.94907		CS-glob9		CS1 LS>S				-0.689	0.0587	RG gene	CL131Contig1	Cecropin	AT4G28590	expressed protein					DY654243	PU4_plate56_J21 PU4 Prunus persica cDNA similar to weakly similar to P0446G04.1 [Oryza sativa (ja...	DY654243	Hypothetical protein B1088C09.28 [Oryza sativa (japonica cultivar-group)]	DY654243	Unknown function	Unknown protein	Hormones	Stress	Cold	ABA			COLD-ABA	COLD-ABA	sig-global
PPN044C04	-0.939724		CS-glob10		CS1 LS>S	CS2 LS>S			0.1207	0.7759	RG gene	PPN044C04-T7_c_s	40S ribosomal protein S23-1	AT5G02960	40S ribosomal protein S23 (RPS23B), ribosomal protein S23, Fragaria x ananassa, PIR:S56673			S35O19		AJ826637	AJ826637 S3 Prunus persica cDNA clone S35O19, mRNA sequence	AJ826637	40S ribosomal protein S23 [Fragaria ananassa (Strawberry)]	TA9286_3760	RNA translation and protein assembly	ribosome organization and biogenesis									sig-global
PP1000H10	-0.937732		CS-glob8		CS1 LS>S	CS2 LS>S			0.5648	0.1447	RG gene	CL294Contig1	Metallothionein-like protein					PP_YEa0016G03		DN676774	PP_YEa0016G03 Peach developing fruit mesocarp Stage S4 Prunus persica cDNA clone PP_YEa0016G03 5'...	DN676774	Metallothionein-like protein [Prunus persica (Peach)]	TA3017_3760	Antioxidant system	Regulation of Zn levels and ROs scavenger									sig-global
PP1000E11	-0.931683		CS-glob10		CS1 LS>S	CS2 LS>S	CS3 LS>S		0.0641	0.8801		CL1439Contig1	Major allergen Pru av 1					S410K19		BU048691	PP_LEa0014A20f Peach developing fruit mesocarp Prunus persica cDNA clone PP_LEa0014A20f, mRNA seq...	BU042809	Major allergen Pru p 1 [Prunus persica (Peach)]	TA2774_3760	Unknown function	Defense against pathogens									sig-global
PPN048G04	-0.925137		CS-glob10		CS1 LS>S				-0.232	0.5803	RG gene	PPN048G04-T7_c_s	Os08g0564500 protein	AT2G36930	zinc finger (C2H2 type) family protein, contains Prosite PS00028: Zinc finger, C2H2 type, domain;...			S42E7		DY646136	PU3_plate15_H15 PU3 Prunus persica cDNA similar to hypothetical domain/motif containing InterProS...	DY646136	Expressed protein [Arabidopsis thaliana (Mouse-ear cress)]	DY646136	Unknown function	Unknown Zinc-finger protein	Hormones	Stress	Cold	ABA, CK			COLD-ABA	COLD-ABA	sig-global
PPN036G06	-0.923905		CS-glob4		CS1 LS>S	CS2 LS>S			-0.8191	0.0129	RG gene	CL176Contig1	Abscisic stress ripening protein homolog					UD_S4_pcpl10H5Enea		AJ822441	AJ822441 S3 Prunus persica cDNA clone S319K7, mRNA sequence	AJ822441	Abscisic stress ripening-like protein [Prunus persica (Peach)]	TA2787_3760	Unknown function	Unknown ABA responsive protein	Hormones			ABA			ABA	ABA	sig-global
PPN047F10	-0.920885		CS-glob10		CS1 LS>S		CS3 S>LS		0.5263	0.1803	RG gene	PPN047F10-T7_c_s	Cystatin	AT2G31980	cysteine proteinase inhibitor-related, contains similarity to extracellular insoluble cystatin GI...			S317E21		DW351479	PU1_plate41_A18 PU1 Prunus persica cDNA clone PU1_plate41_A18 5' similar to PU1_plate41_A18 hypot...	DW351479	Cystatin [Malus domestica (Apple) (Malus sylvestris)]	DW351479	Protein degradation	protease inhibitor	Hormones	Stress	Cold, Drought, Salinity	ABA			COLD-ABA	COLD-ABA	sig-global
PPN049H08	-0.920759		CS-glob4		CS1 LS>S				-0.7015	0.0525	RG gene	PPN049H08-T7_c_s	Ubiquinol-cytochrome c reductase complex ubiquinone-binding protein QP-C	AT3G10860	ubiquinol-cytochrome C reductase complex ubiquinone-binding protein, putative / ubiquinol-cytochr...			PP_YEa0023C10		DN677169	PP_YEa0023C10 Peach developing fruit mesocarp Stage S4 Prunus persica cDNA clone PP_YEa0023C10 5'...	DN677169	Ubiquinol-cytochrome c reductase complex ubiquinone-binding protein QP-C [Solanum tuberosum (Pota...	DN677169	Energy production	mitochondrial electron chain		Stress	Cold			cold&ABA regulons	COLD	COLD	sig-global
PPN014C12	-0.920508		CS-glob10		CS1 LS>S	CS2 LS>S			-0.4282	0.2899		PPN014C12-T7_c_s	CXE carboxylesterase	AT1G49660	expressed protein	AT carboxyesterase 5 (AtCXE5)				DY644781	PU3_plate43_I07 PU3 Prunus persica cDNA similar to weakly similar to NP_175389.1 expressed protei...	DY644781	Hypothetical protein T8P19.210 [Arabidopsis thaliana (Mouse-ear cress)]	TA4979_3760	Secondary metabolism	Detoxification of xenobiotics	Hormones	Stress	Cold	ABA, ET			COLD-ABA	COLD-ABA	sig-global
PPN076C09	-0.916164		CS-glob2		CS1 LS>S				#N/A	#N/A	RG gene	PPN076C09-T7_c_s	Arabidopsis thaliana genomic DNA, chromosome 5, P1 clone:MOJ9	AT5G07020	proline-rich family protein			PP_LEa0001M13f		BU039272	PP_LEa0001M13f Peach developing fruit mesocarp Prunus persica cDNA clone PP_LEa0001M13f, mRNA seq...	BU039272	Hypothetical protein precursor [Lycopersicon esculentum (Tomato)]	BU039272	Unknown function	Unknown proline rich protein		Stress	Cold, Pathogen				COLD	COLD	sig-global
PPN024A12	-0.912699		CS-glob2			CS2 LS>S			-0.7909	0.0194		PPN024A12-T7_c_s	Fragaria_vesca transcript; similar to RNA-binding protein [Persea americana (Avocado)]												RNA post-transcriptional regulation	Unknown RNA binding protein									sig-global
PPN054D10	-0.912165		CS-glob10		CS1 LS>S				0.2712	0.5158	RG gene	PPN054D10-T7_c_s	RING-H2 finger protein ATL3I	AT3G48030	hypoxia-responsive family protein / zinc finger (C3HC4-type RING finger) family protein, similar ...			S41O21		DY654173	PU4_plate54_O18 PU4 Prunus persica cDNA similar to hypothetical domain/motif containing InterProS...	DY654173	RING-H2 finger protein ATL3I [Arabidopsis thaliana (Mouse-ear cress)]	DY654173	Protein degradation	E2 ubiquitin-conjugating enzyme		Stress	Cold				COLD	COLD	sig-global
PPN025E02	-0.91033		CS-glob10		CS1 LS>S	CS2 LS>S			-0.3532	0.3907		CL74Contig1	RD2 protein	AT2G21620	universal stress protein (USP) family protein / responsive to dessication protein (RD2), strong s...	(RD2),		S410L10		AJ823192	AJ823192 S4 Prunus persica cDNA clone S410L10, mRNA sequence	AJ823192	RD2 protein [Arabidopsis thaliana (Mouse-ear cress)]	AJ823192	Unknown function	Unknown USP protein	Hormones	Stress	Cold, Drought, Salinity	ABA			COLD-ABA	COLD-ABA	sig-global
PPN039F04	-0.904607		CS-glob9		CS1 LS>S	CS2 LS>S			-0.6487	0.0818		CL341Contig1	Ubiquitin-like protein SMT3	AT4G26840	ubiquitin-like protein (SMT3), identical to Ubiquitin-like protein SMT3 SP:P55852 from(Arabidopsi...	SMALL UBIQUITIN-LIKE MODIFIER 1 (SUM1 ), SMALL UBIQUITIN-LIKE MODIFIER 1 (SUMO 1 ), SMALL UBIQUITIN-LIKE MODIFIER 1 (SUMO1 ), (ATSUMO1 ),		S44J12		DY643695	PU3_plate33_E18 PU3 Prunus persica cDNA similar to weakly similar to ubiquitin-like protein - chi...	DY643695	Ubiquitin-like protein SMT3 [Arabidopsis thaliana (Mouse-ear cress)]	TA5198_3760	Protein degradation	STM3/SUMO protein	Hormones	Stress	Cold	ABA			COLD-ABA	COLD-ABA	sig-global
PP1003C07	-0.89659		CS-glob10						-0.1274	0.7637	RG gene	PP1003C07-T7_c_s	Tonoplast intrinsic protein	AT2G36830	major intrinsic family protein / MIP family protein, contains Pfam profile: MIP PF00230	GAMMA TONOPLAST INTRINSIC PROT (GAMMA-TIP ), TONOPLAST INTRINSIC PROT 11 (TIP11 ), GAMMA TONOPLAST INTRINSIC PROT 1 (GAMMA-TIP1 ),		PP_YEa0015A11		DN676670	Prunus persica Pr-gTIP1 mRNA for tonoplast intrinsic protein, complete cds	AB126924.1	Tonoplast intrinsic protein [Prunus persica (Peach)]	TA2889_3760	Transport	channel or pore class transporter activity	Hormones	Stress	Cold, Pathogen	GAs		cold&ABA regulons	COLD	COLD	sig-global
PPN074C04	-0.88353		CS-glob2						#N/A	#N/A	RG gene	PPN074C04-T7_c_s	Peptidyl-prolyl cis-trans isomerase CYP20-2, chloroplast precursor	AT5G13120	peptidyl-prolyl cis-trans isomerase cyclophilin-type family protein, contains Pfam domain, PF0016...			S413B10		DW350978	PU1_plate32_N04 PU1 Prunus persica cDNA clone PU1_plate32_N04 5' similar to PU1_plate32_N04 weakl...	DW350978	Peptidyl-prolyl cis-trans isomerase CYP20-2, chloroplast precursor [Arabidopsis thaliana (Mouse-e...	TA4745_3760	RNA translation and protein assembly	Protein folding		Stress	Cold, Pathogen				COLD	COLD	sig-global
PPN045D09	-0.877649		CS-glob10		CS1 LS>S				-0.2105	0.6168	RG gene	CL348Contig1	60S ribosomal protein L34-1	AT1G26880	60S ribosomal protein L34 (RPL34A), identical to GB:Q42351, location of EST 105E2T7, gb:T22624			Pp-S4EST0328		DY648963	PU4_plate3_J08 PU4 Prunus persica cDNA similar to weakly similar to RL34_PEA 60S RIBOSOMAL PROTEI...	DY648963	60S ribosomal protein L34 [Arabidopsis thaliana (Mouse-ear cress)]	TA3747_3760	RNA translation and protein assembly	ribosome organization and biogenesis	Hormones	Stress	Cold, Pathogen	ABA			COLD-ABA	COLD-ABA	sig-global
PPN074B06	-0.873037		CS-glob9		CS1 LS>S	CS2 LS>S			-0.7114	0.0478	RG gene	CL202Contig1	Putative developmental protein	AT1G73030	SNF7 family protein, contains Pfam domain, PF03357: SNF7 family	(VPS46.2),		S47E7		DY638523	PU2_plate25_K01 PU2 Prunus persica cDNA similar to SNF7 family protein homolog [Arabidopsis thali...	DY638523	Developmental protein, putative [Arabidopsis thaliana (Mouse-ear cress)]	TA3685_3760	Chromatin status and regulation	Chromatin remodeling complex	Hormones	Stress	Cold	ABA			COLD-ABA	COLD-ABA	sig-global
PPN049H01	-0.872824		CS-glob9		CS1 LS>S				-0.7104	0.0483	RG gene	PPN049H01-T7_c_s	Glycoprotein	AT2G20450	60S ribosomal protein L14 (RPL14A)			PP_YEa0018G07		DN676913	PP_YEa0018G07 Peach developing fruit mesocarp Stage S4 Prunus persica cDNA clone PP_YEa0018G07 5'...	DN676913	Putative hydroxyproline-rich glycoprotein 1 [Oryza sativa (japonica cultivar-group)]	TA5572_3760	RNA translation and protein assembly	ribosome organization and biogenesis	Hormones	Stress	Cold	ABA			COLD-ABA	COLD-ABA	sig-global
PPN045G07	-0.872269		CS-glob10		CS1 LS>S				-0.5696	0.1405	RG gene	CL981Contig1	0	AT4G20150	expressed protein					DY646163	PU3_plate16_A24 PU3 Prunus persica cDNA similar to expressed mRNA inferred from 002-175-H09 [Oryz...	DY646163	Hypothetical protein At4g20150 [Arabidopsis thaliana (Mouse-ear cress)]	DY646163	Energy production	mitochondrial electron chain		Stress	Cold				COLD	COLD	sig-global
PPN041E04	-0.870379		CS-glob2		CS1 LS>S	CS2 LS>S			-0.7699	0.0254	RG gene	CL460Contig1	Early light-induced protein, chloroplast precursor	AT3G22840	chlorophyll A-B binding family protein / early light-induced protein (ELIP), identical to early l...	EARLY LIGHT-INDUCABLE PROT (ELIP1 ), (ELIP )		PP_YEa0020D12		DN677013	PP_YEa0020D12 Peach developing fruit mesocarp Stage S4 Prunus persica cDNA clone PP_YEa0020D12 5'...	DN677013	Early light-induced protein-like protein [Retama raetam]	TA3276_3760	Energy production	Photosyntethic machinery	Hormones	Stress	Cold, Pathogen	ABA			COLD-ABA	COLD-ABA	sig-global
PPN069F12	-0.862779		CS-glob10						#N/A	#N/A		CL1058Contig1	Emb|CAB86638.1	AT5G13970	expressed protein										Unknown function	Unknown membrane protein		Stress	Cold, Drought, Pathogen, Salinity				COLD	COLD	sig-global
PPN011D12	-0.859955		CS-glob10						-0.4596	0.2519	RG gene	CL652Contig1	Ubiquinone biosynthesis protein COQ4 homolog	AT2G03690	coenzyme Q biosynthesis Coq4 family protein / ubiquinone biosynthesis Coq4 family protein, contai...					DY647102	PU3_plate37_M13 PU3 Prunus persica cDNA similar to similar to coenzyme Q (ubiquinone) biosynthesi...	DY647102	Ubiquinone biosynthesis protein COQ4 homolog [Arabidopsis thaliana (Mouse-ear cress)]	TA6434_3760	Cofactor and vitamin metabolism	coenzyme Q biosynthesis		Stress	Cold, Drought, Salinity			cold&ABA regulons	COLD	COLD	sig-global
PPN003C12	-0.858622		CS-glob10		CS1 LS>S				0.1107	0.7942	RG gene	CL1084Contig1	Putative 24 kDa seed maturation protein-like protein	AT4G11220	reticulon family protein (RTNLB2), similar to SP:Q64548 Reticulon 1 (Neuroendocrine-specific prot...	VIRB2-INTERACTING PROT 2 (BTI2),		S411G19		CB823710	PU3_plate27_G21 PU3 Prunus persica cDNA similar to weakly similar to reticulon family protein (RT...	DY643127	Hypothetical protein F9D16.100 [Arabidopsis thaliana (Mouse-ear cress)]	DY643127	Unknown function	Unknown ER protein	Hormones	Stress	Cold, Drought, Pathogen, Salinity	ABA			COLD-ABA	COLD-ABA	sig-global
PPN050B10	-0.856552		CS-glob4	M-LS>M-S					-0.7654	0.0269	RG gene	CL510Contig1	OSJNBa0086B14.2 protein	AT4G24380	expressed protein, contains Pfam profile: PF03959 domain of unknown function (DUF341)					CV047350	AJ872951 Prunus persica fruit mesocarp plus epidermis 30 days after bloom Prunus persica cDNA clo...	AJ872951		AJ872951	Cofactor and vitamin metabolism	Folate metabolism	Hormones	Stress	Cold, Darkness, Drought, Salinity	ABA, AUX, JA		cold&ABA regulons	COLD-ABA	COLD-ABA-AUX	sig-global
PPN017F02	-0.848071		CS-glob10			CS2 LS>S			-0.8192	0.0128	RG gene	PPN017F02-T7_c_s	Pentatricopeptide (PPR) repeat-containing protein-like	AT2G35030	pentatricopeptide (PPR) repeat-containing protein, contains INTERPRO:IPR002885 PPR repeats										Unknown function	Unknown PPR protein		Stress	Cold				COLD	COLD	sig-global
PPN043F09	-0.844448		CS-glob10		CS1 LS>S				0.276	0.5082	RG gene	PPN043F09-T7_c_s	Homeobox	AT1G59453	transcription factor-related, weak similarity to TFIIIC Box B-binding subunit (Homo sapiens) GI:4...										RNA transcription regulation	RNA transcription machinery									sig-global
PPN048F04	-0.844363		CS-glob9		CS1 LS>S	CS2 LS>S			-0.574	0.1368	RG gene	PPN048F04-T7_c_s	MIR	AT2G25110	MIR domain-containing protein, similar to SP:Q99470 Stromal cell-derived factor 2 precursor (SDF-...	STROMAL CELL-DERIVED FACTOR 2-LIKE PROT PRECURSOR (SDF2),				CV047503	PU4_plate22_N03 PU4 Prunus persica cDNA similar to similar to MIR domain-containing protein [Arab...	DY648119	Stromal cell-derived factor 2-like protein precursor [Arabidopsis thaliana (Mouse-ear cress)]	TA5567_3760	Unknown function	Unknown ER protein		Stress	Cold, Pathogen				COLD	COLD	sig-global
PPN044E04	-0.842075		CS-glob10		CS1 LS>S				-0.1067	0.8014	RG gene	PPN044E04-T7_c_s	Putative clathrin coat assembly protein AP17	AT2G19790	clathrin adaptor complex small chain family protein, contains Pfam profile: PF01217 clathrin adap...			Pp-S4_EST1903		AJ833526	AJ833526 Prunus persica mesocarp S4 climacteric Prunus persica cDNA clone Pp-S4_EST1903, mRNA seq...	AJ833526	Putative clathrin assembly protein [Arabidopsis thaliana (Mouse-ear cress)]	AJ833526	Trafficking machinery and membrane dynamics	Vesicle coat/ clathrin coated vesicles	Hormones	Stress	Cold	ABA			COLD-ABA	COLD-ABA	sig-global
PPN029A02	-0.839078		CS-glob10		CS1 LS>S	CS2 LS>S			0.4312	0.2861	RG gene	PPN029A02-T7_c_s	Putative peptide transporter	AT3G01350	proton-dependent oligopeptide transport (POT) family protein, contains Pfam profile: PF00854 POT ...										Transport	oligopepetide transport		Stress	Cold				COLD	COLD	sig-global
PPN045A03	-0.838954		CS-glob10		CS1 LS>S	CS2 LS>S			0.1835	0.6636		CL27Contig1	Type II SK2 dehydrin					PP_LEa0014N19f		DW352080	PU1_plate22_M23 PU1 Prunus persica cDNA clone PU1_plate22_M23 5' similar to PU1_plate22_M23 weakl...	DW349880	Type II SK2 dehydrin [Prunus persica (Peach)]	TA2868_3760	Structure maintenance proteins	dehydrin					Osmoprotectants and chaperones				sig-global
PPN053F07	-0.836417		CS-glob9		CS1 LS>S	CS2 LS>S			-0.6696	0.0693	RG gene	CL239Contig1	MIR	AT2G25110	MIR domain-containing protein, similar to SP:Q99470 Stromal cell-derived factor 2 precursor (SDF-...	STROMAL CELL-DERIVED FACTOR 2-LIKE PROT PRECURSOR (SDF2),				CV046334	PU3_plate14_B10 PU3 Prunus persica cDNA similar to weakly similar to MIR domain-containing protei...	DY641187	Stromal cell-derived factor 2-like protein precursor [Arabidopsis thaliana (Mouse-ear cress)]	TA5567_3760	Unknown function	Unknown ER protein		Stress	Cold, Pathogen				COLD	COLD	sig-global
PPN029D12	-0.835743		CS-glob9		CS1 LS>S				-0.6363	0.0898	RG gene	PPN029D12-T7_c_s	Centrin	AT3G50360	ATCEN2 | caltractin / centrin, identical to caltractin; centrin GI:3688162 from (Arabidopsis thal...	CENTRIN2 (ATCEN2 ), CENTRIN 1 (CEN1 ),		PP_LEa0011F03f		BU042049	PP_LEa0011F03f Peach developing fruit mesocarp Prunus persica cDNA clone PP_LEa0011F03f, mRNA seq...	BU042049	Centrin [Arabidopsis thaliana (Mouse-ear cress)]	TA6715_3760	Cytoskeleton organization and biogenesis	Microtubule-microtubule organization		Stress	Cold, Pathogen				COLD	COLD	sig-global
PPN037C08	-0.835072		CS-glob3		CS1 LS>S				-0.816	0.0135		PPN037C08-T7_c_s	F21J9.11	AT1G24450	ribonuclease III family protein, contains similarity to Swiss-Prot:P51837 ribonuclease III (EC 3....	NUCLEAR FUSION DEFECTIVE 2 (NFD2),		PP_YEa0034C07		DY639025	PU2_plate36_G23 PU2 Prunus persica cDNA similar to weakly similar to ribonuclease III family prot...	DY639025		TA4484_3760	RNA post-transcriptional regulation	post-transcriptional gene silencing	Hormones	Stress	Cold	AUX, ET, JA			COLD	COLD-AUX	sig-global
PP1002D08	-0.823334		CS-glob2			CS2 LS>S	CS3 LS>S		-0.7526	0.0312		CL971Contig1	Expansin	AT2G40610	expansin, putative (EXP8), similar to expansin 2 GI:7025493 from (Zinnia elegans); alpha-expansin...	AT EXPANSIN A8 (ATEXPA8 ), (EXP8 ), (ATEXP8 ), (ATHEXP ALPHA 1.11 ),		PP_LEa0021J23f		DW348118	PU1_plate17_J07 PU1 Prunus persica cDNA clone PU1_plate17_J07 5' similar to PU1_plate17_J07 ident...	DW348118	Expansin [Prunus persica (Peach)]	TA3007_3760	Cell wall related	pH DEPENDENT CELULOSE MICROFIBRILLE RELAXATION	Hormones	Stress	Cold, Drought, Pathogen, Salinity	ABA, BR, ET			COLD-ABA	COLD-ABA	sig-global
PPN011A04	-0.819287		CS-glob9		CS1 LS>S				-0.5429	0.1644		PPN011A04-T7_c_s	40S ribosomal protein S16	AT2G09990	40S ribosomal protein S16 (RPS16A), Same as GB:Q42340			UD_S4_pcpl3H8Enea		DW352263	AM291074 Prunus persica fruit skin mature fruit Prunus persica cDNA clone Skin77C01, mRNA sequence	AM291074	40S ribosomal protein S16 [Euphorbia esula (Leafy spurge)]	TA3420_3760	RNA translation and protein assembly	ribosome organization and biogenesis		Stress	Cold				COLD	COLD	sig-global
PPN035H01	-0.818269		CS-glob9						-0.7888	0.02	RG gene	CL200Contig1	At3g03150	AT3G03150	expressed protein			UD_S4_pcpl4D8Enea		DY642520	PU3_plate22_B06 PU3 Prunus persica cDNA similar to expressed mRNA inferred from NP_566194.1 expre...	DY642520		TA3610_3760	Unknown function	Unknown protein	Hormones	Stress	Cold, Pathogen	ABA			COLD-ABA	COLD-ABA	sig-global
PPN001A01	-0.816373		CS-glob10		CS1 LS>S				-0.1238	0.7702	RG gene	PPN001A01-T7_c_s	Small nuclear ribonucleoprotein-like	AT1G76860	small nuclear ribonucleoprotein, putative / snRNP, putative / Sm protein, putative, similar to SW...					DY633703	PU1_plate19_F10 PU1 Prunus persica cDNA similar to expressed mRNA inferred from Contig146 Prunus ...	DY633703	Small nuclear ribonucleoprotein-like [Oryza sativa (japonica cultivar-group)]	DY633703	RNA post-transcriptional regulation	RNA biogenesis and processing		Stress	Cold				COLD	COLD	sig-global
PP1000H04	-0.815675		CS-glob10		CS1 LS>S	CS2 LS>S			0.3833	0.3486	RG gene	CL696Contig1	Calmodulin-6	AT3G43810	calmodulin-7 (CAM7), almost identical to calmodulin GI:16227 from (Arabidopsis thaliana), SP:P592...	CALMODULIN 7 (CAM7),		UD_S4_pcpl13G11Enea		DW355622	Calmodulin-7 Arabidopsis thaliana, mRNA sequence	P59220	Calmodulin-like protein [Branchiostoma lanceolatum (Common lancelet) (Amphioxus)]	TA3281_3760	Signal transduction pathway	Calcium signaling/ Calcium sensor		Stress	Cold, Salinity				COLD	COLD	sig-global
PPN071B01	-0.810402		CS-glob2						-0.7428	0.0347	RG gene	PPN071B01-T7_c_s	Carotenoid cleavage dioxygenase 1	AT4G19170	9-cis-epoxycarotenoid dioxygenase, putative / neoxanthin cleavage enzyme, putative / carotenoid c...	NINE-CIS-EPOXYCAROTENOID DIOXYGENASE 4 (NCED4),		PP_YEa0026A05		DY639771	PU2_plate10_J20 PU2 Prunus persica cDNA similar to similar to 9-cis-epoxycarotenoid dioxygenase4 ...	DY639771	Carotenoid cleavage dioxygenase 1 [Lactuca sativa (Garden lettuce)]	TA6945_3760	Secondary metabolism	Carotenoid metabolism		Stress	Cold, Darkness, Drought, Salinity				COLD	COLD	sig-global
PPN031C06	-0.806106		CS-glob4		CS1 LS>S				-0.2488	0.5524	RG gene	CL385Contig1	60S ribosomal protein L23	AT3G04400	EMB2171 | 60S ribosomal protein L23 (RPL23C), similar to ribosomal protein L17 GB:AAA34113.1 from...	embryo defective 2171 (emb2171),		PP_YEa0015G05		DY638265	PU2_plate21_I11 PU2 Prunus persica cDNA similar to weakly similar to ribosomal protein L17 [Casta...	DY638265	Ribosomal Pr 117 [Triticum aestivum (Wheat)]	TA4249_3760	RNA translation and protein assembly	ribosome organization and biogenesis		Stress	Cold, Pathogen				COLD	COLD	sig-global
PPN027A09	-0.80451		CS-glob2		CS1 LS>S				#N/A	#N/A		PPN027A09-T7_c_s	Sigma-like factor precursor	AT5G24120	RNA polymerase sigma subunit SigE (sigE) / sigma-like factor (SIG5), identical to RNA polymerase ...	SIGMA FACTOR 5 (ATSIG5),									RNA transcription regulation	RNA transcription machinery	Hormones	Stress	Cold, Pathogen	ABA			COLD-ABA	COLD-ABA	sig-global
PPN049A08	-0.802622		CS-glob9		CS1 LS>S				-0.8041	0.0161	RG gene	PPN049A08-T7_c_s	Os05g0103800 protein	AT2G43780	expressed protein					DY653745	PU4_plate44_E14 PU4 Prunus persica cDNA similar to hypothetical protein, mRNA sequence	DY653745	Hypothetical protein [Musa acuminata (Banana)]	DY653745	Unknown function	Unknown mitochondrial protein		Stress	Cold				COLD	COLD	sig-global
PPN035F06	-0.801004		CS-glob8		CS1 LS>S	CS2 LS>S			0.3645	0.3746	RG gene	PPN035F06-T7_c_s	F17L21.12	AT1G27330	expressed protein, similar to EST gb:AA650671 and gb:T20610			PP_YEa0032A08		DY642269	PU3_plate3_F17 PU3 Prunus persica cDNA similar to expressed mRNA inferred from Contig2318 Prunus ...	DY642269	Hypothetical protein [Phaseolus vulgaris (Kidney bean) (French bean)]	TA4559_3760	RNA translation and protein assembly	Ribosome ancorage to ER		Stress	Cold, Pathogen				COLD	COLD	sig-global
PPN040H12	-0.80056		CS-glob2		CS1 LS>S				-0.7728	0.0246	RG gene	PPN040H12-T7_c_s	1e-133	AT4G33780	expressed protein					DY649573	PU4_plate34_P14 PU4 Prunus persica cDNA similar to weakly similar to NP_567935.3 expressed protei...	DY649573	Hypothetical protein [Arabidopsis thaliana (Mouse-ear cress)]	TA8993_3760	Unknown function	Unknown protein		Stress	Cold, Pathogen				COLD	COLD	sig-global
PPN038B01	-0.800307		CS-glob10		CS1 LS>S	CS2 LS>S			-0.2599	0.5342	RG gene	CL74Contig2	Putative universal stress protein	AT2G21620	universal stress protein (USP) family protein / responsive to dessication protein (RD2), strong s...	(RD2),		PP_YEa0021D03		DN677066	PP_YEa0021D03 Peach developing fruit mesocarp Stage S4 Prunus persica cDNA clone PP_YEa0021D03 5'...	DN677066	Expressed protein [Arabidopsis thaliana (Mouse-ear cress)]	TA3714_3760	Unknown function	Unknown USP protein	Hormones	Stress	Cold, Drought, Salinity	ABA			COLD-ABA	COLD-ABA	sig-global
PPN043D02	-0.794428		CS-glob10		CS1 LS>S				-0.2556	0.5412		CL367Contig1	AJ631552 Prunus persica mesocarp S4 climacteric Prunus persica cDNA clone Pp-S4EST0359, mRNA sequ...					Pp-S4EST0359		AJ631552	AJ631552 Prunus persica mesocarp S4 climacteric Prunus persica cDNA clone Pp-S4EST0359, mRNA sequ...	AJ631552		TA8211_3760	Unknown function	Unknown protein									sig-global
PPN049B01	-0.793266		CS-glob10		CS1 LS>S	CS2 LS>S			-0.4933	0.2142	RG gene	PPN049B01-T7_c_s	Arabidopsis thaliana genomic DNA, chromosome 5, P1 clone:MYH9	AT5G09830	BolA-like family protein, contains Pfam profile: PF01722 BolA-like protein										RNA translation and protein assembly	rRNA binding		Stress	Cold, Pathogen				COLD	COLD	sig-global
PPN051E03	-0.792926		CS-glob9		CS1 LS>S	CS2 LS>S			-0.8325	0.0103		CL9Contig1	Impaired sucrose induction 1-like protein	AT4G27750	expressed protein	IMPAIRED SUCROSE INDUCTION 1 (ISI1),				BU573657					Signal transduction pathway	Sucrose mediate signaling	Hormones	Stress	Cold, Salinity	ABA			COLD-ABA	COLD-ABA	sig-global
PPN013E12	-0.791659		CS-glob10		CS1 LS>S				#N/A	#N/A		CL1018Contig1	AJ823866 S4 Prunus persica cDNA clone S415A7, mRNA sequence					S415A7		AJ823866	AJ823866 S4 Prunus persica cDNA clone S415A7, mRNA sequence	AJ823866		AJ823866	Unknown function	Unknown protein									sig-global
PPN043G03	-0.788642		CS-glob10		CS1 LS>S				0.1591	0.7067		PPN043G03-T7_c_s	1e-134	AT1G25275	expressed protein					CB820975					Unknown function	Unknown protein	Hormones	Stress	Cold, Darkness	ABA, CK, BR			COLD-ABA	COLD-ABA	sig-global
PPN035F08	-0.787302		CS-glob10						0.5879	0.1254	RG gene	PPN035F08-T7_c_s	Major cherry allergen Pru av 1.0203					UD_S4_pcpl6H9Enea		DY644853	AM287953 Prunus persica fruit skin mature fruit Prunus persica cDNA clone Skin22E10, mRNA sequence	AM287953	Major cherry allergen Pru av 1.0202 [Prunus avium (Cherry)]	DY644853	Unknown function	Defense against pathogens									sig-global
PPN039F07	-0.787046		CS-glob10		CS1 LS>S	CS2 LS>S			-0.7486	0.0326	RG gene	CL728Contig1	F11M15.2 protein	AT1G51160	synbindin, putative [Arabidopsis thaliana] (TAIR:At5g02280.1); similar to putative trafficking pr...			PP_LEa0010J09f		DW350751	AM287655 Prunus persica fruit skin mature fruit Prunus persica cDNA clone Skin19B07, mRNA sequence	AM287655	F11M15.2 protein [Arabidopsis thaliana (Mouse-ear cress)]	TA4885_3760	Trafficking machinery and membrane dynamics	ER to Golgi		Stress	Cold				COLD	COLD	sig-global
PP1000H02	-0.785539		CS-glob10			CS2 LS>S			0.0461	0.9136	RG gene	PP1000H02-T7_c_s	Copper chaperone	AT3G56240	copper homeostasis factor / copper chaperone (CCH) (ATX1), identical to gi:3168840 Pfam profile P...	COPPER CHAPERONE (CCH),		PP_LEa0016M11f		DY644913	PU3_plate44_G15 PU3 Prunus persica cDNA similar to hypothetical protein chopper chaperone [Hordeu...	DY644913	Copper chaperone [Populus alba x Populus tremula var. glandulosa]	TA3542_3760	Antioxidant system	Dismutation of superoxide		Stress	Cold, Pathogen				COLD	COLD	sig-global
PPN049D09	-0.783837		CS-glob10						#N/A	#N/A	RG gene	PPN049D09-T7_c_s	Like-Sm ribonucleoprotein-related, core	AT1G20580	small nuclear ribonucleoprotein, putative / snRNP, putative / Sm protein, putative, similar to sm...					CV049371					RNA post-transcriptional regulation	RNA biogenesis and processing		Stress	Cold, Pathogen				COLD	COLD	sig-global
PPN034E12	-0.78182		CS-glob9		CS1 LS>S	CS2 LS>S			-0.2636	0.5282		PPN034E12-T7_c_s	Histone protein Hist2h3c1	AT5G10980	histone H3, identical to HISTONE H3.2, MINOR, Medicago sativa, SWISSPROT:P11105, histone H3 varia...			PP_YEa0020C01		DW350986	PU1_plate31_A01 PU1 Prunus persica cDNA clone PU1_plate31_A01 5' similar to PU1_plate31_A01 weakl...	DW350986	Histone H3.3 [Arabidopsis thaliana (Mouse-ear cress)]	TA3160_3760	Chromatin status and regulation	DNA packaging		Stress	Cold, Pathogen				COLD	COLD	sig-global
PPN029A03	-0.781501		CS-glob10		CS1 LS>S	CS2 LS>S			0.5013	0.2057	RG gene	CL1365Contig1	0							DY641171	PU3_plate14_L09 PU3 Prunus persica cDNA similar to expressed mRNA inferred from Contig2084 Prunus...	DY641171	Hypothetical protein [Arabidopsis thaliana (Mouse-ear cress)]	TA6090_3760	Unknown function	Unknown protein									sig-global
PPN048E04	-0.780488		CS-glob10		CS1 LS>S				-0.5271	0.1795	RG gene	PPN048E04-T7_c_s	Ubiquitin-conjugating enzyme E2	AT5G42990	ubiquitin-conjugating enzyme 18 (UBC18), E2; identical to gi:2801448	ubiquitin-conjugating enzyme 18 (UBC18),		PP_LEa0012H09f		DY636727	PU1_plate39_P12 PU1 Prunus persica cDNA similar to weakly similar to ubiquitin-conjugating enzyme...	DY636727	Ubiquitin-conjugating enzyme E2-18 kDa [Arabidopsis thaliana (Mouse-ear cress)]	DY636727	Protein degradation	Ubiquitin conjugation E2 complex		Stress	Cold				COLD	COLD	sig-global
PPN073D05	-0.779642		CS-glob2						-0.7114	0.0478		PPN073D05-T7_c_s	Arabidopsis thaliana genomic DNA, chromosome 5, P1 clone:MCO15	AT5G55230	ATMAP65-1 | Binds and bundles microtubules. Plays a role in stabilizing anti-parallel microtubule...	microtubule-associated PROTs 65-1 (ATMAP65-1),		PP_LEa0003A06f		BU039502	PP_LEa0003A06f Peach developing fruit mesocarp Prunus persica cDNA clone PP_LEa0003A06f, mRNA seq...	BU039502	Microtubule-associated protein MAP65-1a [Nicotiana tabacum (Common tobacco)]	TA7075_3760	Cytoskeleton organization and biogenesis	Microtubule-Microtubule binding	Hormones	Stress	Cold, Drought, Pathogen, Salinity	ABA			COLD-ABA	COLD-ABA	sig-global
PP1006B11	-0.778208		CS-glob4	M-LS>M-S					-0.3083	0.4575	RG gene	PP1006B11-T7_c_s	Expansin precursor	AT1G69530	expansin, putative (EXP1), identical to expansin (At-EXP1) (Arabidopsis thaliana) GI:1041702; alp...	AT EXPANSIN A1 (ATEXPA1 ), EXPANSIN 1 (EXP1 ), (AT-EXP1 ), (ATEXP1 ), (ATHEXP ALPHA 1.2 ),		PP_YEa0027B04		DW352096	PU1_plate44_I09 PU1 Prunus persica cDNA clone PU1_plate44_I09 5' similar to PU1_plate44_I09 ident...	DW352096	Expansin 2 [Prunus avium (Cherry)]	TA3227_3760	Cell wall related	pH DEPENDENT CELULOSE MICROFIBRILLE RELAXATION	Hormones	Stress	Cold, Drought, Salinity	ABA, CK, GAs, JA		cold&ABA regulons	COLD-ABA	COLD-ABA	sig-global
PPN063H05	-0.772322		CS-glob10		CS1 LS>S				-0.5223	0.1842	RG gene	CL476Contig1	Transport protein particle component Bet3p-like protein	AT5G54750	transport protein particle (TRAPP) component Bet3, putative, similar to SP:P36149 Transport prote...			PP_LEa0020K14f		BU044840	PP_LEa0020K14f Peach developing fruit mesocarp Prunus persica cDNA clone PP_LEa0020K14f, mRNA seq...	BU044840	Transport protein particle component Bet3p-like protein [Arabidopsis thaliana (Mouse-ear cress)]	TA5898_3760	Trafficking machinery and membrane dynamics	ER to Golgy/ V-SNARE		Stress	Cold				COLD	COLD	sig-global
PPN048C03	-0.769962		CS-glob10		CS1 LS>S	CS2 LS>S			-0.1942	0.645	RG gene	PPN048C03-T7_c_s	F1N18.11 protein	AT1G29850	double-stranded DNA-binding family protein, contains Pfam profile: PF01984 double-stranded DNA-bi...			S410K21		DW348305	PU1_plate18_B06 PU1 Prunus persica cDNA clone PU1_plate18_B06 5' similar to PU1_plate18_B06 weakl...	DW348305	F1N18.11 protein [Arabidopsis thaliana (Mouse-ear cress)]	TA4573_3760	Other nucleic acid metabolic process	Unknown DNA binding protein		Stress	Cold, Pathogen				COLD	COLD	sig-global
PPN048D05	-0.769451		CS-glob10						-0.4432	0.2714	RG gene	PPN048D05-T7_c_s	Allantoinase	AT4G04955	ATALN | Encodes an allantoinase which is involved in allantoin degradation and assimilation. Gene...	Arabidopsis allantoinase (ATALN),				CB821172	PU3_plate37_J14 PU3 Prunus persica cDNA similar to weakly similar to allantoinase [Robinia pseudo...	DY644283	Allantoinase [Robinia pseudoacacia (Black locust)]	TA5826_3760	Nucleotide metabolism	Purine metabolism		Stress	Cold				COLD	COLD	sig-global
PP1000C08	-0.769206		CS-glob10		CS1 LS>S				-0.3002	0.47	RG gene	CL475Contig1	Putative transcription factor; 86360-87167	AT1G68730	zinc finger (DNL type) family protein, contains Pfam profile PF05180: DNL zinc finger					BU574507					RNA transcription regulation	ZIM family									sig-global
PPN051H03	-0.768831		CS-glob10						-0.4522	0.2606	RG gene	CL974Contig1	Dual specificity phosphatase Cdc25	AT5G03455	rhodanese-like domain-containing protein, contains Rhodanese-like domain PF:00581	(CDC25 ), (ARATHCDC25 ), ARSENATE REDUCTASE 2 (ACR2 ),		PP_LEa0014A15f		BU042804	PP_LEa0014A15f Peach developing fruit mesocarp Prunus persica cDNA clone PP_LEa0014A15f, mRNA seq...	BU042804	Dual specificity phosphatase Cdc25 [Arabidopsis thaliana (Mouse-ear cress)]	TA6661_3760	Cell division regulation	Cell cycle regulation		Stress	Cold, Pathogen				COLD	COLD	sig-global
PPN046D06	-0.764943		CS-glob10		CS1 LS>S	CS2 LS>S			-0.5459	0.1616	RG gene	PPN046D06-T7_c_s	1-aminocyclopropane-1-carboxylate synthase	AT1G62960	1-aminocyclopropane-1-carboxylate synthase, putative / ACC synthase, putative, similar to GI:1173...	ACC SYNTHASE 10 (ACS10),		PP_LEa0028I17f		BU047017	PP_LEa0028I17f Peach developing fruit mesocarp Prunus persica cDNA clone PP_LEa0028I17f, mRNA seq...	BU047017	1-aminocyclopropane-1-carboxylate synthase [Rosa hybrid cultivar 'Kardinal']	BU047017	Secondary metabolism	Ethylene biosynthesis	Hormones	Stress	Cold, Drought	ABA, AUX, ET, JA			COLD-ABA	COLD-ABA-AUX	sig-global
PPN064C09	-0.758706		CS-glob9		CS1 LS>S	CS2 LS>S			-0.7088	0.049		PPN064C09-T7_c_s	Putative RING zinc finger protein	AT2G23780	zinc finger (C3HC4-type RING finger) family protein, contains Pfam profile: PF00097 zinc finger, ...			PP_YEa0021B04		DN677052	PP_YEa0021B04 Peach developing fruit mesocarp Stage S4 Prunus persica cDNA clone PP_YEa0021B04 5'...	DN677052	F18O14.3 [Arabidopsis thaliana (Mouse-ear cress)]	TA6875_3760	Unknown function	Unkown Zinc finger RING-like		Stress	Cold				COLD	COLD	sig-global
PPN006G07	-0.755613		CS-glob10		CS1 LS>S	CS2 LS>S			-0.5237	0.1828		PPN006G07-T7_c_s	SKP1 component	AT5G42190	E3 ubiquitin ligase SCF complex subunit SKP1/ASK1 (At2) / UFO-binding protein (UIP2), E3 ubiquiti...	ARABIDOPSIS SKP1-LIKE 2 (ASK2 ), Arabidopsis SKP-like 2 (ASK2 ), (SKP1B ),		PP_LEa0013E04f		DW352159	AM290809 Prunus persica fruit skin mature fruit Prunus persica cDNA clone Skin73D05, mRNA sequence	AM290809	Skp1 [Medicago sativa (Alfalfa)]	TA3528_3760	Protein degradation	Ubiquitin ligation E3 complex/ SPK		Stress	Cold				COLD	COLD	sig-global
PPN022E06	-0.754637		CS-glob9		CS1 LS>S	CS2 LS>S			-0.1341	0.7516	RG gene	PPN022E06-T7_c_s	C-8,7 sterol isomerase	AT1G20050	C-8,7 sterol isomerase, identical to C-8,7 sterol isomerase GI:11279073 from (Arabidopsis thalian...	HYDRA1 (HYD1),		S418N16		AJ822368	AJ822368 S4 Prunus persica cDNA clone S418N16, mRNA sequence	AJ822368	Probable 3-beta-hydroxysteroid-delta(8),delta(7)-isomerase [Arabidopsis thaliana (Mouse-ear cress)]	TA5633_3760	Secondary metabolism	steroid metabolism		Stress	Cold				COLD	COLD	sig-global
PPN033B01	-0.753471		CS-glob10		CS1 LS>S				-0.18	0.6698		PPN033B01-T7_c_s	Putative P18	AT2G45640	sin3 associated polypeptide p18 family protein, similar to Sin3 associated polypeptide p18 (2HOR0...	SIN3 ASSOCIATED POLYPEPTIDE P18 (SAP18),		S35P6		DY635418	PU1_plate30_E16 PU1 Prunus persica cDNA similar to weakly similar to putative P18 [Oryza sativa (...	DY635418	Putative P18 [Oryza sativa (japonica cultivar-group)]	TA6416_3760	Chromatin status and regulation	Histone modification	Hormones	Stress	Cold	ABA			COLD-ABA	COLD-ABA	sig-global
PPN074H04	-0.750447		CS-glob2		CS1 LS>S				#N/A	#N/A	RG gene	PPN074H04-T7_c_s	Phospholipid hydroperoxide glutathione peroxidase 1, chloroplast precursor	AT2G25080	phospholipid hydroperoxide glutathione peroxidase, chloroplast / PHGPx (GPX1), identical to SP:P5...	GLUTATHIONE PEROXIDASE 1 (ATGPX1),		PP_LEa0018I24f		BU044217	PP_LEa0018I24f Peach developing fruit mesocarp Prunus persica cDNA clone PP_LEa0018I24f, mRNA seq...	BU044217	Phospholipid hydroperoxide glutathione peroxidase 1, chloroplast precursor [Arabidopsis thaliana ...	TA8871_3760	Antioxidant system	removal of lipid hydroperoxides	Hormones	Stress	Cold	ABA			COLD-ABA	COLD-ABA	sig-global
PP1000C01	-0.749982		CS-glob10		CS1 LS>S				-0.4402	0.2751	RG gene	CL290Contig1	Thioredoxin H	AT3G51030	ATTRX H1 | thioredoxin H-type 1 (TRX-H-1), identical to SP:P29448 Thioredoxin H-type 1 (TRX-H-1) ...	(ATTRX1 ), AT thioredoxin H-type 1 (Attrx h1		PP_LEa0019M06f		DW351742	Prunus persica thioredoxin H mRNA, complete cds	AF323593	Thioredoxin H [Prunus persica (Peach)]	TA3388_3760	Antioxidant system	GLUTHATHIONE-GLUTAREDOXIN AND THIOREDOXIN REDOX HOMEOSTASIS		Stress	Cold, Pathogen				COLD	COLD	sig-global
PPN014H03	-0.747567		CS-glob4						-0.7991	0.0174	RG gene	PPN014H03-T7_c_s	Auxin-induced protein AUX28	AT1G04250	auxin-responsive protein / indoleacetic acid-induced protein 17 (IAA17), Identical to SP:P93830 A...	AUXIN RESISTANT 3 (AXR3), INDOLE ACETIC ACID 17 (IAA17)		PP_LEa0001G20f		BU048540	PP_LEa0001G20f Peach developing fruit mesocarp Prunus persica cDNA clone PP_LEa0001G20f, mRNA seq...	BU039164	Cucumis sativus mRNA expressed in cucumber hypocotyls, complete cds [Cucumis sativus (Cucumber)]	DW351823	RNA transcription regulation	AUX/IAA family	Hormones	Stress	Cold, Pathogen	ABA, AUX			COLD-ABA	COLD-ABA-AUX	sig-global
PPN049C10	-0.746856		CS-glob10		CS1 LS>S		CS3 S>LS		0.3573	0.3849	RG gene	CL1007Contig1	Ribosomal protein L36	AT3G53740	60S ribosomal protein L36 (RPL36A) [Arabidopsis thaliana] (TAIR:At2g37600.1); similar to putative...			PP_LEa0013E22f		BU042611	PP_LEa0013E22f Peach developing fruit mesocarp Prunus persica cDNA clone PP_LEa0013E22f, mRNA seq...	BU042611	Ribosomal protein L36 [Triticum aestivum (Wheat)]	TA5998_3760	RNA translation and protein assembly	ribosome organization and biogenesis		Stress	Cold, Pathogen				COLD	COLD	sig-global
PPN064H04	-0.745123		CS-glob2		CS1 LS>S				#N/A	#N/A		PPN064H04-T7_c_s	Malus_x_domestica transcript; similar to At5g47110 [Arabidopsis thaliana (Mouse-ear cress)]												Unknown function	Unknown expressed protein									sig-global
PPN047H08	-0.742617		CS-glob9		CS1 LS>S				-0.6553	0.0777		CL1472Contig1	ATP synthase epsilon chain, mitochondrial	AT1G51650	ATP synthase epsilon chain, mitochondrial, identical to ATP synthase epsilon chain, mitochondrial...			PP_LEa0015I07f		BU043274	PP_LEa0015I07f Peach developing fruit mesocarp Prunus persica cDNA clone PP_LEa0015I07f, mRNA seq...	BU043274	ATP synthase epsilon chain, mitochondrial [Arabidopsis thaliana (Mouse-ear cress)]	TA4352_3760	Energy production	mitochondrial electron chain		Stress	Cold				COLD	COLD	sig-global
PPN032H11	-0.742585		CS-glob10	M-LS>M-S	CS1 LS>S	CS2 LS>S			0.1151	0.7861		PPN032H11-T7_c_s	Histone protein Hist2h3c1	AT5G10980	histone H3, identical to HISTONE H3.2, MINOR, Medicago sativa, SWISSPROT:P11105, histone H3 varia...			PP_LEa0009C06f		BU041375	PP_LEa0009C06f Peach developing fruit mesocarp Prunus persica cDNA clone PP_LEa0009C06f, mRNA seq...	BU041375	Histone H3.3 [Arabidopsis thaliana (Mouse-ear cress)]	BU041375	Chromatin status and regulation	DNA packaging		Stress	Cold, Pathogen				COLD	COLD	sig-global
PPN049C04	-0.73817		CS-glob10		CS1 LS>S				#N/A	#N/A	RG gene	PPN049C04-T7_c_s	no_annotation_available	AT4G01897	expressed protein										Unknown function	Unknown protein		Stress	Cold				COLD	COLD	sig-global
PPN035A04	-0.733104		CS-glob10			CS2 LS>S			-0.7884	0.0201	RG gene	PPN035A04-T7_c_s	F6N23.1 protein	AT4G00490	beta-amylase, putative / 1,4-alpha-D-glucan maltohydrolase, putative, similar to beta-amylase fro...	BETA-AMYLASE 2 (BAM2 ), BETA-AMYLASE 9 (BMY9 ),				CB822949	AJ873882 Prunus persica fruit mesocarp plus epidermis 30 days after bloom Prunus persica cDNA clo...	AJ873882		AJ873882	Other carbohydrate metabolism	sucrose and starch metabolism		Stress	Cold				COLD	COLD	sig-global
PP1000E08	-0.731896		CS-glob8		CS1 LS>S	CS2 LS>S			0.2743	0.5109		CL201Contig1	AJ826928 S3 Prunus persica cDNA clone S39D20, mRNA sequence					S39D20		DY636822	PU1_plate42_I06 PU1 Prunus persica cDNA similar to expressed mRNA inferred from proline-rich prot...	DY636822		TA8048_3760	Unknown function	Unknown protein									sig-global
PPN057F01	-0.731059		CS-glob4	M-LS>M-S	CS1 LS>S				-0.6773	0.065	RG gene	PPN057F01-T7_c_s	AUX/IAA protein	AT4G29080	auxin-responsive AUX/IAA family protein, similar to SP:Q38826 Auxin-responsive protein IAA8, SP:Q...	PHYTOCHROME-ASSOCIATED PROT 2 (PAP2 ), INDOLE-3-ACETIC ACID 27 (IAA27 ),				DY640802	PU2_plate42_F12 PU2 Prunus persica cDNA similar to expressed mRNA inferred from GH1 protein [Glyc...	DY640802	Auxin-responsive protein IAA27 [Arabidopsis thaliana (Mouse-ear cress)]	DY640802	RNA transcription regulation	AUX/IAA family	Hormones	Stress	Cold, Pathogen	AUX			COLD	COLD-AUX	sig-global
PPN035H03	-0.729793		CS-glob10		CS1 LS>S				-0.5327	0.174	RG gene	PPN035H03-T7_c_s	Dimethylmenaquinone methyltransferase	AT5G16450	dimethylmenaquinone methyltransferase family protein, similar to bacterial S-adenosylmethionine:2...			PP_LEa0025B15f		CB822220	PP_LEa0025B15f Peach developing fruit mesocarp Prunus persica cDNA clone PP_LEa0025B15f, mRNA seq...	BU046071	Regulator of ribonuclease-like protein 2 [Arabidopsis thaliana (Mouse-ear cress)]	TA5961_3760	Cofactor and vitamin metabolism	Menaquinoque biosynthesis	Hormones	Stress	Cold, Pathogen	ABA			COLD-ABA	COLD-ABA	sig-global
PP1005A01	-0.72873		CS-glob3		CS1 LS>S				-0.8127	0.0142	RG gene	CL1405Contig1	Proteasome subunit alpha type 4	AT3G22110	20S proteasome alpha subunit C (PAC1) (PRC9), identical to GB:AAC32057 from (Arabidopsis thaliana...	(PAC1),		UD_S4_pcpl10D6Enea		DW357595	PU2_plate35_F20 PU2 Prunus persica cDNA clone PU2_plate35_F20 5' similar to PU2_plate35_F20 simil...	DW357595	Proteasome subunit alpha type 4 [Spinacia oleracea (Spinach)]	TA3463_3760	Protein degradation	20S proteasome		Stress	Cold				COLD	COLD	sig-global
PPN042E05	-0.728237		CS-glob9		CS1 LS>S				-0.5957	0.1191	RG gene	PPN042E05-T7_c_s	40S ribosomal protein S15a-2	AT4G29430	RPS15AE | 40S ribosomal protein S15A (RPS15aE), ribosomal protein S15a - Brassica napus,PIR2:S20945	ribosomal PROT S15A E (rps15ae),				DN553219	PPL-02-B04 Prunus persica L. leaf tissue, Plum Pox Virus infected Prunus persica cDNA, mRNA sequence	DN552995	Ribosomal protein S15a homolog [Arabidopsis thaliana (Mouse-ear cress)]	TA9105_3760	RNA translation and protein assembly	ribosome organization and biogenesis		Stress	Cold				COLD	COLD	sig-global
PP1006H06	-0.725914		CS-glob10		CS1 LS>S	CS2 LS>S			0.3705	0.3662		PP1006H06-T7_c_s	Verticillium wilt disease resistance protein precursor	AT1G45616	leucine-rich repeat family protein, contains leucine rich-repeat (LRR) domains Pfam:PF00560, INTE...	Receptor Like PROT 6 (AtRLP6),									Signal transduction pathway	Receptor/LRR receptor		Stress	Drought, Salinity						sig-global
PPN048F10	-0.725388		CS-glob10		CS1 LS>S				-0.1102	0.795	RG gene	PPN048F10-T7_c_s	Putative 60S ribosomal protein L31	AT5G56710	60S ribosomal protein L31 (RPL31C)			PP_LEa0014B11f		BU042820	PP_LEa0014B11f Peach developing fruit mesocarp Prunus persica cDNA clone PP_LEa0014B11f, mRNA seq...	BU042820	60S ribosomal protein L31 [Picea mariana (Black spruce)]	TA3613_3760	RNA translation and protein assembly	ribosome organization and biogenesis		Stress	Cold, Pathogen				COLD	COLD	sig-global
PPN054B04	-0.725008		CS-glob9		CS1 LS>S				-0.5351	0.1717	RG gene	CL1063Contig1	40S ribosomal protein S16	AT2G09990	40S ribosomal protein S16 (RPS16A), Same as GB:Q42340			UD_S4_pcpl3H8Enea		DY637812	PU2_plate17_O22 PU2 Prunus persica cDNA similar to hypothetical protein similar to 40S ribosomal ...	DY637812	40S ribosomal protein S16 [Euphorbia esula (Leafy spurge)]	TA4042_3760	RNA translation and protein assembly	ribosome organization and biogenesis		Stress	Cold				COLD	COLD	sig-global
PPN021D06	-0.724341		CS-glob2		CS1 LS>S	CS2 LS>S			-0.6588	0.0756	RG gene	PPN021D06-T7_c_s	Small Ras-like GTP-binding protein	AT5G20020	Ras-related GTP-binding nuclear protein (RAN-2), identical to GTP-binding nuclear protein RAN-2 S...	(RAN2),		S416E1		AJ824035	AJ824035 S4 Prunus persica cDNA clone S416E1, mRNA sequence	AJ824035	GTP-binding nuclear protein Ran1 [Lycopersicon esculentum (Tomato)]	TA4555_3760	Trafficking machinery and membrane dynamics	nucleocytoplasmic transport									sig-global
PPN035B11	-0.723969		CS-glob10		CS1 LS>S				#N/A	#N/A	RG gene	PPN035B11-T7_c_s	0	AT5G13470	expressed protein					DY640267	PU2_plate20_F18 PU2 Prunus persica cDNA similar to expressed mRNA inferred from expressed protein...	DY640267	Hypothetical protein T22N19_120 [Arabidopsis thaliana (Mouse-ear cress)]	DY640267	Unknown function	Unknown protein		Stress	Cold				COLD	COLD	sig-global
PPN052E04	-0.723887		CS-glob10						-0.4665	0.244	RG gene	PPN052E04-T7_c_s	AT4g26620/T15N24_70	AT4G26620	sucrase-related										Other carbohydrate metabolism	sucrose and starch metabolism		Stress	Cold, Pathogen				COLD	COLD	sig-global
PPN051C09	-0.721909		CS-glob3		CS1 LS>S				#N/A	#N/A	RG gene	PPN051C09-T7_c_s	PHD finger protein At5g26210	AT5G26210	PHD finger family protein, contains Pfam domain, PF00628: PHD-finger	ALFIN-LIKE 4 (AL4),		PP_LEa0035H18f		DY639813	PU2_plate9_L12 PU2 Prunus persica cDNA similar to similar to PHD finger family protein [Arabidops...	DY639813	At5g20510 [Arabidopsis thaliana (Mouse-ear cress)]	DY639813	RNA transcription regulation	PHD-family		Stress	Cold				COLD	COLD	sig-global
PPN038B04	-0.721107		CS-glob10						-0.5144	0.1921	RG gene	PPN038B04-T7_c_s	Protein translation factor SUI1 homolog	AT4G27130	eukaryotic translation initiation factor SUI1, putative, similar to SP:P32911 Protein translation...			Pp-S4EST0174		CB822021	AJ875650 Prunus persica fruit mesocarp plus epidermis 80 days after bloom Prunus persica cDNA clo...	AJ875650	Putative translation factor [Pinus pinaster (Maritime pine)]	TA6529_3760	RNA translation and protein assembly	regulation of protein biosynthesis	Hormones	Stress	Cold, Darkness, Salinity	ABA			COLD-ABA	COLD-ABA	sig-global
PPN044H11	-0.720482		CS-glob9		CS1 LS>S				-0.8094	0.0149	RG gene	PPN044H11-T7_c_s	PP_LEc0023H08f Peach shoot Prunus persica cDNA clone PP_LEc0023H08f, mRNA sequence							DW347680	PP_LEc0023H08f Peach shoot Prunus persica cDNA clone PP_LEc0023H08f, mRNA sequence	DW347680		DW347680	Unknown function	Unknown protein									sig-global
PPN037B06	-0.719987		CS-glob10		CS1 LS>S				#N/A	#N/A		PPN037B06-T7_c_s	1e-155							DY651995	PU4_plate55_A06 PU4 Prunus persica cDNA similar to expressed mRNA inferred from AAM51274.1 (AY117...	DY651995		TA7792_3760	Unknown function	Unknown protein									sig-global
PPN041H11	-0.719694		CS-glob10						-0.5832	0.1291	RG gene	PPN041H11-T7_c_s	Os09g0570500 protein	AT5G04460	expressed protein					DN555926	PPL-21-F01 Prunus persica L. leaf tissue, Plum Pox Virus infected Prunus persica cDNA, mRNA sequence	DN555926	Ubiquitin-protein ligase-like [Oryza sativa (japonica cultivar-group)]	DN555926	Protein degradation	Ubiquitin protein/polyubiquitin	Hormones	Stress	Cold, Pathogen	ABA			COLD-ABA	COLD-ABA	sig-global
PPN006E07	-0.718939		CS-glob10		CS1 LS>S	CS2 LS>S			-0.0826	0.8459		PPN006E07-T7_c_s	Repressor protein	AT5G23090	TATA-binding protein-associated phosphoprotein Dr1 protein, putative (DR1), identical to Dr1 prot...	NUCLEAR FACTOR Y, SUBUNIT B13 (NF-YB13),				DY633416	PU1_plate16_G16 PU1 Prunus persica cDNA similar to similar to TATA-binding protein-associated pho...	DY633416	Repressor protein [Glycine max (Soybean)]	TA5672_3760	RNA transcription regulation	CCAAT Family		Stress	Cold				COLD	COLD	sig-global
PPN052F09	-0.717987		CS-glob2		CS1 LS>S				#N/A	#N/A	RG gene	CL834Contig1	T1F15.10 protein	AT1G67440	EMB1688 | expressed protein, contains Pfam domain PF03193: Protein of unknown function, DUF258	embryo defective 1688 (emb1688),				DW345435	PP_LEc0022P07f Peach shoot Prunus persica cDNA clone PP_LEc0022P07f, mRNA sequence	DW345435	T1F15.10 protein [Arabidopsis thaliana (Mouse-ear cress)]	DW345435	Other nucleic acid metabolic process	Unknown nucleic acid binding protein		Stress	Cold, Drought				COLD	COLD	sig-global
PPN050G11	-0.71598		CS-glob10		CS1 LS>S				0.3817	0.3508	RG gene	PPN050G11-T7_c_s	AT4g27310/M4I22_120	AT4G27310	zinc finger (B-box type) family protein, zinc-finger protein S3574, Oryza sativa, PIR3:JE0113					DY636844	PU1_plate43_A23 PU1 Prunus persica cDNA similar to hypothetical domain/motif containing InterProS...	DY636844	Hypothetical protein AT4g27310 [Arabidopsis thaliana (Mouse-ear cress)]	DY636844	RNA transcription regulation	C2C2-CO-like Family	Hormones	Stress	Drought	ABA		cold&ABA regulons	ABA	ABA	sig-global
PPN058B10	-0.712077		CS-glob10		CS1 LS>S				-0.1879	0.6558		PPN058B10-T7_c_s	At1g61340	AT4G21510	F-box family protein, contains Pfam PF00646: F-box domain; similar to SKP1 interacting partner 2 ...					DY636858	PU1_plate43_H06 PU1 Prunus persica cDNA similar to weakly similar to F-box family protein [Arabid...	DY636858	At1g61340 [Arabidopsis thaliana (Mouse-ear cress)]	DY636858	Protein degradation	Ubiquitin ligation E3 complex/ F-box	Hormones	Stress	Cold, Darkness, Salinity	ABA			COLD-ABA	COLD-ABA	sig-global
PPN044E02	-0.71175		CS-glob10		CS1 LS>S	CS2 LS>S			-0.039	0.9269	RG gene	PPN044E02-T7_c_s	AM290178 Prunus persica fruit skin mature fruit Prunus persica cDNA clone Skin65D06, mRNA sequenc...					S314C15		DW356259	PU2_plate6_N11 PU2 Prunus persica cDNA clone PU2_plate6_N11 5' similar to PU2_plate6_N11 identica...	DW354198		TA2973_3760	Unknown function	Unknown protein									sig-global
PPN023E12	-0.710755		CS-glob9		CS1 LS>S				#N/A	#N/A		PPN023E12-T7_c_s	Putative 28 kDa heat-and acid-stable phosphoprotein	AT5G46020	expressed protein					CB818711	PU2_plate35_D15 PU2 Prunus persica cDNA similar to similar to expressed protein (At5g46020.1) [Ar...	DY638942	Putative 28 kDa heat-and acid-stable phosphoprotein [Oryza sativa (japonica cultivar-group)]	TA4828_3760	Unknown function	Unknown cupin protein		Stress	Cold				COLD	COLD	sig-global
PPN034A06	-0.710109		CS-glob9		CS1 LS>S	CS2 LS>S			-0.3805	0.3524	RG gene	CL497Contig1	1,2-dihydroxy-3-keto-5-methylthiopentene dioxygenase 4	AT5G43850	acireductone dioxygenase (ARD/ARD') family protein, similar to iron-deficiency induced gene (Hord...	(ATARD4 ), (ARD4 ),		Pp-S4_EST1816		DY638664	PU2_plate27_A15 PU2 Prunus persica cDNA similar to similar to submergence induced protein 2A [Ara...	DY638664	1,2-dihydroxy-3-keto-5-methylthiopentene dioxygenase 4 [Arabidopsis thaliana (Mouse-ear cress)]	TA5670_3760	Aminoacid metabolism	methionine metabolism	Hormones	Stress	Cold, Darkness, Pathogen	ABA, ET			COLD-ABA	COLD-ABA	sig-global
PPN044G10	-0.708997		CS-glob4		CS1 LS>S				-0.6823	0.0623	RG gene	CL1346Contig1	40S ribosomal protein S20-1	AT3G47370	40S ribosomal protein S20 (RPS20A) [Arabidopsis thaliana] (TAIR:At3g45030.1); similar to 40S ribo...			PP_LEa0013B14f		CV046802	AM290431 Prunus persica fruit skin mature fruit Prunus persica cDNA clone Skin68E06, mRNA sequence	AM290431	40S ribosomal protein S20 [Arabidopsis thaliana (Mouse-ear cress)]	TA7318_3760	RNA translation and protein assembly	ribosome organization and biogenesis	Hormones	Stress	Cold	ABA			COLD-ABA	COLD-ABA	sig-global
PPN039C05	-0.707517		CS-glob2		CS1 LS>S	CS2 LS>S			-0.7905	0.0195		CL975Contig1	At5g48335	AT5G48335	expressed protein			PP_LEa0009G24f		CB819208	AM291277 Prunus persica fruit skin mature fruit Prunus persica cDNA clone Skin79H05, mRNA sequence	AM291277	At5g48335 [Arabidopsis thaliana (Mouse-ear cress)]	TA7199_3760	Unknown function	Unknown chloroplast protein									sig-global
PP1006G03	-0.70686		CS-glob2						-0.7161	0.0457	RG gene	CL820Contig1	MADS-box transcription factor	AT5G60910	agamous-like MADS box protein AGL8 / FRUITFULL (AGL8), NAP1-1, Nicotiana tabacum, EMBL:AF009126; ...	agamous-like 8 (AGL8 ), FRUITFULL (FUL ),		PP_YEa0035B06		DT455285	PP_YEb0035B06 Peach developing fruit mesocarp Stage S4 Prunus persica cDNA clone PP_YEb0035B06, m...	DT455285	Putative MADS box protein [Prunus persica (Peach)]	TA4378_3760	RNA transcription regulation	MADS-box family		Stress	Cold				COLD	COLD	sig-global
PPN077E06	-0.704115		CS-glob10						#N/A	#N/A		CL110Contig1	F7O18.11 protein	AT3G04630	expressed protein	(WDL1),									Unknown function	Unknown protein	Hormones	Stress	Cold, Drought, Pathogen, Salinity	BR			COLD	COLD	sig-global
PPN065B02	-0.702987		CS-glob4		CS1 LS>S				#N/A	#N/A		PPN065B02-T7_c_s	Subtilisin-like serine protease, putative	AT2G05920	subtilase family protein, contains similarity to cucumisin-like serine protease GI:3176874 from (...					DN554127	PPL-08-_T3__A10 Prunus persica L. leaf tissue, Plum Pox Virus infected Prunus persica cDNA, mRNA ...	DN554127	Subtilisin-like serine protease, putative [Arabidopsis thaliana (Mouse-ear cress)]	DN554127	Protein degradation	protease	Hormones	Stress	Cold, Drought, Pathogen, Salinity	ET			COLD	COLD	sig-global
PPN015C12	-0.701871		CS-glob9		CS1 LS>S	CS2 LS>S			-0.7431	0.0346	RG gene	PPN015C12-T7_c_s	1e-106							DY646743	PU3_plate27_H04 PU3 Prunus persica cDNA similar to weakly similar to expressed protein (At5g11970...	DY646743	Hypothetical protein F14F18_140 [Arabidopsis thaliana (Mouse-ear cress)]	DY646743	Unknown function	Unknown protein									sig-global
PPN035B02	-0.701853		CS-glob9		CS1 LS>S	CS2 LS>S			-0.7351	0.0377	RG gene	PPN035B02-T7_c_s	Ras-related protein Rab11A	AT5G65270	Ras-related GTP-binding family protein, similar to GTP-binding protein RAB11A GI:1370142 from (Lo...	Arabidopsis Rab GTPase homolog A4a (AtRABA4a),		Pp-S4_EST1283		AJ833509	AJ833509 Prunus persica mesocarp S4 climacteric Prunus persica cDNA clone Pp-S4_EST1283, mRNA seq...	AJ833509	Ras-related protein Rab11A [Lotus japonicus]	TA4817_3760	Trafficking machinery and membrane dynamics	Secretory pathway-exosome	Hormones	Stress	Cold	ABA			COLD-ABA	COLD-ABA	sig-global
PPN048C02	-0.698411		CS-glob10		CS1 LS>S	CS2 LS>S			-0.1338	0.7521	RG gene	PPN048C02-T7_c_s	Sm-like protein	AT5G48870	small nuclear ribonucleoprotein, putative / snRNP, putative / Sm protein, putative, similar to U6...	SUPERSENSITIVE TO ABA AND DROUGHT 1 (SAD1),		S311I9		BU575022	AJ822591 S3 Prunus persica cDNA clone S311I9, mRNA sequence	AJ822591	Sm-like protein [Arabidopsis thaliana (Mouse-ear cress)]	TA7291_3760	RNA post-transcriptional regulation	RNA biogenesis and processing	Hormones	Stress	Cold	ABA, BR			COLD-ABA	COLD-ABA	sig-global
PPN080C07	-0.695945		CS-glob4						-0.4981	0.2091	RG gene	CL83Contig1	Putative 60S ribosomal protein L10A	AT1G08360	60S ribosomal protein L10A (RPL10aA), similar to 60S ribosomal protein L10A GB:AAC73045 GI:386027...			PP_YEa0036B05.ab1		DT455372	PP_YEb0036B05 Peach developing fruit mesocarp Stage S4 Prunus persica cDNA clone PP_YEb0036B05, m...	DT455372	Putative 60S ribosomal protein L10A [Oryza sativa (japonica cultivar-group)]	TA8397_3760	RNA translation and protein assembly	ribosome organization and biogenesis		Stress	Cold				COLD	COLD	sig-global
PPN068C04	-0.695382		CS-glob2						-0.6041	0.1127	RG gene	PPN068C04-T7_c_s	Hydroxyacylglutathione hydrolase 1, mitochondrial precursor	AT1G06130	hydroxyacylglutathione hydrolase, putative / glyoxalase II, putative, similar to glyoxalase II is...	glyoxalase 2-4 (GLX2-4),		PP_LEa0036E14f		DY650436	PU4_plate27_N20 PU4 Prunus persica cDNA similar to similar to glyoxalase II (hydroxyacylglutathio...	DY650436	Hydroxyacylglutathione hydrolase 1, mitochondrial precursor [Arabidopsis thaliana (Mouse-ear cress)]	TA5166_3760	Pyruvate metabolism	Glyoxal pathway		Stress	Cold				COLD	COLD	sig-global
PPN035E09	-0.694415		CS-glob9		CS1 LS>S	CS2 LS>S			-0.4278	0.2903		PPN035E09-T7_c_s	Dehydration-induced protein ERD15	AT2G41430	dehydration-induced protein (ERD15), identical to dehydration-induced protein ERD15 GI:710626 fro...	EARLY RESPONSIVE TO DEHYDRATION 15 (ERD15 ), LIGHT STRESS-REGULATED 1 (LSR1 ), (CID1 ),		PP_YEa0026F02		DY639239	PU2_plate42_P02 PU2 Prunus persica cDNA similar to weakly similar to dehydration-induced protein ...	DY639239	Hypothetical protein [Arachis hypogaea (Peanut)]	DY639239	RNA post-transcriptional regulation	RNA biogenesis and processing	Hormones	Stress	Cold, Darkness, Drought, Salinity	ABA			COLD-ABA	COLD-ABA	sig-global
PPN042H09	-0.689825		CS-glob10		CS1 LS>S				#N/A	#N/A	RG gene	PPN042H09-T7_c_s	Mitochondrial ribosome	AT5G47890	NADH-ubiquinone oxidoreductase B8 subunit, putative, similar to SP:O43678 NADH-ubiquinone oxidore...			S418I5		AJ822277	AJ822277 S4 Prunus persica cDNA clone S418I5, mRNA sequence	AJ822277		AJ822277	Energy production	mitochondrial electron chain		Stress	Cold				COLD	COLD	sig-global
PPN042D02	-0.688805		CS-glob9						0.1363	0.7476	RG gene	PPN042D02-T7_c_s	40S ribosomal protein S13-1	AT4G00100	40S ribosomal protein S13 (RPS13A), similar to ribosomal protein S13; PF00312 (View Sanger Pfam):...	AT RIBOSOMAL PROT S13A (ATRPS13A ), (RPS13 ), POINTED FIRST LEAF 2 (PFL2 ),		PP_LEa0017M04f		AJ873589	AJ873589 Prunus persica fruit mesocarp plus epidermis 30 days after bloom Prunus persica cDNA clo...	AJ873589	Cytoplasmic ribosomal protein S13 [Solanum demissum (Wild potato)]	TA3882_3760	RNA translation and protein assembly	ribosome organization and biogenesis		Stress	Cold, Pathogen				COLD	COLD	sig-global
PPN054H09	-0.687913		CS-glob10		CS1 LS>S				-0.4766	0.2325	RG gene	PPN054H09-T7_c_s	PP_LEa0017B03f Peach developing fruit mesocarp Prunus persica cDNA clone PP_LEa0017B03f, mRNA seq...	AT2G25570	expressed protein			PP_LEa0017B03f		BU043752	PP_LEa0017B03f Peach developing fruit mesocarp Prunus persica cDNA clone PP_LEa0017B03f, mRNA seq...	BU043752	Expressed protein [Arabidopsis thaliana (Mouse-ear cress)]	BU043752	Unknown function	Unknown protein		Stress	Cold, Pathogen				COLD	COLD	sig-global
PPN045D11	-0.682949		CS-glob9		CS1 LS>S		CS3 S>LS		-0.1105	0.7945		PPN045D11-T7_c_s	40S ribosomal protein S14-3	AT3G52580	40S ribosomal protein S14 (RPS14C), ribosomal protein S14 -Zea mays,PIR2:A30097			PP_YEa0037G11.ab1		BQ641170	PP_LEc0005F08f Peach shoot Prunus persica cDNA clone PP_LEc0005F08f, mRNA sequence	DW345941		DW345941	RNA translation and protein assembly	ribosome organization and biogenesis		Stress	Cold, Pathogen				COLD	COLD	sig-global
PPN050D11	-0.681944		CS-glob8		CS1 LS>S	CS2 LS>S			0.4636	0.2472	RG gene	CL133Contig1	AM287881 Prunus persica fruit skin mature fruit Prunus persica cDNA clone Skin21G05, mRNA sequenc...	AT2G40060	expressed protein					DY645693	PU3_plate48_G19 PU3 Prunus persica cDNA similar to expressed mRNA inferred from AAM47929.1 (AY114...	DY645693	Hypothetical protein [Arabidopsis thaliana (Mouse-ear cress)]	TA8226_3760	Trafficking machinery and membrane dynamics	Vesicle coat/ clathrin coated vesicles		Stress	Cold				COLD	COLD	sig-global
PPN035A01	-0.679024		CS-glob9		CS1 LS>S				-0.5245	0.182		CL332Contig1	Eukaryotic translation initiation factor 4E	AT5G18110	novel cap-binding protein (nCBP), identical to novel cap-binding protein nCBP (Arabidopsis thalia...	NOVEL CAP-BINDING PROT (NCBP),				DY650861	PU4_plate42_D22 PU4 Prunus persica cDNA similar to similar to eukaryotic cap-binding protein [imp...	DY650861	Eukaryotic translation initiation factor 4E type 3 [Arabidopsis thaliana (Mouse-ear cress)]	TA5926_3760	RNA translation and protein assembly	regulation of protein biosynthesis	Hormones	Stress	Cold, Pathogen, Salinity	ABA			COLD-ABA	COLD-ABA	sig-global
PPN041G02	-0.678708		CS-glob10		CS1 LS>S				0.1485	0.7257	RG gene	PPN041G02-T7_c_s	no_annotation_available												No annotation available	No annotation available									sig-global
PPN008D01	-0.678488		CS-glob9		CS1 LS>S	CS2 LS>S			-0.3713	0.3652		PPN008D01-T7_c_s	1e-126	AT1G68680	expressed protein					CV048024	PU2_plate19_B09 PU2 Prunus persica cDNA similar to expressed mRNA inferred from CS_WEb0001D01 [Ci...	DY640190	Hypothetical protein [Arabidopsis thaliana (Mouse-ear cress)]	TA7409_3760	Unknown function	Unknown protein		Stress	Cold				COLD	COLD	sig-global
PPN042H10	-0.678138		CS-glob10		CS1 LS>S				-0.7414	0.0353	RG gene	CL1269Contig1	50S ribosomal protein L10, chloroplast precursor	AT5G13510	ribosomal protein L10 family protein, ribosomal protein L10- Nicotiana tabacum, EMBL:AB010879					DY644971	PU3_plate44_N14 PU3 Prunus persica cDNA similar to weakly similar to 50S ribosomal protein L10 [O...	DY644971	Chloroplast ribosomal protein L10 [Nicotiana tabacum (Common tobacco)]	TA9211_3760	RNA translation and protein assembly	ribosome organization and biogenesis	Hormones	Stress	Cold, Darkness, Drought, Pathogen	ABA			COLD-ABA	COLD-ABA	sig-global
PPN061F11	-0.677226		CS-glob2						-0.7289	0.0402	RG gene	PPN061F11-T7_c_s	Putative ripening-related P-450 enzyme	AT2G45580	cytochrome P450 family protein, contains Pfam profile: PF00067 cytochrome p450	(CYP76C3),		PP_LEa0033L19f		DY641376	PU3_plate15_L06 PU3 Prunus persica cDNA similar to expressed mRNA inferred from putative ripening...	DY641376	Cytochrome P450 [Petunia hybrida (Petunia)]	TA6296_3760	Secondary metabolism	Terpene metabolism		Stress	Cold				COLD	COLD	sig-global
PPN041H10	-0.676661		CS-glob9		CS1 LS>S	CS2 LS>S			-0.5594	0.1494	RG gene	PPN041H10-T7_c_s	Vacuolar ATP synthase 16 kDa proteolipid subunit 4	AT1G75630	vacuolar ATP synthase 16 kDa proteolipid subunit 4 / V-ATPase 16 kDa proteolipid subunit 4 (AVAP4...	(AVA-P4),		PP_LEa0015M03f		DY650698	(EC 3.6.3.14) (V-ATPase 16 kDa proteolipid subunit 4), mRNA sequence	P59229	Putative vacuolar ATP synthase 16 kDa proteolipid subunit [Oryza sativa (japonica cultivar-group)]	TA3842_3760	Energy production	vacuolar ATP production and cytoplasmic PH regulation		Stress	Cold				COLD	COLD	sig-global
PPN078G06	-0.675568		CS-glob2		CS1 LS>S				-0.7889	0.0199		PPN078G06-T7_c_s	Early nodulin 93 ENOD93 protein, putative					PP_LEa0014D16f		DY650064	PU4_plate32_O19 PU4 Prunus persica cDNA similar to weakly similar to Enod93 protein [Medicago sat...	DY650064	Enod93 protein [Medicago varia (Alfalfa)]	TA5086_3760	Unknown function	Unknown mitochondrial protein									sig-global
PPN055C11	-0.674067		CS-glob10		CS1 LS>S				0.4061	0.3181	RG gene	CL757Contig1	Sucrose responsive element binding protein	AT5G67300	myb family transcription factor, contains PFAM profile: myb DNA binding domain PF00249	ATMYBR1 ), AT MYB DOMAIN PROT 44 (ATMYB44 ), MYB DOMAIN PROT R1 (MYBR1 ),		PP_YEa0028D02		DY646660	PU3_plate25_P19 PU3 Prunus persica cDNA similar to hypothetical protein contains InterProScan IPR...	DY646660	Sucrose responsive element binding protein [Vitis vinifera (Grape)]	DY646660	RNA transcription regulation	MYB-family	Hormones	Stress	Cold, Drought, Salinity	ABA, AUX, CK, ET, GAs, JA, SA		cold&ABA regulons	COLD-ABA	COLD-ABA-AUX	sig-global
PPN010A09	-0.674049		CS-glob2		CS1 LS>S	CS2 LS>S			-0.6956	0.0554		PPN010A09-T7_c_s	Naringenin,2-oxoglutarate 3-dioxygenase	AT3G51240	naringenin 3-dioxygenase / flavanone 3-hydroxylase (F3H), identical to GI:3790548	FLAVANONE 3-HYDROXYLASE (F3H ), TRANSPARENT TESTA 6 (TT6 ), (F3'H ),				DW349184	PU1_plate3_D10 PU1 Prunus persica cDNA clone PU1_plate3_D10 5' similar to PU1_plate3_D10 identica...	DW349184	Flavanone 3-hydroxylase [Nicotiana tabacum (Common tobacco)]	DW349184	Secondary metabolism	Flavonoid metabolism		Stress	Cold, Pathogen, Salinity			cold&ABA regulons	COLD	COLD	sig-global
PPN008E02	-0.672684		CS-glob2		CS1 LS>S	CS2 LS>S			-0.6996	0.0534		CL789Contig1	NADH dehydrogenase [ubiquinone] iron-sulfur protein 6	AT3G18410	NADH-ubiquinone oxidoreductase-related, similar to NADH-ubiquinone oxidoreductase 12 kDa subunit,...			UD_S4_pcpl3H4Enea		CV051749	AJ822135 S3 Prunus persica cDNA clone S318K13, mRNA sequence	AJ822135	AT3g18410/MYF24_12 [Arabidopsis thaliana (Mouse-ear cress)]	AJ822135	Energy production	mitochondrial electron chain									sig-global
PPN016C10	-0.670346		CS-glob10		CS1 LS>S				0.4314	0.2859	RG gene	CL56Contig1	Putative iron-sulfur cofactor synthesis protein iscU	AT4G22220	iron-sulfur cluster assembly complex protein, putative, similar to iron-sulfur cluster assembly c...	(ISU1 ), (ATISU1 ),		PP_LEa0007C04f		DW353262	PU1_plate49_K18 PU1 Prunus persica cDNA clone PU1_plate49_K18 5' similar to PU1_plate49_K18 weakl...	DW353262	NifU-like protein [Arabidopsis thaliana (Mouse-ear cress)]	TA5507_3760	Cofactor and vitamin metabolism	iron sulfur cluser biosynthesis		Stress	Cold, Pathogen				COLD	COLD	sig-global
PPN049A04	-0.668748		CS-glob9		CS1 LS>S	CS2 LS>S			-0.3968	0.3304	RG gene	PPN049A04-T7_c_s	AJ823531 S4 Prunus persica cDNA clone S412N16, mRNA sequence					S412N16			AJ823531 S4 Prunus persica cDNA clone S412N16, mRNA sequence	AJ823531	Hypothetical protein [Medicago truncatula (Barrel medic)]	AJ823531	Unknown function	Unknown protein									sig-global
PPN047A11	-0.667164		CS-glob2		CS1 LS>S				#N/A	#N/A		CL1297Contig1	UPI00001A38B9; Putative Pop3 protein	AT3G17210	stable protein 1-related, similar to stable protein 1 (GI:13445204) (Populus tremula) PMID:123766...	HEAT STABLE PROT 1 (ATHS1 ), HEAT STABLE PROT 1 (HS1 ),		S31N2		DY640679	PU2_plate35_K19 PU2 Prunus persica cDNA similar to weakly similar to stable protein 1-related [Ar...	DY640679	Putative Pop3 protein [Arabidopsis thaliana (Mouse-ear cress)]	DY640679	Unknown function	Defense against pathogens		Stress	Cold, Pathogen				COLD	COLD	sig-global
PP1000D08	-0.665557		CS-glob9		CS1 LS>S				-0.0627	0.8828		PP1000D08-T7_c_s	40S ribosomal protein S15-1	AT5G09510	40S ribosomal protein S15 (RPS15D), ribosomal protein S15 - Arabidopsis thaliana, EMBL:Z23161			PP_LEa0003E14f		DW358171	PU2_plate40_O13 PU2 Prunus persica cDNA clone PU2_plate40_O13 5' similar to PU2_plate40_O13 simil...	DW358171	40S ribosomal protein S15-like [Solanum tuberosum (Potato)]	TA3830_3760	RNA translation and protein assembly	ribosome organization and biogenesis	Hormones	Stress	Cold, Pathogen	ABA			COLD-ABA	COLD-ABA	sig-global
PPN040C06	-0.662564		CS-glob9		CS1 LS>S				#N/A	#N/A	RG gene	CL540Contig1	30S ribosomal protein S11, putative	AT1G31817	chloroplast 30S ribosomal protein S11, putative, contains Pfam profile: PF00411: Ribosomal protei...	NUCLEAR FUSION DEFECTIVE 3 (NFD3),				DY639830	PU2_plate5_M08 PU2 Prunus persica cDNA similar to hypothetical domain/motif containing InterProSc...	DY639830	30S ribosomal protein S11, putative [Arabidopsis thaliana (Mouse-ear cress)]	DY639830	RNA translation and protein assembly	ribosome organization and biogenesis		Stress	Cold				COLD	COLD	sig-global
PPN015B07	-0.659323		CS-glob9		CS1 LS>S				-0.6873	0.0597		CL4Contig1	UPF0172 protein At5g55940	AT5G55940	EMB2731 | expressed protein, contains Pfam PF03665: Uncharacterised protein family (UPF0172)	embryo defective 2731 (emb2731),				DY638887	PU2_plate34_D15 PU2 Prunus persica cDNA similar to weakly similar to (AB026659) unnamed protein p...	DY638887	Putative CPF 0172 family protein [Salicornia bigelovii (Dwarf glasswort)]	TA6542_3760	Unknown function	Unknown ER protein		Stress	Cold, Pathogen				COLD	COLD	sig-global
PPN061D04	-0.657729		CS-glob10		CS1 LS>S				0.4418	0.2732	RG gene	CL672Contig1	RER1B protein	AT2G21600	RER1B protein, identical to SP:O48671 RER1B protein (AtRER1B) {Arabidopsis thaliana}	(ATRER1B),				DY634535	PU1_plate27_G01 PU1 Prunus persica cDNA similar to similar to RER1B protein [Arabidopsis thaliana...	DY634535	RER1B protein [Arabidopsis thaliana (Mouse-ear cress)]	TA5030_3760	Trafficking machinery and membrane dynamics	recycling receptors for escaped ER proteins		Stress	Cold				COLD	COLD	sig-global
PPN042A01	-0.65461		CS-glob10		CS1 LS>S				0.1142	0.7878	RG gene	PPN042A01-T7_c_s	Probable vacuolar ATP synthase subunit F	AT4G02620	vacuolar ATPase subunit F family protein, contains weak similarity to vacuolar ATP synthase subun...			PP_YEa0033E03		DT455156	PP_YEb0033E03 Peach developing fruit mesocarp Stage S4 Prunus persica cDNA clone PP_YEb0033E03, m...	DT455156	Putative Vacuolar ATP synthase subunit F [Oryza sativa (japonica cultivar-group)]	DT455156	Energy production	vacuolar ATP production and cytoplasmic PH regulation		Stress	Cold				COLD	COLD	sig-global
PPN055E09	-0.653635		CS-glob9		CS1 LS>S				-0.5045	0.2023		PPN055E09-T7_c_s	Phi-1 protein	AT4G08950	phosphate-responsive protein, putative (EXO), similar to phi-1 (phosphate-induced gene) (Nicotian...	EXORDIUM (EXO),		PP_LEa0018N19f		DY647692	PU3_plate55_D03 PU3 Prunus persica cDNA similar to expressed mRNA inferred from Prunus persica si...	DY647692	Phi-1 protein [Nicotiana tabacum (Common tobacco)]	DY647692	Cell wall related	Unknown EXO protein	Hormones	Stress	Cold, Drought, Salinity	ABA, AUX, BR, CK, JA			COLD-ABA	COLD-ABA-AUX	sig-global
PPN012B05	-0.652982		CS-glob10		CS1 LS>S	CS2 LS>S			0.5244	0.1822	RG gene	CL704Contig1	Indole-3-acetic acid-induced protein ARG2	AT4G02380	late embryogenesis abundant 3 family protein / LEA3 family protein, similar to several small prot...	SENESCENCE-ASSOCIATED GENE 21 (SAG21 ), AT late embryogenensis abundant like 5 (AtLEA5 ),		Pp-S4EST0010		DW353002	PU1_plate28_E11 PU1 Prunus persica cDNA clone PU1_plate28_E11 5' similar to PU1_plate28_E11 hypot...	DW350633	T14P8.2 [Arabidopsis thaliana (Mouse-ear cress)]	TA3135_3760	Antioxidant system	ROs tolerance	Hormones	Stress	Cold, Drought, Pathogen, Salinity	ABA, ET		cold&ABA regulons	COLD-ABA	COLD-ABA	sig-global
PPN012B04	-0.651416		CS-glob10						#N/A	#N/A	RG gene	PPN012B04-T7_c_s	Short-chain dehydrogenase/reductase SDR	AT3G61220	short-chain dehydrogenase/reductase (SDR) family protein, similar to carbonyl reductase GI:104910...			PP_YEa0016D03		DY647053	PU3_plate36_N14 PU3 Prunus persica cDNA similar to weakly similar to short-chain dehydrogenase/re...	DY647053	Putative carbonyl reductase [Arabidopsis thaliana (Mouse-ear cress)]	TA8098_3760	Secondary metabolism	Terpene metabolism		Stress	Cold				COLD	COLD	sig-global
PPN054A06	-0.651384		CS-glob10						0.1744	0.6796	RG gene	PPN054A06-T7_c_s	ARF-GAP	AT5G13300	ARF GTPase-activating domain-containing protein [Arabidopsis thaliana] (TAIR:At5g61980.1); simila...	SCARFACE (SFC ), ASCULAR NETWORK DEFECTIVE 3 (VAN3 ), ARF-GAP DOMAIN3 (AGD3 ),		Pp-S4_EST1142		CB819762	PU1_plate39_C17 PU1 Prunus persica cDNA similar to weakly similar to ARF GTPase-activating domain...	DY636693	GCN4-complementing protein homolog [Arabidopsis thaliana (Mouse-ear cress)]	TA6637_3760	Trafficking machinery and membrane dynamics	trans-Golgi network transport vesicle/ COPI vesicles	Hormones	Stress	Cold	AUX			COLD	COLD-AUX	sig-global
PPN040F06	-0.650351		CS-glob10		CS1 LS>S				-0.4702	0.2397		CL1054Contig1	Vacuolar ATP synthase subunit G	AT3G01390	vacuolar ATP synthase subunit G 1 (VATG1) / V-ATPase G subunit 1 (VAG1) / vacuolar proton pump G ...	VACUOLAR MEMBRANE ATPASE 10 (VMA10 ), (AVMA10 ),		PP_LEa0014I06f		DY645092	PU3_plate30_F12 PU3 Prunus persica cDNA similar to weakly similar to vacuolar ATP synthase subuni...	DY645092	Vacuolar ATP synthase subunit G 1 [Arabidopsis thaliana (Mouse-ear cress)]	TA4137_3760	Energy production	vacuolar ATP production and cytoplasmic PH regulation		Stress	Cold				COLD	COLD	sig-global
PPN045E04	-0.645706		CS-glob9		CS1 LS>S				#N/A	#N/A		PPN045E04-T7_c_s	AJ823531 S4 Prunus persica cDNA clone S412N16, mRNA sequence					S412N16			AJ823531 S4 Prunus persica cDNA clone S412N16, mRNA sequence	AJ823531	Hypothetical protein [Medicago truncatula (Barrel medic)]	AJ823531	Unknown function	Unknown protein									sig-global
PP1000F09	-0.644331		CS-glob10		CS1 LS>S	CS2 LS>S			-0.7032	0.0517	RG gene	CL631Contig1	MLL	AT1G09150	pseudouridine synthase and archaeosine transglycosylase (PUA) domain-containing protein, similar ...			S35D18		AJ824347	AJ824347 S3 Prunus persica cDNA clone S35D18, mRNA sequence	AJ824347	Hypothetical protein At1g09150 [Arabidopsis thaliana (Mouse-ear cress)]	TA7134_3760	RNA translation and protein assembly	tRNA and rRNA post-transcriptional modifications		Stress	Cold				COLD	COLD	sig-global
PP1009E07	-0.641946		CS-glob10						-0.798	0.0176	RG gene	CL119Contig2	Al-induced protein	AT5G19140	auxin/aluminum-responsive protein, putative, strong similarity to auxin down-regulated protein AR...	(AtAILP1 ), (AILP1 ),		PP_LEa0009M24f		BU041585	PP_LEa0009M24f Peach developing fruit mesocarp Prunus persica cDNA clone PP_LEa0009M24f, mRNA seq...	BU041585	Al-induced protein [Gossypium hirsutum (Upland cotton)]	TA3207_3760	Unknown function	Unknown membrane protein	Hormones	Stress	Cold, Drought	AUX			COLD	COLD-AUX	sig-global
PPN013G12	-0.641548		CS-glob10		CS1 LS>S	CS2 LS>S			-0.0762	0.8577	RG gene	CL1421Contig1	DnaJ-like protein	AT1G56300	DNAJ heat shock N-terminal domain-containing protein, similar to SP:Q9QYI7 DnaJ homolog subfamily...			PP_YEa0037A12.ab1		DY642826	PU3_plate24_N18 PU3 Prunus persica cDNA similar to weakly similar to DnaJ-like protein [Glycine m...	DY642826	DnaJ-like protein [Glycine max (Soybean)]	TA5534_3760	Structure maintenance proteins	HSP	Hormones	Stress	Cold, Pathogen, Salinity	ABA	Osmoprotectants and chaperones		COLD-ABA	COLD-ABA	sig-global
PPN039A11	-0.641507		CS-glob9			CS2 LS>S			-0.7063	0.0502	RG gene	CL859Contig1	AJ875595 Prunus persica fruit mesocarp plus epidermis 80 days after bloom Prunus persica cDNA clo...	AT5G19190	expressed protein, predicted protein, Arabidopsis thaliana					AJ875595	AJ875595 Prunus persica fruit mesocarp plus epidermis 80 days after bloom Prunus persica cDNA clo...	AJ875595		TA6604_3760	Unknown function	Unknown protein									sig-global
PPN042G03	-0.639841		CS-glob9		CS1 LS>S				-0.4875	0.2204		PPN042G03-T7_c_s	40S ribosomal protein S14-3	AT3G52580	40S ribosomal protein S14 (RPS14C), ribosomal protein S14 -Zea mays,PIR2:A30097			S39A21		AJ826830	AJ826830 S3 Prunus persica cDNA clone S39A21, mRNA sequence	AJ826830	40S ribosomal protein S14 [Lupinus luteus (European yellow lupin)]	TA3501_3760	RNA translation and protein assembly	ribosome organization and biogenesis		Stress	Cold, Pathogen				COLD	COLD	sig-global
PPN044E09	-0.639388		CS-glob3						#N/A	#N/A		PPN044E09-T7_c_s	Kinesin light chain-related	AT3G27960	kinesin light chain-related, low similarity to kinesin light chain (Plectonema boryanum) GI:26452...					DY647614	AM291782 Prunus persica fruit skin mature fruit Prunus persica cDNA clone Skin55H08, mRNA sequence	AM291782	At3g27960 [Arabidopsis thaliana (Mouse-ear cress)]	DY647614	Cytoskeleton organization and biogenesis	microtubule-based motors	Hormones	Stress	Cold, Drought, Salinity	ABA, ET			COLD-ABA	COLD-ABA	sig-global
PP1004F03	-0.637485		CS-glob10		CS1 LS>S	CS2 LS>S			0.0381	0.9287	RG gene	PP1004F03-T7_c_s	PP_LEa0025B24f Peach developing fruit mesocarp Prunus persica cDNA clone PP_LEa0025B24f, mRNA seq...					PP_LEa0025B24f		BU046080	PP_LEa0025B24f Peach developing fruit mesocarp Prunus persica cDNA clone PP_LEa0025B24f, mRNA seq...	BU046080		TA4297_3760	Unknown function	Unknown protein									sig-global
PPN041B08	-0.63627		CS-glob10		CS1 LS>S				#N/A	#N/A	RG gene	CL1168Contig1	Transcription initiation factor IIA gamma chain	AT4G24440	transcription initiation factor IIA gamma chain / TFIIA-gamma (TFIIA-S), identical to transcripti...					DY636044	PU1_plate16_D09 PU1 Prunus persica cDNA similar to hypothetical protein contains InterProScan IPR...	DY636044	Transcription initiation factor IIA gamma chain [Arabidopsis thaliana (Mouse-ear cress)]	DY636044	RNA transcription regulation	RNA transcription machinery		Stress	Cold, Pathogen				COLD	COLD	sig-global
PPN048D08	-0.63554		CS-glob10		CS1 LS>S	CS2 LS>S			-0.3213	0.4378	RG gene	PPN048D08-T7_c_s	OSJNBb0004A17.4 protein	AT3G02720	DJ-1 family protein / protease-related, similar to Intracellular Protease (Pyrococcus horikoshii)...			PP_LEa0019A04f		CB823281	PU4_plate9_O20 PU4 Prunus persica cDNA similar to similar to DJ-1 family protein / protease-relat...	DY648532	F13E7.34 protein [Arabidopsis thaliana (Mouse-ear cress)]	TA6721_3760	Protein degradation	protease		Stress	Cold, Pathogen				COLD	COLD	sig-global
PPN040B04	-0.634195		CS-glob2			CS2 LS>S			-0.543	0.1643	RG gene	PPN040B04-T7_c_s	Prunus_persica transcript; similar to Emb|CAB87783.1 [Arabidopsis thaliana (Mouse-ear cress)]					PP_LEa0016I16f		AJ873848	AJ873848 Prunus persica fruit mesocarp plus epidermis 30 days after bloom Prunus persica cDNA clo...	AJ873848		TA4823_3760	Unknown function	Unknown Suf2 protein									sig-global
PPN014C11	-0.633436		CS-glob10		CS1 LS>S				0.0084	0.9843		PPN014C11-T7_c_s	F12K8.3 protein	AT1G22620	ATSAC1 | SAC domain phosphoinositide (3,5)P2 phosphatase. Colocalized with a Golgi Marker. Requir...	suppressor of actin 1 (ATSAC1),									Cytoskeleton organization and biogenesis	actin microfilament- Actin growth regulation		Stress	Cold				COLD	COLD	sig-global
PPN048D07	-0.633292		CS-glob8		CS1 LS>S		CS3 S>LS		0.5858	0.1271	RG gene	PPN048D07-T7_c_s	no_annotation_available												No annotation available	No annotation available									sig-global
PPN041E05	-0.631268		CS-glob9		CS1 LS>S				#N/A	#N/A		PPN041E05-T7_c_s	F6A14.17 protein	AT1G18720	expressed protein, similar to YGL010w-like protein GI:2982301 from (Picea mariana)			S34M3		DY639754	PU2_plate10_M23 PU2 Prunus persica cDNA similar to weakly similar to expressed protein (At1g18720...	DY639754	F6A14.17 protein [Arabidopsis thaliana (Mouse-ear cress)]	DY639754	Unknown function	Unknown protein		Stress	Cold, Pathogen				COLD	COLD	sig-global
PPN049G01	-0.630142		CS-glob9		CS1 LS>S	CS2 LS>S			-0.7919	0.0192		PPN049G01-T7_c_s	T1N6.10 protein	AT1G01710	acyl-CoA thioesterase family protein, contains Pfam profiles: PF02551 acyl-CoA thioesterase, PF00...			Pp-S4_EST0357		CB819891	AJ833143 Prunus persica mesocarp S4 climacteric Prunus persica cDNA clone Pp-S4_EST0357, mRNA seq...	AJ833143		AJ833143	Lipid metabolism	Fatty acid degradation	Hormones	Stress	Cold, Salinity	ABA	Osmoprotectants and chaperones		COLD-ABA	COLD-ABA	sig-global
PPN024H05	-0.627443		CS-glob8		CS1 LS>S				0.3267	0.4296		PPN024H05-T7_c_s	Transport protein subunit-like	AT3G60540	sec61beta family protein, similar to SP:P52870 Protein transport protein SEC61 beta 1 subunit {Sa...			UD_S4_pcpl2d11		DY644871	PU3_plate44_B15 PU3 Prunus persica cDNA similar to hypothetical protein mRNA for putative transpo...	DY644871	Transport protein subunit-like [Arabidopsis thaliana (Mouse-ear cress)]	TA6155_3760	Trafficking machinery and membrane dynamics	PM protein translocation system		Stress	Cold, Pathogen				COLD	COLD	sig-global
PP1002C10	-0.626925		CS-glob10						-0.4732	0.2363	RG gene	PP1002C10-T7_c_s	Similarity to isoamyl acetate-hydrolyzing esterase	AT5G62930	GDSL-motif lipase/hydrolase family protein, similar to SP:P41734 Isoamyl acetate-hydrolyzing este...			PP_LEa0004G14f		DY653583	PU4_plate40_P16 PU4 Prunus persica cDNA similar to similar to GDSL-motif lipase/hydrolase family ...	DY653583	Similarity to isoamyl acetate-hydrolyzing esterase [Arabidopsis thaliana (Mouse-ear cress)]	TA9098_3760	Lipid metabolism	lipid degradation	Hormones	Stress	Cold	ABA	Osmoprotectants and chaperones		COLD-ABA	COLD-ABA	sig-global
PPN007B01	-0.624866		CS-glob10						0.3671	0.371	RG gene	PPN007B01-T7_c_s	Uncharacterized Cys-rich domain	AT5G05350	expressed protein, contains Pfam profile PF04749: Protein of unknown function, DUF614; expression...										Unknown function	Unknown protein		Stress	Cold				COLD	COLD	sig-global
PPN039A09	-0.624362		CS-glob9		CS1 LS>S				-0.7996	0.0172		PPN039A09-T7_c_s	Os03g0237900 protein	AT3G55820	expressed protein			PP_LEa0008N14f		BU041285	PP_LEa0008N14f Peach developing fruit mesocarp Prunus persica cDNA clone PP_LEa0008N14f, mRNA seq...	BU041285	Hypothetical protein OJ1081D05.12 [Oryza sativa (japonica cultivar-group)]	BU041285	Cell wall related	unknown extracellular protein		Stress	Cold				COLD	COLD	sig-global
PPN026C06	-0.623154		CS-glob9						-0.7472	0.0331	RG gene	PPN026C06-T7_c_s	PP_LEa0021C02f Peach developing fruit mesocarp Prunus persica cDNA clone PP_LEa0021C02f, mRNA seq...					PP_LEa0021C02f		BU044985	PP_LEa0021C02f Peach developing fruit mesocarp Prunus persica cDNA clone PP_LEa0021C02f, mRNA seq...	BU044985	Similarity to carboxyl-terminal proteinase [Arabidopsis thaliana (Mouse-ear cress)]	TA5415_3760	Protein degradation	protease									sig-global
PPN076E01	-0.621721		CS-glob2		CS1 LS>S				-0.751	0.0318	RG gene	PPN076E01-T7_c_s	PAP-specific phosphatase HAL2-like (3'(2'),5'-bisphosphate nucleotidase) (EC 3.1.3.7) (3'(2'),5-b...	AT5G54390	inositol monophosphatase family protein, similar to SP:Q42546 3'(2'),5'-bisphosphate nucleotidase...	ARABIDOPSIS HAL2-LIKE (AHL ), (ATAHL ),									Sulfur metabolism	Conversion of PAPS to APS	Hormones	Stress	Cold, Salinity	ABA, BR, JA			COLD-ABA	COLD-ABA	sig-global
PP1000G12	-0.62153		CS-glob10						-0.1538	0.7161	RG gene	PP1000G12-T7_c_s	Putative quinone oxidoreductase	AT5G54500	quinone reductase, putative, similar to 1,4-benzoquinone reductase (Phanerochaete chrysosporium)(...	FLAVODOXIN-LIKE QUINONE REDUCTASE 1 (FQR1),		UD_S4_pcpl13H9Enea		AJ822438	AJ822438 S3 Prunus persica cDNA clone S319K15, mRNA sequence	AJ822438	Hypothetical protein p78RF [Prunus armeniaca (Apricot)]	TA3378_3760	Antioxidant system	auxin-induced oxidative stress	Hormones	Stress	Cold, Pathogen	ABA, AUX			COLD-ABA	COLD-ABA-AUX	sig-global
PPN048C01	-0.620894		CS-glob10		CS1 LS>S				#N/A	#N/A	RG gene	PPN048C01-T7_c_s	At5g12240	AT5G12240	expressed protein			S36G3		DY652828	PU4_plate9_L15 PU4 Prunus persica cDNA similar to weakly similar to (BT010525) At5g12240 [Arabido...	DY652828	At5g12240 [Arabidopsis thaliana (Mouse-ear cress)]	TA5978_3760	Unknown function	Unknown protein		Stress	Cold				COLD	COLD	sig-global
PPN015D05	-0.618731		CS-glob3		CS1 LS>S				-0.8324	0.0103		CL357Contig1	Ubiquitin-conjugating enzyme 2	AT1G23260	ubiquitin-conjugating enzyme family protein, similar to TRAF6-regulated IKK activator 1 beta Uev1...	MMS ZWEI HOMOLOGUE 1 (MMZ1 ), UBIQUITIN E2 VARIANT 1A (UEV1A )		PP_LEa0035K19f		DY636638	AM289628 Prunus persica fruit skin mature fruit Prunus persica cDNA clone Skin94F06, mRNA sequence	AM289628	Ubiquitin-conjugating enzyme 2 [Arachis hypogaea (Peanut)]	TA6499_3760	Protein degradation	Ubiquitin conjugation E2 complex	Hormones	Stress	Cold, Pathogen	ABA			COLD-ABA	COLD-ABA	sig-global
PPN031A12	-0.61843		CS-glob10			CS2 LS>S			0.333	0.4202		PPN031A12-T7_c_s	Salt tolerant protein	AT1G36980	expressed protein					DY638726	PU1_plate20_M03 PU1 Prunus persica cDNA similar to weakly similar to NP_564477.1 expressed protei...	DY634148	Hypothetical protein At1g36980 [Arabidopsis thaliana (Mouse-ear cress)]	TA5202_3760	Unknown function	Unknown protein		Stress	Cold, Pathogen				COLD	COLD	sig-global
PPN055H02	-0.616727		CS-glob10			CS2 LS>S			-0.6865	0.0601	RG gene	CL1146Contig1	Genomic DNA, chromosome 5, P1 clone:MQK4	AT5G16550	expressed protein			PP_S3IIall_A6_H04		DY650920	PU4_plate42_K23 PU4 Prunus persica cDNA similar to weakly similar to expressed protein (At5g16550...	DY650920	Hypothetical protein MQK4.29 [Arabidopsis thaliana (Mouse-ear cress)]	TA5542_3760	Unknown function	Unknown protein	Hormones	Stress	Cold, Drought, Salinity	ABA			COLD-ABA	COLD-ABA	sig-global
PPN049B04	-0.615777		CS-glob10		CS1 LS>S	CS2 LS>S			0.0785	0.8534	RG gene	PPN049B04-T7_c_s	BZIP transcription factor bZIP68					S33M23		DY635157	AJ633784 Prunus persica fruit mesocarp final maturation steps, pre-climateric Prunus persica cDNA...	AJ633784		TA3852_3760	RNA transcription regulation	b-ZIP family									sig-global
PPN041F11	-0.615067		CS-glob10						-0.4129	0.3093	RG gene	PPN041F11-T7_c_s	Fb14	AT2G47690	NADH-ubiquinone oxidoreductase-related, contains weak similarity to NADH-ubiquinone oxidoreductas...			S310F16		AJ827105	AJ827105 S3 Prunus persica cDNA clone S310F16, mRNA sequence	AJ827105	Fb14 [Gossypium hirsutum (Upland cotton)]	AJ827105	Energy production	mitochondrial electron chain		Stress	Cold				COLD	COLD	sig-global
PPN038C01	-0.614766		CS-glob9		CS1 LS>S				-0.2467	0.5559		PPN038C01-T7_c_s	AT3g54020/F5K20_320	AT3G54020	phosphatidic acid phosphatase-related / PAP2-related			PP_LEa0017O10f		CB819288	PP_LEa0017O10f Peach developing fruit mesocarp Prunus persica cDNA clone PP_LEa0017O10f, mRNA seq...	BU044008	Hypothetical protein P0529H11.3 [Oryza sativa (japonica cultivar-group)]	BU044008	Lipid metabolism	Phosphatidic acid biosynthesis	Hormones	Stress	Cold, Drought, Salinity	ABA	Osmoprotectants and chaperones		COLD-ABA	COLD-ABA	sig-global
PPN039G08	-0.614325		CS-glob10						#N/A	#N/A	RG gene	PPN039G08-T7_c_s	UPI00000A5686; P0403C05.13	AT3G52910	expressed protein, nearly identical to transcription activator GRL4 (Arabidopsis thaliana) GI:215...	GROWTH-REGULATING FACTOR 4 (AtGRF4),									RNA transcription regulation	GRF-family		Stress	Cold				COLD	COLD	sig-global
PPN049E07	-0.614022		CS-glob10						#N/A	#N/A	RG gene	CL50Contig1	40S ribosomal protein S29	AT4G33865	40S ribosomal protein S29 (RPS29C)			S33K5		DY647094	PU3_plate37_J07 PU3 Prunus persica cDNA similar to expressed mRNA inferred from cho1c.pk002.j14 [...	DY647094	Putative ribosomal protein S29 [Oryza sativa (japonica cultivar-group)]	TA6149_3760	RNA translation and protein assembly	ribosome organization and biogenesis		Stress	Cold				COLD	COLD	sig-global
PPN034H05	-0.613344		CS-glob9		CS1 LS>S	CS2 LS>S			-0.7346	0.0379	RG gene	PPN034H05-T7_c_s	AT4g34150/F28A23_90	AT4G34150	C2 domain-containing protein, similar to calcium-dependent protein kinase (Dunaliella tertiolecta...					DY637368	PU2_plate5_G18 PU2 Prunus persica cDNA similar to weakly similar to C2 domain-containing protein ...	DY637368	AT4g34150/F28A23_90 [Arabidopsis thaliana (Mouse-ear cress)]	TA3846_3760	Signal transduction pathway	Cacium signaling/ Calcium transducer	Hormones	Stress	Cold, Drought, Pathogen, Salinity	ABA			COLD-ABA	COLD-ABA	sig-global
PP1000D09	-0.612939		CS-glob8		CS1 LS>S				0.4521	0.2608		PP1000D09-T7_c_s	Nonspecific lipid-transfer protein 2	AT3G18280	protease inhibitor/seed storage/lipid transfer protein (LTP) family protein, similar to TED4 (Zin...			PP_LEa0035F13f		DW353076	Arabidopsis thaliana, mRNA sequence	)	Nonspecific lipid-transfer protein 2 [Prunus armeniaca (Apricot)]	TA3131_3760	Protein degradation	protease inhibitor	Hormones	Stress	Cold	AUX, CK			COLD	COLD-AUX	sig-global
PPN014D06	-0.612808		CS-glob9		CS1 LS>S				-0.7599	0.0287		PPN014D06-T7_c_s	25.3 kDa vesicle transport protein	AT1G11890	vesicle transport protein SEC22, putative, identified as SEC22 by Raikhel, NV, et al. in Plant Ph...	(SEC22), (ATSEC22)				DY633797	PU1_plate2_L12 PU1 Prunus persica cDNA similar to expressed mRNA inferred from Contig1081 Prunus ...	DY633797	25.3 kDa vesicle transport protein [Arabidopsis thaliana (Mouse-ear cress)]	TA8945_3760	Trafficking machinery and membrane dynamics	ER to Golgy/ V-SNARE		Stress	Cold, Pathogen				COLD	COLD	sig-global
PPN052G04	-0.612742		CS-glob10						-0.5182	0.1883	RG gene	PPN052G04-T7_c_s	Similarity to glutathione-S-transferase/glutaredoxin	AT5G42150	expressed protein			PP_LEa0008I23f		DY635099	PU1_plate41_N23 PU1 Prunus persica cDNA similar to hypothetical protein (At5g42150.1) expressed p...	DY635099	OSJNBb0043H09.9 protein [Oryza sativa (japonica cultivar-group)]	DY635099	Antioxidant system	GLUTHATHIONE-GLUTAREDOXIN AND THIOREDOXIN REDOX HOMEOSTASIS	Hormones	Stress	Cold, Pathogen	ABA, BR			COLD-ABA	COLD-ABA	sig-global
PPN045D10	-0.611012		CS-glob8		CS1 LS>S				0.4002	0.3258		CL523Contig1	F17L21.12	AT1G27330	expressed protein, similar to EST gb:AA650671 and gb:T20610			S410J12		DY642269	PU3_plate3_F17 PU3 Prunus persica cDNA similar to expressed mRNA inferred from Contig2318 Prunus ...	DY642269	Hypothetical protein [Phaseolus vulgaris (Kidney bean) (French bean)]	TA4559_3760	RNA translation and protein assembly	Ribosome ancorage to ER		Stress	Cold, Pathogen				COLD	COLD	sig-global
PPN039A01	-0.610119		CS-glob10		CS1 LS>S				-0.2755	0.5089		PPN039A01-T7_c_s	F3O9.7 protein	AT1G16270	protein kinase family protein, contains PF:00069 Eukaryotic protein kinase domain. ESTs gb:H37741...			PP_YEa0018G02		DN676909	AJ633807 Prunus persica fruit mesocarp final maturation steps, post-climateric Prunus persica cDN...	AJ633807	Hypothetical protein At2g35050 [Arabidopsis thaliana (Mouse-ear cress)]	TA4854_3760	Signal transduction pathway	Phosphorylation cascades/MAPKKK									sig-global
PPN049A01	-0.609799		CS-glob9		CS1 LS>S				-0.6468	0.083	RG gene	PPN049A01-T7_c_s	Small zinc finger-like protein	AT5G50810	mitochondrial import inner membrane translocase (TIM8), identical to mitochondrial import inner m...	(TIM8),		S41G21		AJ824925	AM289634 Prunus persica fruit skin mature fruit Prunus persica cDNA clone Skin94G01, mRNA sequence	AM289634	Small zinc finger-like protein [Malus domestica (Apple) (Malus sylvestris)]	AJ824925	Trafficking machinery and membrane dynamics	mitochondrial translocation machinery		Stress	Cold				COLD	COLD	sig-global
PP1006B01	-0.609511		CS-glob10		CS1 LS>S				-0.7069	0.0499	RG gene	CL884Contig1	Catalase	AT4G35090	catalase 2, identical to catalase 2 SP:P25819, GI:17865693 from (Arabidopsis thaliana)	CATALASE 2 (CAT2),		PP_LEa0007F19f		BU040812	Prunus persica mRNA for catalase (cat2 gene)	AJ496419.1	Catalase [Prunus persica (Peach)]	TA3168_3760	Antioxidant system	Peroxide detoxification		Stress	Cold, Drought				COLD	COLD	sig-global
PPN042F10	-0.608694		CS-glob2			CS2 LS>S	CS3 S>LS		-0.7832	0.0215	RG gene	PPN042F10-T7_c_s	C2.6 protein	AT3G53990	universal stress protein (USP) family protein, contains Pfam PF00582: universal stress protein fa...			S42C11		DY652676	PU4_plate22_H15 PU4 Prunus persica cDNA similar to weakly similar to universal stress protein (US...	DY652676	Hypothetical protein F5K20_290 [Arabidopsis thaliana (Mouse-ear cress)]	DY652676	Unknown function	Unknown universal stress protein	Hormones	Stress	Cold	ABA		cold&ABA regulons	COLD-ABA	COLD-ABA	sig-global
PPN060C08	-0.606733		CS-glob10						0.0856	0.8402	RG gene	PPN060C08-T7_c_s	Genomic DNA, chromosome 3, P1 clone: MOJ10	AT3G27010	TCP family transcription factor, putative, similar to PCF2 ((GI:2580440) Oryza sativa)	(AT-TCP20 ), (PCF1 ),		PP_YEa0029B04		DT454808	PP_YEb0029B04 Peach developing fruit mesocarp Stage S4 Prunus persica cDNA clone PP_YEb0029B04, m...	DT454808	Genomic DNA, chromosome 3, P1 clone: MOJ10 [Arabidopsis thaliana (Mouse-ear cress)]	TA7708_3760	RNA transcription regulation	TCP-family		Stress	Drought, Pathogen, Salinity						sig-global
PPN020C11	-0.606574		CS-glob2						-0.7673	0.0263		CL684Contig1	Agmatine deiminase	AT5G08170	EMB1873 | porphyromonas-type peptidyl-arginine deiminase family protein, contains Pfam PF04371: P...	EMBRYO DEFECTIVE 1873 (EMB1873 ), AGMATINE IMINOHYDROLASE (ATAIH ),		PP_LEa0014C01f		BU042833	PP_LEa0014C01f Peach developing fruit mesocarp Prunus persica cDNA clone PP_LEa0014C01f, mRNA seq...	BU042833	Agmatine deiminase [Arabidopsis thaliana (Mouse-ear cress)]	TA5292_3760	Secondary metabolism	Polyamine metabolism/putrescine metabolism	Hormones	Stress	Cold	POL			COLD	COLD	sig-global
PPN011A02	-0.605814		CS-glob9		CS1 LS>S				-0.6997	0.0534	RG gene	CL1004Contig1	OSJNBa0068L06.9 protein	AT2G31140	expressed protein			PP_LEa0035D06f		DY647197	AM289057 Prunus persica fruit skin mature fruit Prunus persica cDNA clone Skin88C02, mRNA sequence	AM289057	OSJNBa0068L06.9 protein [Oryza sativa (japonica cultivar-group)]	TA6414_3760	Protein degradation	peptidase									sig-global
PPN037D04	-0.605192		CS-glob3		CS1 LS>S				-0.7566	0.0298		PPN037D04-T7_c_s	F20D23.22 protein	AT1G17080	expressed protein			S49K19		DY644546	PU3_plate41_G07 PU3 Prunus persica cDNA similar to weakly similar to (AY045595) F6I1.24/F6I1.24 [...	DY644546	F20D23.22 protein [Arabidopsis thaliana (Mouse-ear cress)]	TA4912_3760	Unknown function	Unknown protein		Stress	Cold, Pathogen				COLD	COLD	sig-global
PPN043C01	-0.604123		CS-glob10						-0.5512	0.1568		CL605Contig1	PP_LEc0003E08f Peach shoot Prunus persica cDNA clone PP_LEc0003E08f, mRNA sequence					S38D18		DY648058	PU4_plate22_C24 PU4 Prunus persica cDNA similar to expressed mRNA inferred from Contig3185 Prunus...	DY648058		TA8106_3760	Unknown function	Unknown protein									sig-global
PPN038C07	-0.603766		CS-glob10		CS1 LS>S				-0.0056	0.9894	RG gene	CL915Contig1	F2D10.6	AT1G20575	dolichyl-phosphate beta-D-mannosyltransferase, putative / dolichol-phosphate mannosyltransferase,...										Cell wall related	Glycan biosynthesis	Hormones	Stress	Cold, Pathogen	CK			COLD	COLD	sig-global
PPN050G05	-0.603114		CS-glob2						-0.7803	0.0223	RG gene	CL325Contig1	Dihydroflavonol 4-reductase-like	AT5G58490	cinnamoyl-CoA reductase family, similar to cinnamoyl-CoA reductase from Pinus taeda (GI:17978649)...			PP_LEa0008K15f		DW355856	PU2_plate21_I05 PU2 Prunus persica cDNA clone PU2_plate21_I05 5' similar to PU2_plate21_I05 simil...	DW355856	Dihydroflavonol 4-reductase-like [Arabidopsis thaliana (Mouse-ear cress)]	TA3489_3760	Secondary metabolism	Flavonoid metabolism		Stress	Cold				COLD	COLD	sig-global
PPN028F12	-0.602138		CS-glob10		CS1 LS>S				-0.5	0.207		CL184Contig1	Putative ethylene response protein	AT5G14680	universal stress protein (USP) family protein, similar to ER6 protein (Lycopersicon esculentum) G...			PP_LEa0025L13f		DW357720	PU2_plate36_B19 PU2 Prunus persica cDNA clone PU2_plate36_B19 5' similar to PU2_plate36_B19 simil...	DW357720	Putative ethylene response protein [Capsicum chinense (Scotch bonnet) (Bonnet pepper)]	TA3783_3760	Unknown function	Unknown USP protein	Hormones	Stress	Cold	ET			COLD	COLD	sig-global
PPN016F07	-0.601382		CS-glob10		CS1 LS>S				0.3782	0.3556	RG gene	PPN016F07-T7_c_s	F19P19.30 protein	AT1G04260	prenylated rab acceptor (PRA1) family protein, weak similarity to prenylated Rab acceptor (Mus mu...	CAMV MOVEMENT PROT INTERACTING PROT 7 (MPI7), CAMV MOVEMENT PROT INTERACTING PROT 7 (MPIP7), PRENYLATED RAB ACCEPTOR 1.D (PRA1.D)									Trafficking machinery and membrane dynamics	Secretory and endocytic intracellular trafficking pathways		Stress	Cold, Pathogen				COLD	COLD	sig-global
PPN030E05	-0.600548		CS-glob10						0.1829	0.6647	RG gene	PPN030E05-T7_c_s	no_annotation_available												No annotation available	No annotation available									sig-global
PPN043H09	-0.599989		CS-glob10		CS1 LS>S				-0.0918	0.8289	RG gene	PPN043H09-T7_c_s	Histone H2A variant 1	AT3G54560	histone H2A.F/Z, identical to GI:2407800	(HTA11),		PP_YEa0022B05		DN677095	PP_YEa0022B05 Peach developing fruit mesocarp Stage S4 Prunus persica cDNA clone PP_YEa0022B05 5'...	DN677095	Probable histone H2A variant 3 [Oryza sativa (Rice)]	TA4672_3760	Chromatin status and regulation	DNA packaging	Hormones	Stress	Cold, Drought, Pathogen, Salinity	ABA			COLD-ABA	COLD-ABA	sig-global
PPN043A05	-0.596577		CS-glob10		CS1 LS>S				-0.1406	0.7398	RG gene	CL1006Contig1	Putative desiccation protectant protein	AT1G01470	late embryogenesis abundant protein, putative / LEA protein, putative, similar to SP:P46518 Late ...	LATE EMBRYOGENESIS ABUNDANT 14 (LEA14 ), LIGHT STRESS-REGULATED 3 (LSR3 )		PP_YEa0037D12.ab1		DT455480	PP_YEb0037D12 Peach developing fruit mesocarp Stage S4 Prunus persica cDNA clone PP_YEb0037D12, m...	DT455480	Putative desiccation protectant protein [Pyrus communis (Pear)]	TA3918_3760	Structure maintenance proteins	LEA	Hormones	Stress	Cold, Drought, Pathogen, Salinity	ABA, AUX, BR	Osmoprotectants and chaperones	cold&ABA regulons	COLD-ABA	COLD-ABA-AUX	sig-global
PPN012B11	-0.596338		CS-glob2		CS1 LS>S	CS2 LS>S			-0.7081	0.0494		PPN012B11-T7_c_s	Chloroplast chaperonin 21	AT5G20720	20 kDa chaperonin, chloroplast (CPN21) (CHCPN10) (CPN20), identical to chloroplast 20 kDa chapero...	CHAPERONIN 20 (CPN20 ), CHLOROPLAST CHAPERONIN 10 (CPN10 ), CHLOROPLAST CHAPERONIN 10 (CHCPN10 ), (ATCPN21 ), (CPN21 )		PP_LEa0037F16f		DY650811	PU4_plate41_O14 PU4 Prunus persica cDNA similar to similar to cp10-like protein [Gossypium hirsut...	DY650811	Chaperonin 21 precursor [Lycopersicon esculentum (Tomato)]	TA6035_3760	Structure maintenance proteins	Chaperonin	Hormones	Stress	Cold, Pathogen	ABA	Osmoprotectants and chaperones		COLD-ABA	COLD-ABA	sig-global
PP1003E04	-0.595996		CS-glob3						-0.8193	0.0128	RG gene	CL366Contig1	NERD	AT1G65020	expressed protein			PP_LEa0007G06f		BU040823	PP_LEa0007G06f Peach developing fruit mesocarp Prunus persica cDNA clone PP_LEa0007G06f, mRNA seq...	BU040823	At1g65020 [Arabidopsis thaliana (Mouse-ear cress)]	TA4943_3760	Other nucleic acid metabolic process	DNA and RNA degradation		Stress	Cold, Pathogen				COLD	COLD	sig-global
PPN023B01	-0.59501		CS-glob3		CS1 LS>S				-0.8101	0.0148		PPN023B01-T7_c_s	Ras-related protein Rab7	AT3G18820	Ras-related GTP-binding protein, putative, similar to Ras-related protein RAB7 GI:1370186 from (P...	(ATRABG3F ), ARABIDOPSIS RAB GTPASE HOMOLOG G3F (ATRAB7B ), (RAB71 ), (RABG3F ), (RAB7B ),		PP_LEa0011D06f		BU042007	PP_LEa0011D06f Peach developing fruit mesocarp Prunus persica cDNA clone PP_LEa0011D06f, mRNA seq...	BU042007	Putative GTP-binding protein [Cucumis sativus (Cucumber)]	TA6078_3760	Trafficking machinery and membrane dynamics	Late endosome to vacuole	Hormones	Stress	Cold, Pathogen	ABA			COLD-ABA	COLD-ABA	sig-global
PPN073G09	-0.593887		CS-glob10						0.2591	0.5355	RG gene	CL165Contig1	Early nodulin ENOD18	AT3G53990	universal stress protein (USP) family protein, contains Pfam PF00582: universal stress protein fa...			UD_S4_pcpl8D4Enea		AJ827313	AJ827313 S3 Prunus persica cDNA clone S312M23, mRNA sequence	AJ827313	Hypothetical protein F5K20_290 [Arabidopsis thaliana (Mouse-ear cress)]	TA3403_3760	Unknown function	Unknown universal stress protein	Hormones	Stress	Cold	ABA		cold&ABA regulons	COLD-ABA	COLD-ABA	sig-global
PPN044F08	-0.592914		CS-glob10		CS1 LS>S				0.0729	0.8638		PPN044F08-T7_c_s	Translation initiation factor, eIF-5A	AT1G13950	eukaryotic translation initiation factor 5A-1 / eIF-5A 1, identical to SP:Q9XI91 Eukaryotic trans...	(EIF-5A ), EUKARYOTIC ELONGATION FACTOR 5A-1 (ELF5A-1 ), EUKARYOTIC ELONGATION FACTOR 5A-1 (ATELF5A-1 ), EUKARYOTIC ELONGATION FACTOR 5A (EIF5A )		PP_LEa0022A18f		AJ872957	Arabidopsis thaliana, mRNA sequence	Q9XI91	Eukaryotic translation initiation factor 5A isoform II [Hevea brasiliensis (Para rubber tree)]	AJ872957	RNA translation and protein assembly	regulation of protein biosynthesis		Stress	Cold				COLD	COLD	sig-global
PPN050H06	-0.592589		CS-glob10						0.0946	0.8237	RG gene	CL419Contig1	Prunus_persica transcript; similar to Chaperone protein dnaJ 20, chloroplast precursor [Arabidops...					PP_LEa0007E14f		BU040784	PP_LEa0007E14f Peach developing fruit mesocarp Prunus persica cDNA clone PP_LEa0007E14f, mRNA seq...	BU040784		BU040784	Structure maintenance proteins	Chaperone					Osmoprotectants and chaperones				sig-global
PPN039E06	-0.590017		CS-glob10		CS1 LS>S				0.3782	0.3555	RG gene	PPN039E06-T7_c_s	Protein At2g34160	AT1G29250	expressed protein, contains TIGRFAM TIGR00285: conserved hypothetical protein TIGR00285			S37F4		DW344776	PP_LEc0020I05f Peach shoot Prunus persica cDNA clone PP_LEc0020I05f, mRNA sequence	DW344776		TA8099_3760	Other nucleic acid metabolic process	Unknown nucleic acid binding protein	Hormones	Stress	Cold	ABA			COLD-ABA	COLD-ABA	sig-global
PPN040G02	-0.584549		CS-glob11						0.1012	0.8116	RG gene	CL1379Contig1	40S ribosomal protein S11-1	AT5G23740	40S ribosomal protein S11 (RPS11C)	RIBOSOMAL PROT S11-BETA (RPS11-BETA),		PP_LEa0008C08f		DY650955	PU4_plate42_N21 PU4 Prunus persica cDNA similar to weakly similar to 40S ribosomal protein S11 [E...	DY650955	40S ribosomal protein S11 [Euphorbia esula (Leafy spurge)]	TA3769_3760	RNA translation and protein assembly	ribosome organization and biogenesis		Stress	Cold, Pathogen				COLD	COLD	sig-global
PPN069F01	-0.582917		CS-glob10		CS1 LS>S				-0.0259	0.9514	RG gene	PPN069F01-T7_c_s	GTP-binding protein SAR1A	AT3G62560	GTP-binding protein, putative, similar to GTP-binding protein SAR1A (SP:O04834) (Arabidopsis thal...			S319O15		DW347795	AJ822454 S3 Prunus persica cDNA clone S319O15, mRNA sequence	AJ822454	GTPase-like [Solanum tuberosum (Potato)]	TA4884_3760	Trafficking machinery and membrane dynamics	ER to Golgy/ COPII vesicles		Stress	Cold, Pathogen				COLD	COLD	sig-global
PPN045H05	-0.581759		CS-glob2		CS1 LS>S				-0.8309	0.0106		CL1474Contig1	Iron-stress related protein	AT5G48335	expressed protein			PP_LEa0019J22f		BU044514	PP_LEa0019J22f Peach developing fruit mesocarp Prunus persica cDNA clone PP_LEa0019J22f, mRNA seq...	BU044514	At5g48335 [Arabidopsis thaliana (Mouse-ear cress)]	TA7199_3760	Unknown function	Unknown protein									sig-global
PPN063E11	-0.581658		CS-glob10						-0.0141	0.9736	RG gene	PPN063E11-T7_c_s	Eukaryotic translation initiation factor iso4E	AT5G35620	eukaryotic translation initiation factor 4E 2 / eIF-4E2 / mRNA cap-binding protein 2 (EIF4E2), id...	LOSS OF SUSCEPTIBILITY TO POTYVIRUS 1 (LSP1 ), EUKARYOTIC INITIATION FACTOR (ISO), 4E (EIF(ISO), 4E ), (LSP ), EUKARYOTIC TRANSLATION INITATION FACTOR 4E2 (EIF4E2 ),		S413H24		DY645042	PU3_plate29_M05 PU3 Prunus persica cDNA similar to similar to eukaryotic translation initiation f...	DY645042	Eukaryotic translation initiation factor iso4E [Lactuca sativa (Garden lettuce)]	TA5934_3760	RNA translation and protein assembly	regulation of protein biosynthesis	Hormones	Stress	Cold	ABA			COLD-ABA	COLD-ABA	sig-global
PPN011F03	-0.580999		CS-glob9		CS1 LS>S				-0.507	0.1998	RG gene	PPN011F03-T7_c_s	H0801D08.11 protein	AT2G40060	expressed protein					DY644494	PU3_plate41_A22 PU3 Prunus persica cDNA similar to weakly similar to NP_565921.1 expressed protei...	DY644494	Hypothetical protein [Arabidopsis thaliana (Mouse-ear cress)]	TA5002_3760	Trafficking machinery and membrane dynamics	Early endosome		Stress	Cold				COLD	COLD	sig-global
PPN018H07	-0.580664		CS-glob10						-0.108	0.799	RG gene	PPN018H07-T7_c_s	Profilin	AT5G56600	profilin 5 (PRO5) (PRF3), identical to SP:Q9FE63 Profilin 5 {Arabidopsis thaliana}	PROFILIN 3 (PFN3 ), PROFILIN 3 (PRF3 ),		S314M11		BU046545	PP_LEa0026K01f Peach developing fruit mesocarp Prunus persica cDNA clone PP_LEa0026K01f, mRNA seq...	BU046545	Profilin-2 [Ambrosia artemisiifolia (Short ragweed)]	AJ822694	Cytoskeleton organization and biogenesis	actin microfilament-actin monomer binding	Hormones	Stress	Cold	ABA			COLD-ABA	COLD-ABA	sig-global
PPN046D10	-0.579481		CS-glob10		CS1 LS>S				-0.0629	0.8824		CL1419Contig1	Small nuclear ribonucleoprotein homolog	AT2G18740	small nuclear ribonucleoprotein E, putative / snRNP-E, putative / Sm protein E, putative, similar...			UD_S4_pcpl3H5Enea		DY647361	PU3_plate29_L01 PU3 Prunus persica cDNA similar to expressed mRNA inferred from Prunus persica hy...	DY647361	Putative small nuclear ribonucleoprotein polypeptide E [Oryza sativa (japonica cultivar-group)]	DY647361	RNA post-transcriptional regulation	RNA biogenesis and processing		Stress	Cold				COLD	COLD	sig-global
PPN035E05	-0.579372		CS-glob11						0.0258	0.9516	RG gene	PPN035E05-T7_c_s	60S ribosomal protein L35a-1	AT1G74270	60S ribosomal protein L35a (RPL35aC), similar to ribosomal protein L33B GB:NP_014877 from (Saccha...			S311C13		DY642890	PU3_plate25_E02 PU3 Prunus persica cDNA similar to weakly similar to ribosomal protein L33 [Casta...	DY642890	Ribosomal protein L33 [Castanea sativa (Sweet chestnut)]	TA4777_3760	RNA translation and protein assembly	ribosome organization and biogenesis		Stress	Cold				COLD	COLD	sig-global
PP1000F05	-0.57788		CS-glob10		CS1 LS>S				-0.5233	0.1832	RG gene	PP1000F05-T7_c_s	Snakin-1	AT5G59845	gibberellin-regulated family protein, similar to SP:P27057 GAST1 protein precursor {Lycopersicon ...			PP_YEa0035D10		DN677020	PP_YEa0026F07 Peach developing fruit mesocarp Stage S4 Prunus persica cDNA clone PP_YEa0026F07 5'...	DN677257	Snakin-1 [Solanum tuberosum (Potato)]	DW350461	Unknown function	Defense against pathogens	Hormones	Stress	Cold, Drought, Pathogen	ABA, GAs			COLD-ABA	COLD-ABA	sig-global
PPN023C01	-0.577344		CS-glob2						-0.7903	0.0196	RG gene	PPN023C01-T7_c_s	Early nodulin ENOD18	AT3G53990	universal stress protein (USP) family protein, contains Pfam PF00582: universal stress protein fa...			PP_LEa0025G08f		BU046489	PP_LEa0025G08f Peach developing fruit mesocarp Prunus persica cDNA clone PP_LEa0025G08f, mRNA seq...	BU046169	Hypothetical protein F5K20_290 [Arabidopsis thaliana (Mouse-ear cress)]	DY649200	Unknown function	Unknown universal stress protein	Hormones	Stress	Cold	ABA		cold&ABA regulons	COLD-ABA	COLD-ABA	sig-global
PPN075G12	-0.576046		CS-glob10						-0.789	0.0199	RG gene	CL208Contig1	Putative acid cluster protein 33	AT4G12230	esterase/lipase/thioesterase family protein, low similarity to 2-hydroxy-6-ketonona-2,4-dienedoic...										Lipid metabolism	lipid degradation		Stress	Cold		Osmoprotectants and chaperones		COLD	COLD	sig-global
PP1003D07	-0.575577		CS-glob10		CS1 LS>S	CS2 LS>S			0.3956	0.3319	RG gene	PP1003D07-T7_c_s	AT3g28480/MFJ20_16	AT3G28480	oxidoreductase, 2OG-Fe(II) oxygenase family protein, similar to prolyl 4-hydroxylase, alpha subun...					DY650966	PU4_plate42_P08 PU4 Prunus persica cDNA similar to similar to prolyl 4-hydroxylase, putative [Ara...	DY650966	Prolyl 4-hydroxylase alpha subunit-like protein [Arabidopsis thaliana (Mouse-ear cress)]	TA7064_3760	Cell wall related	extracellular matrix protein biosynthesis	Hormones	Stress	Cold, Pathogen	ABA			COLD-ABA	COLD-ABA	sig-global
PPN045A04	-0.575419		CS-glob10		CS1 LS>S				0.3448	0.403		PPN045A04-T7_c_s	lipase-related, contains weak similarity to lipase (Pseudomonas aeruginosa) gi:3550950:gb:AAC3473...	AT2G44970	lipase-related, contains weak similarity to lipase (Pseudomonas aeruginosa) gi:3550950:gb:AAC34733.										Lipid metabolism	lipid degradation	Hormones	Stress	Cold, Drought, Pathogen, Salinity	ABA	Osmoprotectants and chaperones		COLD-ABA	COLD-ABA	sig-global
PPN044C02	-0.574119		CS-glob10						#N/A	#N/A	RG gene	CL864Contig1	Laccase	AT2G38080	IRX12 | Encodes a protein with similarity to laccase that may be involved in cell wall biosynthes...	IRREGULAR XYLEM 12 (IRX12 ), LACCASE 4 (LAC4 ),		PP_LEa0007G20f		DY640095	PU2_plate2_O08 PU2 Prunus persica cDNA similar to weakly similar to diphenol oxidase [Acer pseudo...	DY640095	Laccase [Acer pseudoplatanus (Sycamore maple)]	TA6990_3760	Cell wall related	lignin degradation		Stress	Cold, Salinity				COLD	COLD	sig-global
PPN004D01	-0.573186		CS-glob8						-0.0604	0.8871		PPN004D01-T7_c_s	T16B5.4	AT1G10820	expressed protein, similar to hypothetical protein GB:AAB71979					DY636206	PU1_plate2_B04 PU1 Prunus persica cDNA similar to expressed mRNA inferred from expressed protein ...	DY636206	OSJNBa0067K08.3 protein [Oryza sativa (japonica cultivar-group)]	DY636206	Unknown function	Unknown protein									sig-global
PPN015E05	-0.570804		CS-glob2						-0.7451	0.0339	RG gene	CL375Contig1	Putative B2 protein	AT3G27090	expressed protein, similar to gda-1 (Pisum sativum) GI:2765418			PP_YEa0038A06.ab1		DT455528	AM288110 Prunus persica fruit skin mature fruit Prunus persica cDNA clone Skin39D02, mRNA sequence	AM288110	Hypothetical protein [Citrus paradisi (Grapefruit)]	TA3509_3760	Unknown function	Unknown protein	Hormones	Stress	Cold, Pathogen	ABA			COLD-ABA	COLD-ABA	sig-global
PPN021H11	-0.570743		CS-glob4						-0.299	0.4719	RG gene	PPN021H11-T7_c_s	60S ribosomal protein L13a-like protein	AT5G48760	60S ribosomal protein L13A (RPL13aD)			S414M17		DW357879	PU2_plate37_C11 PU2 Prunus persica cDNA clone PU2_plate37_C11 5' similar to PU2_plate37_C11 60S r...	DW357879	60S ribosomal protein L13a-like protein [Solanum tuberosum (Potato)]	DY643292	RNA translation and protein assembly	ribosome organization and biogenesis		Stress	Cold, Pathogen				COLD	COLD	sig-global
PPN071B04	-0.569454		CS-glob10		CS1 LS>S				-0.2124	0.6136	RG gene	PPN071B04-T7_c_s	Putative ras-like small GTP binding ptotein	AT4G02080	ATSAR2 | GTP-binding protein (SAR1A), identical to SP:O04834 GTP-binding protein SAR1A. (Arabidop...	(ASAR1 ), (ATSARA1C ), AT SECRETION-ASSOCIATED RAS SUPER FAMILY 2 (ATSAR2 ),		S319O15		DW347795	PU1_plate16_C01 PU1 Prunus persica cDNA clone PU1_plate16_C01 5' similar to PU1_plate16_C01 simil...	DW347795	GTPase-like [Solanum tuberosum (Potato)]	TA4884_3760	Trafficking machinery and membrane dynamics	ER to Golgy/ COPII vesicles		Stress	Cold				COLD	COLD	sig-global
PPN046B11	-0.5683		CS-glob8		CS1 LS>S				0.025	0.9532		PPN046B11-T7_c_s	Uncharacterised protein family containing protein	AT4G29735	expressed protein, contains Pfam domain PF05251: Uncharacterised protein family (UPF0197)					CB822883					Unknown function	Unknown protein		Stress	Cold				COLD	COLD	sig-global
PPN044F11	-0.568036		CS-glob10		CS1 LS>S	CS2 LS>S			-0.0159	0.9702		PPN044F11-T7_c_s	Arabidopsis thaliana genomic DNA, chromosome 5, P1 clone:MNJ7	AT5G47570	expressed protein			Pp-S4_EST1843		DY642231	PU3_plate3_A06 PU3 Prunus persica cDNA similar to weakly similar to (AB025628) unnamed protein pr...	DY642231	Arabidopsis thaliana genomic DNA, chromosome 5, P1 clone:MNJ7 [Arabidopsis thaliana (Mouse-ear cr...	TA4069_3760	Unknown function	Unknown protein		Stress	Cold				COLD	COLD	sig-global
PPN050G03	-0.56798		CS-glob10						-0.0276	0.9483	RG gene	PPN050G03-T7_c_s	Gb|AAF26028.1	AT5G47870	expressed protein			PP_YEa0029B07		DT454811	PP_YEb0029B07 Peach developing fruit mesocarp Stage S4 Prunus persica cDNA clone PP_YEb0029B07, m...	DT454811	Hypothetical protein [Arabidopsis thaliana (Mouse-ear cress)]	TA5360_3760	Unknown function	Unknown chloroplast protein		Stress	Cold, Pathogen				COLD	COLD	sig-global
PPN012E06	-0.567761		CS-glob4						-0.6776	0.0648		PPN012E06-T7_c_s	Zinc finger, RING-type; Thioredoxin-related; RINGv	AT3G46620	zinc finger (C3HC4-type RING finger) family protein, contains Pfam domain, PF00097: Zinc finger, ...			PP_YEa0038C03.ab1		DT455542	PP_YEb0038C03 Peach developing fruit mesocarp Stage S4 Prunus persica cDNA clone PP_YEb0038C03, m...	DT455542	Putative RING-H2 finger protein [Oryza sativa (Rice)]	TA4458_3760	Unknown function	Unkown Zinc finger RING-like	Hormones	Stress	Cold, Drought, Pathogen	ABA			COLD-ABA	COLD-ABA	sig-global
PPN016H01	-0.566987		CS-glob9						#N/A	#N/A		PPN016H01-T7_c_s	PU3_plate23_O17 PU3 Prunus persica cDNA similar to weakly similar to glycine-rich protein [Arabid...							DY646544	PU3_plate23_O17 PU3 Prunus persica cDNA similar to weakly similar to glycine-rich protein [Arabid...	DY646544		DY646544	Unknown function	Unknown gly-rich protein									sig-global
PPN071D06	-0.564819		CS-glob2		CS1 LS>S				-0.8309	0.0106		PPN071D06-T7_c_s	Elongation factor 1-delta 1	AT2G18110	elongation factor 1-beta, putative / EF-1-beta, putative, nearly identical to eEF-1beta (Arabidop...			UD_S4_pcpl9B11Enea		BU044542	PP_LEa0019L22f Peach developing fruit mesocarp Prunus persica cDNA clone PP_LEa0019L22f, mRNA seq...	BU044542	Elongation factor 1-delta 1 [Arabidopsis thaliana (Mouse-ear cress)]	TA2871_3760	RNA translation and protein assembly	regulation of protein biosynthesis		Stress	Cold				COLD	COLD	sig-global
PPN002H08	-0.563723		CS-glob10		CS1 LS>S				-0.0288	0.9459	RG gene	CL758Contig1	GTP-binding protein SAR1A	AT4G02080	ATSAR2 | GTP-binding protein (SAR1A), identical to SP:O04834 GTP-binding protein SAR1A. (Arabidop...	(ASAR1 ), (ATSARA1C ), AT SECRETION-ASSOCIATED RAS SUPER FAMILY 2 (ATSAR2 ),		S319O15		DW347795	PU1_plate16_C01 PU1 Prunus persica cDNA clone PU1_plate16_C01 5' similar to PU1_plate16_C01 simil...	DW347795	GTPase-like [Solanum tuberosum (Potato)]	TA4884_3760	Trafficking machinery and membrane dynamics	ER to Golgy/ COPII vesicles		Stress	Cold				COLD	COLD	sig-global
PPN057H12	-0.562313		CS-glob9						-0.4679	0.2423	RG gene	CL1261Contig1	60S ribosomal protein L7-4	AT2G01250	60S ribosomal protein L7 (RPL7B)			UD_S4_pcpl7B12Enea		DY649762	PU4_plate35_O22 PU4 Prunus persica cDNA similar to 60S ribosomal protein L7 (RPL7B) homolog [Arab...	DY649762	Thaliana 60S ribosomal protein L7 [Solanum tuberosum (Potato)]	TA4483_3760	RNA translation and protein assembly	ribosome organization and biogenesis	Hormones	Stress	Cold, Pathogen	ABA			COLD-ABA	COLD-ABA	sig-global
PPN037G12	-0.562307		CS-glob10		CS1 LS>S				#N/A	#N/A	RG gene	PPN037G12-T7_c_s	At5g27400	AT5G27400	expressed protein, hypothetical proteins - different species					AJ875475	AJ875475 Prunus persica fruit mesocarp plus epidermis 80 days after bloom Prunus persica cDNA clo...	AJ875475	Hypothetical protein [Medicago truncatula (Barrel medic)]	AJ875475	Unknown function	Unknown protein		Stress	Cold				COLD	COLD	sig-global
PPN041A07	-0.561284		CS-glob9		CS1 LS>S	CS2 LS>S			-0.6076	0.1101		PPN041A07-T7_c_s	OSJNBa0020I02.14 protein	AT1G09770	myb family transcription factor, contains Pfam profile: PF00249 myb-like DNA-binding domain	AT CELL DIVISION CYCLE 5 (ATCDC5), CELL DIVISION CYCLE 5 (CDC5), AT MYB DOMAIN CELL DIVISION CYCLE 5 (ATMYBCDC5)									RNA transcription regulation	MYB-family	Hormones	Stress	Cold, Salinity	ABA			COLD-ABA	COLD-ABA	sig-global
PPN016D07	-0.560884		CS-glob3		CS1 LS>S	CS2 LS>S			-0.6289	0.0949		CL823Contig1	Heat shock cognate 70 kDa protein 2	AT3G12580	HSP70 | heat shock protein 70, putative / HSP70, putative, strong similarity to heat shock protei...	heat shock PROT 70 (HSP70),		UD_S4_pcpl11B8Enea		BU645495	AJ873903 Prunus persica fruit mesocarp plus epidermis 30 days after bloom Prunus persica cDNA clo...	AJ873903	High molecular weight heat shock protein [Malus domestica (Apple) (Malus sylvestris)]	TA3018_3760	Structure maintenance proteins	HSP	Hormones	Stress	Cold, Drought, Pathogen, Salinity	ABA	Osmoprotectants and chaperones	cold&ABA regulons	COLD-ABA	COLD-ABA	sig-global
PPN039H10	-0.560638		CS-glob10		CS1 LS>S				0.0217	0.9594	RG gene	PPN039H10-T7_c_s	F9K20.8 protein	AT1G16890	ubiquitin-conjugating enzyme, putative, nearly identical to ubiquitin-conjugating enzyme E2 (Cath...			PP_LEa0014A09f		DY651531	PU4_plate50_H02 PU4 Prunus persica cDNA similar to similar to ubiquitin-conjugating enzyme E2 [Or...	DY651531	Putative ubiquitin-conjugating enzyme E2 [Arabidopsis thaliana (Mouse-ear cress)]	TA4401_3760	Protein degradation	Ubiquitin conjugation E2 complex									sig-global
PPN080H12	-0.560205		CS-glob4		CS1 LS>S				-0.7561	0.03		PPN080H12-T7_c_s	no_annotation_available												No annotation available	No annotation available									sig-global
PPN004H09	-0.557591		CS-glob9		CS1 LS>S	CS2 LS>S			-0.6585	0.0758		PPN004H09-T7_c_s	F11M15.22 protein	AT2G31670	expressed protein, similar to NADH-ubiquinone oxidoreductase B16.6 subunit (EC 1.6.5.3) (EC 1.6.9...			PP_YEa0017G11		DY650633	PU4_plate40_M23 PU4 Prunus persica cDNA similar to hypothetical protein (At2g31670.1) expressed p...	DY650633	Hypothetical protein At2g31670 [Arabidopsis thaliana (Mouse-ear cress)]	TA4668_3760	Energy production	mitochondrial electron chain	Hormones	Stress	Cold, Drought, Salinity	ABA			COLD-ABA	COLD-ABA	sig-global
PPN012D02	-0.556635		CS-glob9		CS1 LS>S				#N/A	#N/A		PPN012D02-T7_c_s	Oligopeptide transporter 6	AT4G27730	oligopeptide transporter OPT family protein, similar to SP:P40900 Sexual differentiation process ...	AT OLIGOPEPTIDE TRANSPORTER 6 (ATOPT6 ), OLIGOPEPTIDE TRANSPORTER 1 (OPT6 ),									Transport	oligopepetide transport	Hormones	Stress	Cold, Drought, Salinity	ET, JA			COLD	COLD	sig-global
PPN075E12	-0.555824		CS-glob10						-0.8095	0.0149		PPN075E12-T7_c_s	Tubulin folding cofactor B	AT3G10220	tubulin folding cofactor B, identical to tubulin folding cofactor B GI:20514259 from (Arabidopsis...					DY636444	PU1_plate21_B21 PU1 Prunus persica cDNA similar to weakly similar to tubulin folding cofactor B (...	DY636444	Tubulin folding cofactor B [Arabidopsis thaliana (Mouse-ear cress)]	DY636444	Cytoskeleton organization and biogenesis	Microtubule-microtubule organization		Stress	Cold				COLD	COLD	sig-global
PP1006A08	-0.554745		CS-glob9		CS1 LS>S				-0.7163	0.0456	RG gene	CL248Contig1	Proteasome subunit alpha type 2-A	AT1G16470	20S proteasome alpha subunit D2 (PAD2) (PRS1) (PRC6) [Arabidopsis thaliana] (TAIR:At5g66140.1); s...	PROTEASOME SUBUNIT PAB1 (PAB1),		PP_LEa0015I24f		DW349168	PU1_plate3_N03 PU1 Prunus persica cDNA clone PU1_plate3_N03 5' similar to PU1_plate3_N03 20S prot...	DW349168	Hypothetical protein [Solanum tuberosum (Potato)]	TA5797_3760	Protein degradation	20S proteasome		Stress	Cold, Pathogen				COLD	COLD	sig-global
PPN015D06	-0.554555		CS-glob4		CS1 LS>S				#N/A	#N/A		CL136Contig1	F10A5.20	AT1G75590	auxin-responsive family protein, similar to auxin-induced protein TGSAUR22 (GI:10185820) (Tulipa ...					DW352083	PU1_plate44_G15 PU1 Prunus persica cDNA clone PU1_plate44_G15 5' similar to PU1_plate44_G15 ident...	DW352083	F10A5.20 [Arabidopsis thaliana (Mouse-ear cress)]	TA5802_3760	Signal transduction pathway	Auxin signaling/Unknown SAUR protein	Hormones	Stress	Cold, Drought, Salinity	ABA, AUX			COLD-ABA	COLD-ABA-AUX	sig-global
PPN070A06	-0.552845		CS-glob10		CS1 LS>S				-0.7686	0.0259	RG gene	CL77Contig1	Poly(A)-binding protein II-like	AT5G65260	polyadenylate-binding protein family protein / PABP family protein, low similarity to poly(A)-bin...										RNA post-transcriptional regulation	RNA biogenesis and processing		Stress	Cold				COLD	COLD	sig-global
PPN068A06	-0.550279		CS-glob9		CS1 LS>S	CS2 LS>S			-0.2663	0.5238		CL1288Contig1	Malus_x_domestica transcript; similar to Arabidopsis thaliana genomic DNA, chromosome 5, P1 clone...	AT5G53650	expressed protein										Unknown function	Unknown membrane protein		Stress	Cold, Pathogen				COLD	COLD	sig-global
PPN054E09	-0.549324		CS-glob8		CS1 LS>S	CS2 LS>S			0.2752	0.5095		CL238Contig1	Peptide methionine sulfoxide reductase (EC 1.8.4.6) (Protein- methionine-S-oxide reductase) (Pept...	AT5G61640	peptide methionine sulfoxide reductase, putative, similar to peptide methionine sulfoxide reducta...	PEPTIDEMETHIONINE SULFOXIDE REDUCTASE 1 (PMSR1),		S312D14		AJ827343	AJ827343 S3 Prunus persica cDNA clone S312D14, mRNA sequence	AJ827343	Methionine sulfoxide reductase A [Populus trichocarpa x Populus deltoides]	TA3524_3760	Antioxidant system	Regeneration of oxydized methionine	Hormones	Stress	Cold, Pathogen	ABA			COLD-ABA	COLD-ABA	sig-global
PPN049B03	-0.545682		CS-glob8		CS1 LS>S				0.4955	0.2119		PPN049B03-T7_c_s	no_annotation_available												No annotation available	No annotation available									sig-global
PPN030F09	-0.545458		CS-glob8		CS1 LS>S				0.3426	0.4061	RG gene	CL759Contig1	60S ribosomal protein L38	AT3G59540	60S ribosomal protein L38 (RPL38B), 60S RIBOSOMAL PROTEIN L38 - Lycopersicon esculentum, EMBL:X69979			PP_LEa0020C22f		BU044682	PP_LEa0020C22f Peach developing fruit mesocarp Prunus persica cDNA clone PP_LEa0020C22f, mRNA seq...	BU044682	60S ribosomal protein L38 [Arabidopsis thaliana (Mouse-ear cress)]	TA9190_3760	RNA translation and protein assembly	ribosome organization and biogenesis		Stress	Cold, Pathogen				COLD	COLD	sig-global
PPN022C09	-0.54465		CS-glob10						#N/A	#N/A	RG gene	CL180Contig1	TipA protein	AT4G34270	TIP41-like family protein, contains Pfam PF04176: TIP41-like family; identical to cDNA putative c...										Unknown function	Unknown protein		Stress	Cold				COLD	COLD	sig-global
PPN014C03	-0.544142		CS-glob10		CS1 LS>S				0.3137	0.4493		PPN014C03-T7_c_s	T19F11.6 protein	AT3G11660	harpin-induced family protein / HIN1 family protein / harpin-responsive family protein, similar t...	(NHL1),		PP_YEa0022E12		DN677124	PP_YEa0022E12 Peach developing fruit mesocarp Stage S4 Prunus persica cDNA clone PP_YEa0022E12 5'...	DN677124	Putative VAMP protein SEC22 [Arabidopsis thaliana (Mouse-ear cress)]	TA4325_3760	Trafficking machinery and membrane dynamics	ER to Golgy/ COPII vesicles	Hormones	Stress	Cold, Pathogen	ABA, CK			COLD-ABA	COLD-ABA	sig-global
PPN062G03	-0.541913		CS-glob9		CS1 LS>S				-0.2784	0.5043		CL1139Contig1	Pathogenesis-related protein-like protein	AT3G12630	zinc finger (AN1-like) family protein, contains Pfam domain, PF01428: AN1-like Zinc finger					DY644564	PU3_plate41_I04 PU3 Prunus persica cDNA similar to weakly similar to zinc finger (AN1-like) famil...	DY644564	Similarity to unknown protein [Arabidopsis thaliana (Mouse-ear cress)]	TA3228_3760	Other nucleic acid metabolic process	Unknown DNA binding protein	Hormones	Stress	Cold, Darkness, Drought, Salinity	ABA			COLD-ABA	COLD-ABA	sig-global
PP1000H03	-0.54096		CS-glob2		CS1 LS>S	CS2 LS>S			-0.7816	0.022		CL331Contig1	At5g37660	AT2G01660	33 kDa secretory protein-related, contains Pfam PF01657: Domain of unknown function, duplicated i...					DW346541	PP_LEc0008P02f Peach shoot Prunus persica cDNA clone PP_LEc0008P02f, mRNA sequence	DW346541		DW346541	Trafficking machinery and membrane dynamics	Secretory pathway-exosome		Stress	Cold, Drought				COLD	COLD	sig-global
PPN044F03	-0.538058		CS-glob10		CS1 LS>S				#N/A	#N/A		PPN044F03-T7_c_s	Putative caltractin	AT2G46600	calcium-binding protein, putative, similar to EF-hand Ca2+-binding protein CCD1 (Triticum aestivu...										Signal transduction pathway	Auxin signaling/PINOID-Mediated Signaling	Hormones	Stress	Cold, Pathogen	ABA, AUX			COLD-ABA	COLD-ABA-AUX	sig-global
PPN042G09	-0.53769		CS-glob9		CS1 LS>S	CS2 LS>S			-0.3043	0.4636	RG gene	PPN042G09-T7_c_s	AJ875782 Prunus persica fruit mesocarp plus epidermis 80 days after bloom Prunus persica cDNA clo...	AT1G68680	expressed protein					DY640190	PU2_plate19_B09 PU2 Prunus persica cDNA similar to expressed mRNA inferred from CS_WEb0001D01 [Ci...	DY640190	Hypothetical protein [Arabidopsis thaliana (Mouse-ear cress)]	TA7409_3760	Unknown function	Unknown plastidial protein		Stress	Cold				COLD	COLD	sig-global
PPN045G09	-0.537542		CS-glob8						#N/A	#N/A	RG gene	CL50Contig3	40S ribosomal protein S29	AT4G33865	40S ribosomal protein S29 (RPS29C)			S33K5		DY647094	PU3_plate37_J07 PU3 Prunus persica cDNA similar to expressed mRNA inferred from cho1c.pk002.j14 [...	DY647094	Putative ribosomal protein S29 [Oryza sativa (japonica cultivar-group)]	TA6149_3760	RNA translation and protein assembly	ribosome organization and biogenesis		Stress	Cold				COLD	COLD	sig-global
PPN013E11	-0.536883		CS-glob10		CS1 LS>S	CS2 LS>S			0.2623	0.5304	RG gene	CL169Contig1	Putative Pi starvation-induced protein	AT1G71950	expressed protein, similar to Pi starvation-induced protein GB:BAA06151 from (Nicotiana tabacum)			Pp-S4EST0197		CB820119	AJ631654 Prunus persica mesocarp S4 climacteric Prunus persica cDNA clone Pp-S4EST0197, mRNA sequ...	AJ631654	Putative Pi starvation-induced protein [Cicer arietinum (Chickpea) (Garbanzo)]	TA7346_3760	Protein degradation	protease inhibitor		Stress	Cold				COLD	COLD	sig-global
PPN079D09	-0.536703		CS-glob10						-0.2478	0.5541	RG gene	CL1447Contig1	HMG-I and HMG-Y, DNA-binding	AT3G57930	expressed protein, similar to expressed protein [Arabidopsis thaliana] (TAIR:At2g42190.1); simila...			PP_LEa0016D19f		DY634917	PU1_plate39_F24 PU1 Prunus persica cDNA similar to expressed mRNA inferred from Contig636 Prunus ...	DY634917		TA5451_3760	RNA transcription regulation	HMG-family	Hormones	Stress	Cold	ABA			COLD-ABA	COLD-ABA	sig-global
PPN062G02	-0.536672		CS-glob10						#N/A	#N/A		PPN062G02-T7_c_s	Purple acid phosphatase	AT2G27190	iron(III)-zinc(II) purple acid phosphatase (PAP12), identical to iron(III)-zinc(II) purple acid p...	PURPLE ACID PHOSPHATASE 1 (PAP1 ), AT PURPLE ACID PHOSPHATASE 1 (ATPAP1 ), PURPLE ACID PHOSPHATASE 12 (PAP12 ), PURPLE ACID PHOSPHATASE 12 (ATPAP12				DY636190	PU1_plate2_M22 PU1 Prunus persica cDNA similar to weakly similar to iron(III)-zinc(II) purple aci...	DY636190	Purple acid phosphatase [Nicotiana tabacum (Common tobacco)]	DY636190	Cofactor and vitamin metabolism	Riboflavin metabolism		Stress	Cold, Pathogen				COLD	COLD	sig-global
PPN036F11	-0.536303		CS-glob3		CS1 LS>S				-0.7763	0.0235		PPN036F11-T7_c_s	Ubiquitin-conjugating enzyme 2	AT1G23260	ubiquitin-conjugating enzyme family protein, similar to TRAF6-regulated IKK activator 1 beta Uev1...	MMS ZWEI HOMOLOGUE 1 (MMZ1 ), UBIQUITIN E2 VARIANT 1A (UEV1A )		S44D14		DY636638	PU1_plate28_J06 PU1 Prunus persica cDNA similar to weakly similar to ubiquitin-conjugating enzyme...	DY636638	Ubiquitin-conjugating enzyme 2 [Arachis hypogaea (Peanut)]	TA6499_3760	Protein degradation	Ubiquitin conjugation E2 complex	Hormones	Stress	Cold, Pathogen	ABA			COLD-ABA	COLD-ABA	sig-global
PPN049F07	-0.536228		CS-glob9		CS1 LS>S	CS2 LS>S			0.065	0.8785		CL1038Contig1	Ozone-responsive stress-related protein-like	AT1G01170	stress-related ozone-induced protein (OZI1) / stress-related ozone-responsive protein [Arabidopsi...					DY652985	AM288871 Prunus persica fruit skin mature fruit Prunus persica cDNA clone Skin86B03, mRNA sequence	AM288871	Ozone-responsive stress-related protein-like [Oryza sativa (japonica cultivar-group)]	DY652985	Unknown function	Unknown mitochondrial protein		Stress	Cold				COLD	COLD	sig-global
PPN060D02	-0.535954		CS-glob10		CS1 LS>S				#N/A	#N/A	RG gene	PPN060D02-T7_c_s	Os12g0117200 protein	AT3G10870	hydrolase, alpha/beta fold family protein, similar to ethylene-induced esterase (Citrus sinensis)...	METHYL ESTERASES 17 (MES17), METHYL ESTERASE 17 (ATMES17),		PP_LEa0034J22f		BU048194	PP_LEa0034J22f Peach developing fruit mesocarp Prunus persica cDNA clone PP_LEa0034J22f, mRNA seq...	BU048194	Putative alpha-hydroxynitrile lyase [Arabidopsis thaliana (Mouse-ear cress)]	BU048194	Secondary metabolism	Auxin metabolism/Auxin deconjugation	Hormones	Stress	Cold	AUX			COLD	COLD-AUX	sig-global
PPN047E12	-0.535709		CS-glob9		CS1 LS>S	CS2 LS>S			-0.4783	0.2306		PPN047E12-T7_c_s	0							DY647275	PU3_plate43_I08 PU3 Prunus persica cDNA similar to hypothetical domain/motif containing InterProS...	DY647275		DY647275	Unknown function	Unknown protein									sig-global
PPN043C05	-0.535275		CS-glob4		CS1 LS>S				-0.7775	0.0231	RG gene	PPN043C05-T7_c_s	Putative DNA binding protein	AT4G27000	RNA-binding protein 45 (RBP45), putative, DNA binding protein ACBF - Nicotiana tabacum, PID:g1899188	(ATRBP45C),		PP_S3IIall_A7_E09		AJ875781	AJ875781 Prunus persica fruit mesocarp plus epidermis 80 days after bloom Prunus persica cDNA clo...	AJ875781	Salt tolerance protein 6 [Beta vulgaris (Sugar beet)]	TA3675_3760	RNA post-transcriptional regulation	RNA biogenesis and processing		Stress	Cold				COLD	COLD	sig-global
PP1001H01	-0.535035		CS-glob10		CS1 LS>S				0.3452	0.4023		CL554Contig1	Small GTP-binding protein	AT4G17530	Ras-related GTP-binding protein, putative, very strong similarity to RAB1C (Lotus corniculatus va...	(RAB1C ), (ATRAB1C ), (ATRABD2C ),		PP_LEa0014J22f		CB823862	AM290115 Prunus persica fruit skin mature fruit Prunus persica cDNA clone Skin64F11, mRNA sequence	AM290115	RAB1C [Lotus japonicus]	TA3537_3760	Trafficking machinery and membrane dynamics	ER to Golgi	Hormones	Stress	Cold	ABA			COLD-ABA	COLD-ABA	sig-global
PPN014E05	-0.534799		CS-glob9		CS1 LS>S				-0.2629	0.5293		PPN014E05-T7_c_s	zinc finger (C2H2 type) family protein, contains Pfam domain, PF00096: Zinc finger, C2H2 type	AT1G26610	zinc finger (C2H2 type) family protein, contains Pfam domain, PF00096: Zinc finger, C2H2 type										RNA transcription regulation	C2H2 Family		Stress	Cold				COLD	COLD	sig-global
PPN051C04	-0.531664		CS-glob4		CS1 LS>S				-0.6986	0.0539	RG gene	PPN051C04-T7_c_s	T23J18.7	AT1G11400	unnamed protein product [Tetraodon nigroviridis] (GB:CAG03976.1)	Partner of Y14-Mago (PYM),		PP_S3IIall_A1_B10		AJ533752	AJ533752 S3II Prunus persica cDNA clone PP_S3IIall_A1_B10, mRNA sequence	AJ533752		AJ533752	RNA post-transcriptional regulation	Splicing	Hormones	Stress	Cold, Drought, Salinity	ABA			COLD-ABA	COLD-ABA	sig-global
PPN018F03	-0.531378		CS-glob10						0.35	0.3954	RG gene	PPN018F03-T7_c_s	E2, ubiquitin-conjugating enzyme, putative	AT5G25760	ubiquitin-conjugating enzyme 10 (UBC10) [Arabidopsis thaliana] (TAIR:At5g53300.2); similar to ubi...	PEROXIN4 (PEX4 ), ubiquitin-conjugating enzyme 21 (UBC21 ),		PP_YEa0023C07		DY636395	PU1_plate20_G04 PU1 Prunus persica cDNA similar to weakly similar to ubiquitin-conjugating enzyme...	DY636395	Putative ubiquitin-conjugating enzyme E2 [Oryza sativa (japonica cultivar-group)]	TA6662_3760	Protein degradation	Ubiquitin conjugation E2 complex	Hormones	Stress	Cold	ABA			COLD-ABA	COLD-ABA	sig-global
PPN018D01	-0.530738		CS-glob10						-0.0893	0.8335	RG gene	PPN018D01-T7_c_s	Mg2+ transporter protein, CorA-like	AT3G58970	magnesium transporter CorA-like family protein, contains Pfam profile PF01544: CorA-like Mg2+ tra...					DY653787	PU4_plate44_N13 PU4 Prunus persica cDNA similar to weakly similar to magnesium transporter CorA-l...	DY653787	Hypothetical protein F17J16_20 [Arabidopsis thaliana (Mouse-ear cress)]	DY653787	Transport	magnesium transporter		Stress	Cold				COLD	COLD	sig-global
PPN033G04	-0.530618		CS-glob9		CS1 LS>S				-0.6712	0.0684		CL573Contig1	Putative alpha7 proteasome subunit	AT2G27020	20S proteasome alpha subunit G (PAG1) (PRC8), identical to proteasome subunit alpha type 3 SP:O23...	(PAG1),				DY633889	PU1_plate7_E13 PU1 Prunus persica cDNA similar to similar to putative alpha7 proteasome subunit [...	DY633889	Proteasome subunit alpha type 3 [Oryza sativa (Rice)]	TA5339_3760	Protein degradation	20S proteasome		Stress	Cold				COLD	COLD	sig-global
PPN042G11	-0.53052		CS-glob8		CS1 LS>S	CS2 LS>S			0.2367	0.5725		CL1282Contig1	Os08g0239000 protein	AT5G61220	complex 1 family protein / LVR family protein, contains Pfam PF05347: Complex 1 protein (LYR family)			PP_YEa0032H11		DT455123	PP_YEb0032H11 Peach developing fruit mesocarp Stage S4 Prunus persica cDNA clone PP_YEb0032H11, m...	DT455123	Putative CGI-203 homolog [Oryza sativa (Rice)]	TA8907_3760	Energy production	mitochondrial electron chain	Hormones	Stress	Cold, Pathogen	ABA			COLD-ABA	COLD-ABA	sig-global
PPN014B05	-0.530515		CS-glob2		CS1 LS>S				#N/A	#N/A		PPN014B05-T7_c_s	MLP3.20 protein	AT3G07750	3' exoribonuclease family domain 1-containing protein, similar to SP:Q15024 Exosome complex exonu...					AJ746589					Other nucleic acid metabolic process	DNA and RNA degradation	Hormones	Stress	Cold, Pathogen	ABA			COLD-ABA	COLD-ABA	sig-global
PP1000E05	-0.530023		CS-glob10						0.3605	0.3803		PP1000E05-T7_c_s	Farnesylated protein	AT4G38580	heavy-metal-associated domain-containing protein / copper chaperone (CCH)-related, low similarity...	FARNESYLATED PROT 6 (ATFP6 ), HEAVY METAL ASSOCIATED ISOPRENYLATED PLANT PROT 26 (HIPP26 )		PP_YEa0021D11		DW349208	PU1_plate7_K17 PU1 Prunus persica cDNA clone PU1_plate7_K17 5' similar to PU1_plate7_K17 weakly s...	DW348877	Putative farnesylated protein ATFP6 [Arabidopsis thaliana (Mouse-ear cress)]	TA3108_3760	Transport	metal-ion transport	Hormones	Stress	Cold	AUX, ET		cold&ABA regulons	COLD	COLD-AUX	sig-global
PPN033C01	-0.529424		CS-glob8						0.2974	0.4743		PPN033C01-T7_c_s	60S ribosomal protein L23a	AT3G55280	60S ribosomal protein L23A (RPL23aB), various ribosomal L23a proteins	RIBOSOMAL PROT L23AB (RPL23AB),		S414L18		AJ823836	AJ823836 S4 Prunus persica cDNA clone S414L18, mRNA sequence	AJ823836	60S ribosomal protein L23A [Fritillaria agrestis (Stinkbells)]	TA3543_3760	RNA translation and protein assembly	ribosome organization and biogenesis	Hormones	Stress	Cold, Pathogen	ABA			COLD-ABA	COLD-ABA	sig-global
PPN039B06	-0.525872		CS-glob10		CS1 LS>S				#N/A	#N/A		PPN039B06-T7_c_s	Emb|CAB62340.1	AT3G27250	expressed protein			PP_S3IIall_A4_H05		DW357146	PU2_plate31_L01 PU2 Prunus persica cDNA clone PU2_plate31_L01 5' similar to PU2_plate31_L01 hypot...	DW357146	Emb|CAB62340.1 [Arabidopsis thaliana (Mouse-ear cress)]	TA7368_3760	Unknown function	Unknown protein									sig-global
PPN025G06	-0.52383		CS-glob9						0.2207	0.5995	RG gene	CL12Contig1	60S ribosomal protein L18a	AT2G34480	60S ribosomal protein L18A (RPL18aB)			S316L6		CB823297	PU1_plate2_N09 PU1 Prunus persica cDNA similar to similar to 60S ribosomal protein L18A (RPL18aB)...	DY633752	60S ribosomal protein L18a-1 [Arabidopsis thaliana (Mouse-ear cress)]	TA6234_3760	RNA translation and protein assembly	ribosome organization and biogenesis		Stress	Cold, Pathogen				COLD	COLD	sig-global
PPN036A06	-0.522767		CS-glob10						-0.3206	0.4388	RG gene	PPN036A06-T7_c_s	Amino acid/polyamine transporter I	AT3G13620	amino acid permease family protein, weak similarity to SP:Q9WTR6 Cystine/glutamate transporter (A...					CV044834					Transport	Aminoacid transporter	Hormones	Stress	Cold	ABA, CK, ET, JA			COLD-ABA	COLD-ABA	sig-global
PPN068A12	-0.520988		CS-glob8		CS1 LS>S	CS2 LS>S	CS3 LS>S		0.059	0.8897		PPN068A12-T7_c_s	Prunus_persica transcript; similar to Putative GTP-binding protein [Oryza sativa (japonica cultiv...					PP_LEa0016C05f		BU043462	PP_LEa0016C05f Peach developing fruit mesocarp Prunus persica cDNA clone PP_LEa0016C05f, mRNA seq...	BU043462	Putative GTP-binding protein [Oryza sativa (japonica cultivar-group)]	BU043462	Signal transduction pathway	Nucleotide signaling/smal GTPase signal transduction									sig-global
PPN012A05	-0.520297		CS-glob10						0.5061	0.2007	RG gene	PPN012A05-T7_c_s	PU3_plate49_L10 PU3 Prunus persica cDNA similar to weakly similar to far-red impaired responsive ...					PP_LEa0013P07f		DY647529	PU3_plate49_L10 PU3 Prunus persica cDNA similar to weakly similar to far-red impaired responsive ...	DY647529	Hypothetical protein T16L24.20 [Arabidopsis thaliana (Mouse-ear cress)]	TA8947_3760	Unknown function	Unknown FAR protein									sig-global
PP1000F12	-0.519149		CS-glob10						-0.2418	0.564		PP1000F12-T7_c_s	AJ873409 Prunus persica fruit mesocarp plus epidermis 30 days after bloom Prunus persica cDNA clo...	AT4G29850	expressed protein, contains Pfam PF05915: Eukaryotic protein of unknown function (DUF872)			Pp-S4_EST1597		DY643524	PU3_plate31_K19 PU3 Prunus persica cDNA similar to expressed mRNA inferred from (AL050352) putati...	DY643524	Hypothetical protein F27B13.90 [Arabidopsis thaliana (Mouse-ear cress)]	TA4681_3760	Unknown function	Unknown protein									sig-global
PPN027D02	-0.518156		CS-glob2		CS1 LS>S				-0.6937	0.0563	RG gene	CL711Contig1	Alpha/beta hydrolase fold	AT5G02970	hydrolase, alpha/beta fold family protein, contains Interpro entry IPR000379										Unknown function	unknown hydrolase	Hormones	Stress	Drought, Salinity	ABA			ABA	ABA	sig-global
PPN052B11	-0.516778		CS-glob10						#N/A	#N/A		PPN052B11-T7_c_s	Putative zinc finger protein	AT2G37730	fringe-related protein, similarity to predicted proteins + similar to hypothetical protein GB:AAC...					DY646735	PU3_plate27_N05 PU3 Prunus persica cDNA similar to hypothetical protein contains InterProScan IPR...	DY646735	Putative zinc finger protein [Arabidopsis thaliana (Mouse-ear cress)]	DY646735	Other carbohydrate metabolism	Unknown glycosyl transferase		Stress	Cold				COLD	COLD	sig-global
PPN005A03	-0.516165		CS-glob10		CS1 LS>S				-0.662	0.0737	RG gene	PPN005A03-T7_c_s	Endoribonuclease Dicer homolog	AT1G01040	DEAD/DEAH box helicase carpel factory / CAF, identical to RNA helicase/RNAseIII CAF protein GB:AA...	DEFENDER AGAINST APOPTOTIC DEATH 1 (ATDAD1 ), DICER-LIKE 1 (DCL1 ), CARPEL FACTORY (CAF ), SUSPENSOR 1 (SUS1 ), SHORT INTEGUMENTS 1 (SIN1 ), ABNORMAL SUSPENSOR 1 (ASU1 ),									RNA post-transcriptional regulation	post-transcriptional gene silencing		Stress	Cold, Pathogen						sig-global
PPN038F01	-0.515165		CS-glob10		CS1 LS>S				-0.4412	0.2738		PPN038F01-T7_c_s	Ribosomal protein L10 containing protein	AT1G25260	acidic ribosomal protein P0-related, contains similarity to 60S acidic ribosomal protein GI:58152...			PP_LEa0005F01f		CB822736	AJ875526 Prunus persica fruit mesocarp plus epidermis 80 days after bloom Prunus persica cDNA clo...	AJ875526	Hypothetical protein [Solanum tuberosum (Potato)]	TA5097_3760	RNA translation and protein assembly	ribosome organization and biogenesis	Hormones	Stress	Cold	ABA			COLD-ABA	COLD-ABA	sig-global
PPN042D11	-0.515142		CS-glob9		CS1 LS>S				-0.3917	0.3373		CL843Contig1	F13M7.16 protein	AT1G04850	ubiquitin-associated (UBA)/TS-N domain-containing protein, weak similarity to SP:P45974 Ubiquitin...			PP_LEa0021M22f		AJ873857	AJ873857 Prunus persica fruit mesocarp plus epidermis 30 days after bloom Prunus persica cDNA clo...	AJ873857	F13M7.16 protein [Arabidopsis thaliana (Mouse-ear cress)]	TA4583_3760	Protein degradation	Ubiquitin associated protein		Stress	Cold, Pathogen				COLD	COLD	sig-global
PPN016E08	-0.514391		CS-glob10		CS1 LS>S				-0.2816	0.4992	RG gene	CL42Contig1	Proteasome subunit beta type 6 precursor	AT4G31300	20S proteasome beta subunit A (PBA1) (PRCD), identical to cDNA proteasome subunit prcd GI:2511593	(PBA1),				DY635193	PU1_plate43_B01 PU1 Prunus persica cDNA similar to similar to 20S proteasome beta subunit A (PBA1...	DY635193	Proteasome subunit beta type 6 precursor [Arabidopsis thaliana (Mouse-ear cress)]	TA5004_3760	Protein degradation	20S proteasome		Stress	Cold, Pathogen				COLD	COLD	sig-global
PPN077F08	-0.513521		CS-glob10		CS1 LS>S				0.4801	0.2286	RG gene	CL1214Contig1	AtRab18 (Putative GTP-binding protein) (GTP-binding protein(RAB1Y), putative)	AT1G43890	Ras-related GTP-binding protein, putative, similar to GTP-binding protein(RAB1Y) GI:1370173 from ...	ARABIDOPSIS RAB GTPASE HOMOLOG B18 (ATRAB18), ARABIDOPSIS RAB GTPASE HOMOLOG C1 (ATRABC1), RAB GTPASE HOMOLOG C1 (RABC1), ARABIDOPSIS RAB GTPASE HOMOLOG C1 (ATRAB-C1), RAB GTPASE HOMOLOG 18-1 (RAB18-1)		PP_LEa0028K19f		DT455254	PP_YEb0034G06 Peach developing fruit mesocarp Stage S4 Prunus persica cDNA clone PP_YEb0034G06, m...	DT455254	RAB1Y [Lotus japonicus]	TA6278_3760	Trafficking machinery and membrane dynamics	Early endosome and Cell plate	Hormones	Stress	Cold, Pathogen	ABA			COLD-ABA	COLD-ABA	sig-global
PPN004A02	-0.512341		CS-glob2		CS1 LS>S	CS2 LS>S			-0.7739	0.0242		CL958Contig1	Putative DNA-damage-repair/toleration protein DRT102	AT3G04880	DNA-damage-repair/toleration protein (DRT102), identical to DNA-damage-toleration protein DRT102 ...	DNA-DAMAGE-REPAIR/TOLERATION 2 (DRT102),		PP_LEa0016G21f		DW351137	PU1_plate39_D16 PU1 Prunus persica cDNA clone PU1_plate39_D16 5' similar to PU1_plate39_D16 weakl...	DW351137	Putative DNA-damage-repair/toleration protein DRT102 [Trifolium pratense (Red clover)]	TA3385_3760	Other nucleic acid metabolic process	DNA repair and recombination		Stress	Cold, Pathogen				COLD	COLD	sig-global
PP1001E11	-0.512072		CS-glob10						0.138	0.7446	RG gene	CL32Contig1	OSJNBb0004A17.4 protein	AT3G02720	DJ-1 family protein / protease-related, similar to Intracellular Protease (Pyrococcus horikoshii)...			PP_YEa0019H01		BU041053	PP_LEa0008C10f Peach developing fruit mesocarp Prunus persica cDNA clone PP_LEa0008C10f, mRNA seq...	BU041053	F13E7.34 protein [Arabidopsis thaliana (Mouse-ear cress)]	TA2927_3760	Protein degradation	protease		Stress	Cold, Pathogen				COLD	COLD	sig-global
PPN043D03	-0.511857		CS-glob10		CS1 LS>S	CS2 LS>S			-0.1267	0.7649		PPN043D03-T7_c_s	Vacuolar ATP synthase subunit G	AT3G01390	vacuolar ATP synthase subunit G 1 (VATG1) / V-ATPase G subunit 1 (VAG1) / vacuolar proton pump G ...	VACUOLAR MEMBRANE ATPASE 10 (VMA10 ), (AVMA10 ),		PP_YEa0026E01		DY643343	PU3_plate28_B15 PU3 Prunus persica cDNA similar to weakly similar to VATG_CITLI Vacuolar ATP synt...	DY643343	Vacuolar (H+)-ATPase G subunit; KH, prokaryotic type [Medicago truncatula (Barrel medic)]	TA3952_3760	Energy production	vacuolar ATP production and cytoplasmic PH regulation		Stress	Cold				COLD	COLD	sig-global
PPN044E03	-0.511349		CS-glob10		CS1 LS>S	CS2 LS>S			0.356	0.3867	RG gene	PPN044E03-T7_c_s	PP_LEa0012G24f Peach developing fruit mesocarp Prunus persica cDNA clone PP_LEa0012G24f, mRNA seq...					PP_LEa0012G24f		BU042389	PP_LEa0012G24f Peach developing fruit mesocarp Prunus persica cDNA clone PP_LEa0012G24f, mRNA seq...	BU042389		TA4180_3760	Unknown function	Unknown protein									sig-global
PPN065G06	-0.510836		CS-glob3						#N/A	#N/A		PPN065G06-T7_c_s	Apospory-associated protein C-like protein	AT5G66530	aldose 1-epimerase family protein, similar to apospory-associated protein C; APOC (Chlamydomonas ...			PP_LEa0019A13f		BU044350	PP_LEa0019A13f Peach developing fruit mesocarp Prunus persica cDNA clone PP_LEa0019A13f, mRNA seq...	BU044350	Apospory-associated protein C-like protein [Arabidopsis thaliana (Mouse-ear cress)]	BU044350	Other carbohydrate metabolism	galactose metabolism	Hormones	Stress	Cold, Pathogen	ABA			COLD-ABA	COLD-ABA	sig-global
PPN043D06	-0.508853		CS-glob10						0.4265	0.2919	RG gene	PPN043D06-T7_c_s	DC1.2-like	AT1G62770	invertase/pectin methylesterase inhibitor family protein, similar to pectinesterase from Arabidop...			S41O17		AJ824967	AJ824967 S4 Prunus persica cDNA clone S41O17, mRNA sequence	AJ824967	Putative ripening-related protein [Vitis vinifera (Grape)]	TA4734_3760	Cell wall related	Pectin degradation	Hormones	Stress	Cold, Drought	AUX			COLD	COLD-AUX	sig-global
PPN001G05	-0.508408		CS-glob10		CS1 LS>S				#N/A	#N/A		PPN001G05-T7_c_s	Glutathione S-transferase GST 23	AT5G41210	glutathione S-transferase (GST10), identical to glutathione transferase AtGST 10 (Arabidopsis tha...	GLUTATHIONE S-TRANSFERASE THETA 1 (ATGSTT1 ), (GST10 ), (GSTU12 ),		PP_LEa0004F15f		BU039936	PP_LEa0004F15f Peach developing fruit mesocarp Prunus persica cDNA clone PP_LEa0004F15f, mRNA seq...	BU039936	Glutathione S-transferase GST 23 [Glycine max (Soybean)]	TA8204_3760	Antioxidant system	GLUTHATHIONE-GLUTAREDOXIN AND THIOREDOXIN REDOX HOMEOSTASIS		Stress	Cold, Pathogen				COLD	COLD	sig-global
PPN044A07	-0.508234		CS-glob9		CS1 LS>S				-0.0342	0.936		PPN044A07-T7_c_s	60S ribosomal protein L26-1	AT3G49910	60S ribosomal protein L26 (RPL26A), 60S RIBOSOMAL PROTEIN L26, Brassica rapa, EMBL:BRD495			PP_YEa0037E10.ab1		DY642311	PU3_plate3_N11 PU3 Prunus persica cDNA similar to weakly similar to 60S ribosomal protein L26 (RP...	DY642311	60S ribosomal protein L26-1 [Arabidopsis thaliana (Mouse-ear cress)]	TA5551_3760	RNA translation and protein assembly	ribosome organization and biogenesis		Stress	Cold, Pathogen				COLD	COLD	sig-global
PPN042C08	-0.508154		CS-glob8		CS1 LS>S	CS2 LS>S			0.3065	0.4604		PPN042C08-T7_c_s	Gb|AAB95243.1	AT5G38650	proteasome maturation factor UMP1 family protein, contains Pfam profile PF05348: Proteasome matur...			PP_YEa0015B02		DW359108	PU2_plate44_O13 PU2 Prunus persica cDNA clone PU2_plate44_O13 5' similar to PU2_plate44_O13 weakl...	DW359108	Gb|AAB95243.1 [Arabidopsis thaliana (Mouse-ear cress)]	TA3603_3760	Protein degradation	Proteasome maturation		Stress	Cold, Pathogen				COLD	COLD	sig-global
PPN052G09	-0.507925		CS-glob9			CS2 LS>S			-0.4646	0.2461	RG gene	PPN052G09-T7_c_s	Tic22	AT4G33350	chloroplast inner membrane import protein Tic22, putative, similar to Tic22 (Pisum sativum) gi:37...										Trafficking machinery and membrane dynamics	nucleocytoplasmic transport		Stress	Cold				COLD	COLD	sig-global
PPN055H01	-0.505741		CS-glob10			CS2 LS>S			0.3269	0.4294	RG gene	CL307Contig1	F14L17.22 protein	AT1G14450	expressed protein, contains similarity to cytochrome c oxidase subunit I GI:5678701 from (Loligo ...			S414G1		DY650427	PU4_plate27_J02 PU4 Prunus persica cDNA similar to expressed mRNA inferred from Contig3156 Prunus...	DY650427	Hypothetical protein At2g02510 [Arabidopsis thaliana (Mouse-ear cress)]	TA2709_3760	Energy production	mitochondrial electron chain		Stress	Cold				COLD	COLD	sig-global
PPN045E11	-0.505076		CS-glob10						0.4393	0.2761	RG gene	PPN045E11-T7_c_s	AM288047 Prunus persica fruit skin mature fruit Prunus persica cDNA clone Skin38E12, mRNA sequenc...	AT2G25625	expressed protein			S416L20		DY644070	PU3_plate15_F17 PU3 Prunus persica cDNA similar to expressed mRNA inferred from auxin-regulated p...	DY641324		TA4113_3760	Unknown function	Unknown chloroplast protein	Hormones	Stress	Cold, Drought, Salinity	ABA			COLD-ABA	COLD-ABA	sig-global
PPN022H07	-0.504478		CS-glob2						-0.7077	0.0496	RG gene	PPN022H07-T7_c_s	Reversibly glycosylated polypeptide	AT3G08900	reversibly glycosylated polypeptide-3 (RGP3), nearly identical to reversibly glycosylated polypep...	REVERSIBLY GLYCOSYLATED POLYPEPTIDE 3 (RGP3 ), (RGP ),		PP_LEa0009A24f		DY648691	AM287804 Prunus persica fruit skin mature fruit Prunus persica cDNA clone Skin20H04, mRNA sequence	AM287804	Reversibly glycosylated polypeptide [Gossypium hirsutum (Upland cotton)]	TA3392_3760	Cell wall related	cellulose biosynthesis		Stress	Cold				COLD	COLD	sig-global
PPN075D10	-0.503984		CS-glob9						#N/A	#N/A	RG gene	CL516Contig1	Arabidopsis thaliana genomic DNA, chromosome 5, P1 clone:MHM17	AT4G26060	expressed protein					DY647338	PU3_plate44_P04 PU3 Prunus persica cDNA similar to weakly similar to expressed protein (At4g26060...	DY647338	Hypothetical protein [Arabidopsis thaliana (Mouse-ear cress)]	DY647338	Unknown function	Unknown protein	Hormones	Stress	Cold, Pathogen	ABA			COLD-ABA	COLD-ABA	sig-global
PPN078C09	-0.503618		CS-glob3		CS1 LS>S				-0.7264	0.0413		CL1389Contig1	Os01g0790900 protein							DN555366	HPL-11-B02 Prunus persica L. leaf tissue, healthy Prunus persica cDNA, mRNA sequence	DN555366		TA2986_3760	Unknown function	Unknown protein									sig-global
PPN006F12	-0.503078		CS-glob10		CS1 LS>S				-0.4733	0.2362		CL966Contig1	Putative NF-E2 inducible protein	AT4G11860	expressed protein, contains Pfam domain PF04424: Protein of unknown function (DUF544)					DY653498	PU4_plate27_B12 PU4 Prunus persica cDNA similar to hypotethical 4Fe-4S ferredoxin, iron-sulfur bi...	DY653498	Hypothetical protein AT4g11860 [Arabidopsis thaliana (Mouse-ear cress)]	DY653498	Unknown function	Unknown membrane protein	Hormones	Stress	Cold, Drought, Salinity	ABA			COLD-ABA	COLD-ABA	sig-global
PPN034A02	-0.502836		CS-glob10						0.3343	0.4184	RG gene	CL1402Contig1	ETC complex I subunit conserved region	AT5G67590	NADH-ubiquinone oxidoreductase-related, contains weak similarity to NADH-ubiquinone oxidoreductas...	FROSTBITE1 (FRO1),		Pp-S4EST0410		DY651001	PU4_plate43_C12 PU4 Prunus persica cDNA similar to weakly similar to NADH-ubiquinone oxidoreducta...	DY651001	NADH-ubiquinone oxidoreductase-related-like protein [Oryza sativa (japonica cultivar-group)]	TA4314_3760	Energy production	mitochondrial electron chain		Stress	Cold, Pathogen				COLD	COLD	sig-global
PPN014A04	-0.502253		CS-glob2						-0.7953	0.0183	RG gene	PPN014A04-T7_c_s	Protein carboxyl methylase-like	AT5G57280	expressed protein										Secondary metabolism	Unknown methyltransferase	Hormones	Stress	Cold	ABA, CK			COLD-ABA	COLD-ABA	sig-global
PPN047E04	-0.501626		CS-glob10		CS1 LS>S				0.2053	0.6257		PPN047E04-T7_c_s	40S ribosomal protein S13-1	AT4G00100	40S ribosomal protein S13 (RPS13A), similar to ribosomal protein S13; PF00312 (View Sanger Pfam):...	AT RIBOSOMAL PROT S13A (ATRPS13A ), (RPS13 ), POINTED FIRST LEAF 2 (PFL2 ),		UD_S4_pcpl6D8		CV052334	PU2_plate35_B01 PU2 Prunus persica cDNA clone PU2_plate35_B01 5' similar to PU2_plate35_B01 weakl...	DW357547	40S ribosomal protein S13 [Glycine max (Soybean)]	TA5026_3760	RNA translation and protein assembly	ribosome organization and biogenesis		Stress	Cold, Pathogen				COLD	COLD	sig-global
PPN058C03	-0.501085		CS-glob8		CS1 LS>S				0.3877	0.3426		PPN058C03-T7_c_s	Gb|AAF34859.1	AT3G17365	expressed protein, low similarity to PIR:I46078 endothelin converting enzyme from Bos primigenius...										Unknown function	Unknown methyltransferase		Stress	Cold				COLD	COLD	sig-global
PPN048F01	-0.501071		CS-glob9		CS1 LS>S	CS2 LS>S			-0.4572	0.2548		PPN048F01-T7_c_s	Prunus_persica transcript; similar to Light induced protein like [Oryza sativa (japonica cultivar...	AT4G14695	expressed protein, contains Pfam domain, PF03650: Uncharacterized protein family (UPF0041)			PP_LEa0025B17f		BU046073	PP_LEa0025B17f Peach developing fruit mesocarp Prunus persica cDNA clone PP_LEa0025B17f, mRNA seq...	BU046073	Light induced protein like [Oryza sativa (japonica cultivar-group)]	TA7761_3760	Unknown function	Unknown protein		Stress	Cold				COLD	COLD	sig-global
PP1000D12	-0.500956		CS-glob9		CS1 LS>S	CS2 LS>S			-0.5559	0.1525		CL232Contig1	UPI00000A1D38; DNA-binding protein-related-like	AT2G33845	DNA-binding protein-related, contains weak similarity to G-quartet DNA binding protein 3 (Tetrahy...					DY645442	PU3_plate49_J01 PU3 Prunus persica cDNA similar to weakly similar to DNA-binding protein-related ...	DY645442	Hypothetical protein [Medicago sativa (Alfalfa)]	TA5204_3760	Other nucleic acid metabolic process	Unknown DNA binding protein	Hormones	Stress	Cold, Pathogen	ABA			COLD-ABA	COLD-ABA	sig-global
PPN020D08	-0.499979		CS-glob11		CS1 LS>S				#N/A	#N/A		PPN020D08-T7_c_s	Ribosomal protein S26	AT3G56340	40S ribosomal protein S26 (RPS26C), several 40S ribosomal protein S26			PP_LEa0020I23f		DY642404	PU3_plate21_O18 PU3 Prunus persica cDNA similar to weakly similar to ribosomal protein S26, cytos...	DY642404	Clone MS56 unknown mRNA [Medicago sativa (Alfalfa)]	TA2851_3760	RNA translation and protein assembly	ribosome organization and biogenesis		Stress	Cold, Pathogen				COLD	COLD	sig-global
PPN044C07	-0.498405		CS-glob10		CS1 LS>S				#N/A	#N/A		PPN044C07-T7_c_s	Defender against cell death 1	AT1G32210	defender against cell death 1 (DAD1), identical to defender against cell death 1 (DAD-1, AtDAD1) ...	DEFENDER AGAINST APOPTOTIC DEATH 1 (ATDAD1),		UD_S4_pcpl6H12Enea		DW356062	PU2_plate22_B21 PU2 Prunus persica cDNA clone PU2_plate22_B21 5' similar to PU2_plate22_B21 weakl...	DW356062	Defender against cell death 1 [Citrus unshiu (Satsuma orange)]	TA4525_3760	Programmed cell death	Apoptosis		Stress	Cold				COLD	COLD	sig-global
PPN068F10	-0.497618		CS-glob2						-0.8181	0.0131		PPN068F10-T7_c_s	IN2-2 protein	AT1G60710	aldo/keto reductase family protein, contains Pfam profile PF00248: oxidoreductase, aldo/keto redu...	(ATB2),		PP_LEa0030O24f		BU047763	PP_LEa0030O24f Peach developing fruit mesocarp Prunus persica cDNA clone PP_LEa0030O24f, mRNA seq...	BU047763	OSJNBa0008A08.11 protein [Oryza sativa (japonica cultivar-group)]	TA4571_3760	RNA transcription regulation	b-ZIP family	Hormones	Stress	Cold, Pathogen	GAs			COLD	COLD	sig-global
PPN016C07	-0.497238		CS-glob10		CS1 LS>S	CS2 LS>S			-0.0885	0.835		CL549Contig1	Ubiquitin-conjugating enzyme E2-17 kDa 10/12	AT5G53300	ubiquitin-conjugating enzyme 10 (UBC10), E2; identical to gi:297877, SP:P35133	ubiquitin-conjugating enzyme 10 (UBC10),		UD_S4_pcpl13C9Enea		CB820120	PU3_plate10_N08 PU3 Prunus persica cDNA similar to similar to ubiquitin-conjugating enzyme 10 (UB...	DY641764	Ubiquitin-conjugating enzyme E2-17 kDa 10/12 [Arabidopsis thaliana (Mouse-ear cress)]	DY641764	Protein degradation	Ubiquitin conjugation E2 complex	Hormones			ET					sig-global
PPN018B11	-0.497066		CS-glob10						0.0964	0.8204	RG gene	PPN018B11-T7_c_s	Probable NADH dehydrogenase [ubiquinone] 1 alpha subcomplex subunit 5, mitochondrial precursor	AT5G52840	NADH-ubiquinone oxidoreductase-related, contains weak similarity to NADH-ubiquinone oxidoreductas...			PP_LEa0034C02f		BU048071	PP_LEa0034C02f Peach developing fruit mesocarp Prunus persica cDNA clone PP_LEa0034C02f, mRNA seq...	BU048071	Probable NADH-ubiquinone oxidoreductase 18 kDa subunit, mitochondrial precursor [Arabidopsis thal...	DW353636	Energy production	mitochondrial electron chain		Stress	Cold				COLD	COLD	sig-global
PPN016B02	-0.494093		CS-glob10		CS1 LS>S				0.1411	0.739		CL1465Contig1	Senescence-associated	AT2G17840	senescence/dehydration-associated protein-related (ERD7), similar to senescence-associated protei...	EARLY-RESPONSIVE TO DEHYDRATION 7 (ERD7),				DY650761	PU4_plate41_J09 PU4 Prunus persica cDNA similar to similar to senescence-associated protein 12 -r...	DY650761	Putative senescence-related protein [Arabidopsis thaliana (Mouse-ear cress)]	TA7213_3760	Transport	ion transporter activity	Hormones	Stress	Cold, Drought, Salinity	ABA		cold&ABA regulons	COLD-ABA	COLD-ABA	sig-global
PPN080A09	-0.493638		CS-glob10						0.0173	0.9676	RG gene	PPN080A09-T7_c_s	1,4-benzoquinone reductase-like; Trp repressor binding protein-like	AT4G27270	quinone reductase family protein, similar to 1,4-benzoquinone reductase (Phanerochaete chrysospor...			PP_YEa0032A03		DT455042	PP_YEb0032A03 Peach developing fruit mesocarp Stage S4 Prunus persica cDNA clone PP_YEb0032A03, m...	DT455042	Hypothetical protein At4g27270 [Arabidopsis thaliana (Mouse-ear cress)]	DT455042	Secondary metabolism	Detoxification of diclorobenzenes		Stress	Cold, Pathogen				COLD	COLD	sig-global
PPN044G05	-0.493296		CS-glob10						0.2284	0.5863	RG gene	CL187Contig1	BLE1 protein	AT1G76200	expressed protein			S310K9		DY641637	PU3_plate12_J15 PU3 Prunus persica cDNA similar to weakly similar to Arabidopsis thaliana clone 2...	DY641637	Hypothetical protein [Arabidopsis thaliana (Mouse-ear cress)]	TA8904_3760	RNA post-transcriptional regulation	RNA location element		Stress	Cold				COLD	COLD	sig-global
PPN006F05	-0.493101		CS-glob10						0.3025	0.4665	RG gene	PPN006F05-T7_c_s	GTP-binding protein SAR1B	AT3G62560	GTP-binding protein, putative, similar to GTP-binding protein SAR1A (SP:O04834) (Arabidopsis thal...			PP_YEa0016B01		DN676735	PP_YEa0016B01 Peach developing fruit mesocarp Stage S4 Prunus persica cDNA clone PP_YEa0016B01 5'...	DN676735	GTPase-like [Solanum tuberosum (Potato)]	TA5089_3760	Trafficking machinery and membrane dynamics	ER to Golgy/ COPII vesicles		Stress	Cold, Pathogen				COLD	COLD	sig-global
PPN012H05	-0.492467		CS-glob10		CS1 LS>S				0.272	0.5146	RG gene	PPN012H05-T7_c_s	Arabidopsis thaliana genomic DNA, chromosome 5, TAC clone:K19B1	AT1G14260	zinc finger (C3HC4-type RING finger) family protein, contains Pfam domain, PF00097: Zinc finger, ...			PP_LEa0009K20f		DY635228	PU1_plate43_I24 PU1 Prunus persica cDNA similar to weakly similar to nucleoside triphosphatase, p...	DY635228	Zinc finger protein-like [Oryza sativa (japonica cultivar-group)]	TA6660_3760	Protein degradation	Ubiquitin ligation E3 complex/ RING finger		Stress	Cold				COLD	COLD	sig-global
PPN019F10	-0.491379		CS-glob10		CS1 LS>S				#N/A	#N/A	RG gene	CL1035Contig1	Os06g0713900 protein	AT3G51100	expressed protein					DY637866	PU2_plate2_C17 PU2 Prunus persica cDNA similar to hypothetical protein (At3g51100.1) expressed pr...	DY637866		TA5140_3760	Unknown function	Unknown protein		Stress	Cold, Pathogen				COLD	COLD	sig-global
PPN015G08	-0.489774		CS-glob10		CS1 LS>S				-0.6413	0.0866		CL542Contig1	Leucine-rich repeat resistance protein-like protein	AT5G61240	leucine-rich repeat family protein [Arabidopsis thaliana] (TAIR:At1g13910.1); similar to Hcr2-0B ...			PP_LEa0023I21f		DW356769	PU2_plate27_J07 PU2 Prunus persica cDNA clone PU2_plate27_J07 5' similar to PU2_plate27_J07 weakl...	DW356769	Leucine-rich repeat disease resistance protein-like [Arabidopsis thaliana (Mouse-ear cress)]	TA6174_3760	Signal transduction pathway	Receptor/LRR receptor		Stress	Cold				COLD	COLD	sig-global
PPN073C02	-0.489113		CS-glob2						-0.5493	0.1585	RG gene	PPN073C02-T7_c_s	Putative ribonucleoprotein At2g37220, chloroplast precursor	AT2G37220	29 kDa ribonucleoprotein, chloroplast, putative / RNA-binding protein cp29, putative, similar to ...			PP_YEa0036C12.ab1		DT455388	PP_YEb0036C12 Peach developing fruit mesocarp Stage S4 Prunus persica cDNA clone PP_YEb0036C12, m...	DT455388	Single-stranded DNA binding protein precursor [Solanum tuberosum (Potato)]	TA3813_3760	RNA post-transcriptional regulation	RNA biogenesis and processing		Stress	Cold, Pathogen				COLD	COLD	sig-global
PPN045C10	-0.488775		CS-glob9						-0.5804	0.1315		PPN045C10-T7_c_s	Cytochrome b5, seed isoform	AT2G32720	cytochrome b5, putative, similar to Cytochrome B5 SP:P49098 from (Nicotiana tabacum)	(B5 #4),		PP_LEa0002L19f		DW356325	AM287416 Prunus persica fruit skin mature fruit Prunus persica cDNA clone Skin16D08, mRNA sequence	AM287416	Cytochrome b5 [Nicotiana tabacum (Common tobacco)]	TA3730_3760	Secondary metabolism	Unknown cytochrome b5	Hormones	Stress	Cold, Pathogen	ABA			COLD-ABA	COLD-ABA	sig-global
PPN013D04	-0.488764		CS-glob11						#N/A	#N/A		PPN013D04-T7_c_s	Putative riboflavin synthase alpha chain	AT2G20690	lumazine-binding family protein, SP:P50854 Riboflavin synthase alpha chain (EC 2.5.1.9) {Actinoba...					CV053298					Cofactor and vitamin metabolism	Riboflavin metabolism	Hormones	Stress	Cold, Darkness	ABA			COLD-ABA	COLD-ABA	sig-global
PPN035G10	-0.487198		CS-glob2						-0.7222	0.0431	RG gene	PPN035G10-T7_c_s	Tubulin beta-2/beta-3 chain	AT5G62700	tubulin beta-2/beta-3 chain (TUB3), nearly identical to SP:P29512 Tubulin beta-2/beta-3 chain {Ar...	(TUB3 ), Tubulin beta-3 (atgcp3 ),		PP_LEa0001M09f		BU046878	PP_LEa0001M09f Peach developing fruit mesocarp Prunus persica cDNA clone PP_LEa0001M09f, mRNA seq...	BU039269	Tubulin beta-1 chain [Zea mays (Maize)]	TA2860_3760	Cytoskeleton organization and biogenesis	microtubule- tubulin monomer									sig-global
PPN035E04	-0.486161		CS-glob11						0.3023	0.4668	RG gene	PPN035E04-T7_c_s	Putative L24 ribosomal protein	AT3G49910	60S ribosomal protein L26 (RPL26A), 60S RIBOSOMAL PROTEIN L26, Brassica rapa, EMBL:BRD495			S311H24		DY644581	PU3_plate41_K01 PU3 Prunus persica cDNA similar to weakly similar to 60S ribosomal protein L26 (R...	DY644581	60S ribosomal protein L26-1 [Arabidopsis thaliana (Mouse-ear cress)]	TA4490_3760	RNA translation and protein assembly	ribosome organization and biogenesis		Stress	Cold, Pathogen				COLD	COLD	sig-global
PPN035E08	-0.486035		CS-glob10						0.5139	0.1926	RG gene	PPN035E08-T7_c_s	Os01g0953500 protein	AT5G12300	C2 domain-containing protein, contains Pfam profile PF00168: C2 domain										Homeostasis	Calcium-Unknown Calcium binding									sig-global
PPN035A05	-0.48594		CS-glob9		CS1 LS>S	CS2 LS>S			-0.5554	0.1529		PPN035A05-T7_c_s	Spectrin repeat	AT1G55080	expressed protein			PP_LEa0005F09f		CB820963	PP_LEa0005F09f Peach developing fruit mesocarp Prunus persica cDNA clone PP_LEa0005F09f, mRNA seq...	BU040239	Hypothetical protein B1080D07.19 [Oryza sativa (japonica cultivar-group)]	BU040239	RNA transcription regulation	Transcription coactivator		Stress	Cold, Pathogen				COLD	COLD	sig-global
PPN037B01	-0.485278		CS-glob9		CS1 LS>S				-0.7558	0.0301		CL538Contig1	Putative steroid-binding protein 2	AT3G48890	cytochrome b5 domain-containing protein, similar to SP:O00264 Membrane associated progesterone re...	(ATMP2 ), AT membrane-associated progesterone binding PROT 3 (AtMAPR3 ), MEMBRANE STEROID BINDING PROT 2 (MSBP2 ),		PP_LEa0020E05f		DW356558	PU2_plate26_A14 PU2 Prunus persica cDNA clone PU2_plate26_A14 5' similar to PU2_plate26_A14 simil...	DW356558	Membrane steroid-binding protein 1 [Arabidopsis thaliana (Mouse-ear cress)]	TA3425_3760	Secondary metabolism	Sterol metabolism		Stress	Cold, Pathogen				COLD	COLD	sig-global
PPN048B08	-0.485187		CS-glob10						0.3746	0.3606	RG gene	CL872Contig1	AM291011 Prunus persica fruit skin mature fruit Prunus persica cDNA clone Skin76D04, mRNA sequenc...	AT2G20820	expressed protein, .			UD_S4_pcpl4F5		DY648427	PU4_plate8_D06 PU4 Prunus persica cDNA similar to expressed mRNA inferred from Contig3278 Prunus ...	DY648427	Hypothetical protein [Capsicum chinense (Scotch bonnet) (Bonnet pepper)]	TA5210_3760	Unknown function	Unknown protein		Stress	Cold				COLD	COLD	sig-global
PPN045B08	-0.484378		CS-glob10	M-S>M-LS					0.5541	0.1541	RG gene	CL875Contig1	Major cherry allergen Pru av 1.0203					UD_S4_pcpl8C2Enea		BU043492	PP_LEa0016D17f Peach developing fruit mesocarp Prunus persica cDNA clone PP_LEa0016D17f, mRNA seq...	BU043492	Major cherry allergen Pru av 1.0201 [Prunus avium (Cherry)]	TA3691_3760	Unknown function	Defense against pathogens									sig-global
PPN026F12	-0.484332		CS-glob10			CS2 LS>S			-0.159	0.7069	RG gene	CL1113Contig1	Ctr copper transporter	AT5G20650	copper transporter family protein, similar to SP:Q39065 Copper transporter 1 (COPT1) {Arabidopsis...	(COPT5),				CB823276	PU1_plate21_C12 PU1 Prunus persica cDNA similar to weakly similar to COPT5 [Arabidopsis thaliana]...	DY636434	AT5g20650/T1M15_50 [Arabidopsis thaliana (Mouse-ear cress)]	DY636434	Transport	Cooper transport		Stress	Cold				COLD	COLD	sig-global
PPN039C07	-0.482164		CS-glob11				CS3 S>LS		0.0336	0.9371	RG gene	CL148Contig1	60S ribosomal protein L18-2	AT3G05590	60S ribosomal protein L18 (RPL18B), similar to GB:P42791	RIBOSOMAL PROT L18 (RPL18),		S44A9		DY634974	PU1_plate40_C03 PU1 Prunus persica cDNA similar to similar to 60S ribosomal protein L18 (RPL18C) ...	DY634974	60S ribosomal protein L18 [Arabidopsis thaliana (Mouse-ear cress)]	TA2756_3760	RNA translation and protein assembly	ribosome organization and biogenesis		Stress	Cold, Pathogen				COLD	COLD	sig-global
PPN049H07	-0.481674		CS-glob10						0.6219	0.0997	RG gene	PPN049H07-T7_c_s	Ubiquitin carboxyl-terminal hydrolase family protein	AT3G47890	ubiquitin carboxyl-terminal hydrolase-related, contains Pfam profiles PF00443: Ubiquitin carboxyl...										Protein degradation	Ubiquitin degradation		Stress	Cold				COLD	COLD	sig-global
PPN040A11	-0.48111		CS-glob10		CS1 LS>S	CS2 LS>S			-0.5485	0.1592		PPN040A11-T7_c_s	AT4g31460/F3L17_30	AT3G53850	expressed protein, hypothetical protein - Arabidopsis thaliana, EMBL:AC006283.5 ; contains Pfam P...			PP_LEa0027G13f		BU046735	PP_LEa0027G13f Peach developing fruit mesocarp Prunus persica cDNA clone PP_LEa0027G13f, mRNA seq...	BU046735	AT4g31460/F3L17_30 [Arabidopsis thaliana (Mouse-ear cress)]	BU046735	Unknown function	Unknown membrane protein									sig-global
PP1005H01	-0.479678		CS-glob2		CS1 LS>S				-0.691	0.0577		PP1005H01-T7_c_s	Aquilegia_formosa_x_Aquilegia_pubescens transcript; similar to Lysine ketoglutarate reductase tra...												Aminoacid metabolism	Lysine metabolism									sig-global
PPN032E08	-0.479543		CS-glob2		CS1 LS>S	CS2 LS>S			-0.7796	0.0225	RG gene	PPN032E08-T7_c_s	Neutral/alkaline invertase	AT4G09510	beta-fructofuranosidase, putative / invertase, putative / saccharase, putative / beta-fructosidas...			PP_LEa0036L19f		BU048692	PP_LEa0036L19f Peach developing fruit mesocarp Prunus persica cDNA clone PP_LEa0036L19f, mRNA seq...	BU048692	Invertase-like protein [Arabidopsis thaliana (Mouse-ear cress)]	DW347644	Other carbohydrate metabolism	sucrose and starch metabolism	Hormones	Stress	Cold, Pathogen	JA	Osmoprotectants and chaperones		COLD	COLD	sig-global
PPN051B06	-0.477536		CS-glob9						-0.2943	0.4792	RG gene	CL1043Contig1	Initiation factor 3g	AT3G11400	eukaryotic translation initiation factor 3G / eIF3g, nearly identical to eukaryotic translation i...	EUKARYOTIC TRANSLATION INITIATION FACTOR 3G1 (EIF3G1 ), (ATEIF3G1 ),		UD_S4_pcpl5H1Enea		BU574672	PU4_plate45_H05 PU4 Prunus persica cDNA similar to similar to eukaryotic translation initiation f...	DY651315	Putative eukaryotic translation initiation factor 3 subunit; 21071- 22901 [Arabidopsis thaliana (...	TA4706_3760	RNA translation and protein assembly	regulation of protein biosynthesis		Stress	Cold				COLD	COLD	sig-global
PPN043G09	-0.476283		CS-glob9		CS1 LS>S				#N/A	#N/A		PPN043G09-T7_c_s	Type II inositol-1,4,5-trisphosphate 5-phosphatase 12	AT1G65580	endonuclease/exonuclease/phosphatase family protein, similar to inositol polyphosphate 5-phosphat...	FRAGILE FIBER3 (FRA3),									Signal transduction pathway	Phosphoinositide signal transduction	Hormones	Stress	Cold, Drought, Salinity	ABA			COLD-ABA	COLD-ABA	sig-global
PPN003D12	-0.475745		CS-glob10		CS1 LS>S	CS2 LS>S			0.5235	0.183	RG gene	PPN003D12-T7_c_s	ETAG-A3	AT1G32170	xyloglucan:xyloglucosyl transferase, putative / xyloglucan endotransglycosylase, putative / endo-...	XYLOGLUCAN ENDOTRANSGLYCOSYLASE 4 (XTR4 ), (XTH30 ),									Cell wall related	Hemicellulose biosynthesis	Hormones	Stress	Cold, Pathogen	ABA, JA			COLD-ABA	COLD-ABA	sig-global
PPN047A08	-0.474438		CS-glob9		CS1 LS>S				-0.2472	0.555		PPN047A08-T7_c_s	AJ824022 S4 Prunus persica cDNA clone S416A5, mRNA sequence					S416A5		DY651277	PU4_plate45_C12 PU4 Prunus persica cDNA similar to expressed mRNA inferred from Contig3933 Prunus...	DY651277		DY651277	Unknown function	Unknown protein									sig-global
PPN041G03	-0.473085		CS-glob10		CS1 LS>S				0.2962	0.4763		PPN041G03-T7_c_s	PP_LEa0010O03f Peach developing fruit mesocarp Prunus persica cDNA clone PP_LEa0010O03f, mRNA seq...					PP_LEa0010O03f		DY636185	PU1_plate2_O13 PU1 Prunus persica cDNA similar to expressed mRNA unclassifiable, mRNA sequence	DY636185		DY636185	Unknown function	Unknown protein									sig-global
PPN049D05	-0.472644		CS-glob8		CS1 LS>S	CS2 LS>S			0.1783	0.6728		PPN049D05-T7_c_s	Prunus_persica transcript; similar to Dehydration responsive element-binding protein 3 [Glycine m...					UD_S4_pcpl2f7		DY633978	PU1_plate4_O16 PU1 Prunus persica cDNA similar to expressed mRNA inferred from Contig261 Prunus p...	DY633978		TA4978_3760	RNA transcription regulation	AP2/EREBP family	Hormones			ET					sig-global
PP1006H04	-0.471864		CS-glob2		CS1 LS>S				-0.7009	0.0528	RG gene	PP1006H04-T7_c_s	UDP-glucuronic acid decarboxylase 3	AT2G28760	NAD-dependent epimerase/dehydratase family protein, similar to UDP-glucuronic acid decarboxylase ...			PP_LEa0001N16f		DW356080	PU2_plate22_J17 PU2 Prunus persica cDNA clone PU2_plate22_J17 5' similar to PU2_plate22_J17 ident...	DW356080	UDP-D-glucuronate carboxy-lyase [Pisum sativum (Garden pea)]	TA3384_3760	Cell wall related	UDP-L-arabinose, UDP-galacturonate and UDP-xylose Biosynthesis	Hormones	Stress	Cold, Salinity	ABA			COLD-ABA	COLD-ABA	sig-global
PPN037H05	-0.470964		CS-glob10		CS1 LS>S	CS2 LS>S			0.2731	0.5129	RG gene	PPN037H05-T7_c_s	25.7 kDa protein	AT1G44835	YbaK/prolyl-tRNA synthetase family protein, contains Pfam PF04073: YbaK / prolyl-tRNA synthetases...										RNA translation and protein assembly	tRNA metabolism		Stress	Cold				COLD	COLD	sig-global
PPN077A05	-0.470079		CS-glob2		CS1 LS>S				#N/A	#N/A		CL491Contig1	Os12g0209000 protein	AT1G33290	sporulation protein-related, isoform contains non-consensus AT-donor acceptor site at intron 6; s...										Nucleotide metabolism	Purine metabolism		Stress	Cold, Salinity				COLD	COLD	sig-global
PPN044B01	-0.469678		CS-glob9						-0.7698	0.0255	RG gene	PPN044B01-T7_c_s	Gene induced upon wounding stress	AT4G24220	expressed protein, protein induced upon wounding - Arabidopsis thaliana, PID:e257749	VEIN PATTERNING 1 (VEP1 ), (AWI31 ),		S49G23		CB822280	AJ821959 S4 Prunus persica cDNA clone S49G23, mRNA sequence	AJ821959		TA7489_3760	Cell wall related	Cell wall biogenesis	Hormones			ABA		cold&ABA regulons	ABA	ABA	sig-global
PPN038G07	-0.468826		CS-glob10		CS1 LS>S				-0.2758	0.5085		CL1131Contig1	At4g22120	AT4G04340	early-responsive to dehydration protein-related / ERD protein-related, similar to ERD4 protein (e...					CV049113	PU4_plate42_M11 PU4 Prunus persica cDNA similar to similar to early-responsive to dehydration pro...	DY653681	Hypothetical protein At4g15430 [Arabidopsis thaliana (Mouse-ear cress)]	DY653681	Unknown function	Unknown membrane protein	Hormones	Stress	Cold, Pathogen	ABA			COLD-ABA	COLD-ABA	sig-global
PPN063C10	-0.467567		CS-glob9		CS1 LS>S				#N/A	#N/A	RG gene	PPN063C10-T7_c_s	Brassinosteroid-regulated protein BRU1 precursor	AT3G23730	xyloglucan:xyloglucosyl transferase, putative / xyloglucan endotransglycosylase, putative / endo-...			PP_LEa0007D16f		BU047812	PP_LEa0007D16f Peach developing fruit mesocarp Prunus persica cDNA clone PP_LEa0007D16f, mRNA seq...	BU040768	Xyloglucan endotransglycosylase [Malus domestica (Apple) (Malus sylvestris)]	BU047812	Cell wall related	Hemicellulose biosynthesis	Hormones	Stress	Cold, Drought, Salinity	ABA, BR			COLD-ABA	COLD-ABA	sig-global
PPN038H07	-0.467468		CS-glob10		CS1 LS>S				-0.2637	0.5281	RG gene	PPN038H07-T7_c_s	RING finger-like protein	AT5G19430	zinc finger (C3HC4-type RING finger) family protein, contains Pfam profile: PF00097 zinc finger, ...			PP_YEa0015E01		DN676700	PP_YEa0015E01 Peach developing fruit mesocarp Stage S4 Prunus persica cDNA clone PP_YEa0015E01 5'...	DN676700	RING finger-like protein [Oryza sativa (japonica cultivar-group)]	DN676700	Unknown function	Unkown Zinc finger RING-like	Hormones	Stress	Cold, Salinity	ABA			COLD-ABA	COLD-ABA	sig-global
PPN080B07	-0.464806		CS-glob4						-0.4178	0.303	RG gene	PPN080B07-T7_c_s	PP_LEc0014M08f Peach shoot Prunus persica cDNA clone PP_LEc0014M08f, mRNA sequence							DW347120	PP_LEc0014M08f Peach shoot Prunus persica cDNA clone PP_LEc0014M08f, mRNA sequence	DW347120		DW347120	Unknown function	Unknown protein									sig-global
PPN035G06	-0.463768		CS-glob9						-0.3067	0.4599		PPN035G06-T7_c_s	Putative cold acclimation protein	AT3G50830	stress-responsive protein, putative, similar to cold acclimation WCOR413-like protein gamma form ...	, COLD-REGULATED 413-PLASMA MEMBRANE 2 (COR413-PM2 ), (ATCOR413-PM2 ),		PP_YEa0032H02		DW357904	PU2_plate37_E19 PU2 Prunus persica cDNA clone PU2_plate37_E19 5' similar to PU2_plate37_E19 weakl...	DW357904	Cold acclimation protein WCOR413-like protein beta form [Arabidopsis thaliana (Mouse-ear cress)]	BU048964	Unknown function	Unknown membrane protein	Hormones	Stress	Cold	ABA, BR			COLD-ABA	COLD-ABA	sig-global
PPN012B06	-0.462295		CS-glob10						0.3693	0.368	RG gene	PPN012B06-T7_c_s	Ki1 protein	AT4G38690	1-phosphatidylinositol phosphodiesterase-related, contains weak similarity to 1-phosphatidylinosi...			PP_LEa0020C21f		BU044681	PP_LEa0020C21f Peach developing fruit mesocarp Prunus persica cDNA clone PP_LEa0020C21f, mRNA seq...	BU044681	Hypothetical protein F20M13.250 [Arabidopsis thaliana (Mouse-ear cress)]	TA4936_3760	Lipid metabolism	Inositol phosphate metabolism		Stress	Cold, Drought, Pathogen, Salinity		Osmoprotectants and chaperones		COLD	COLD	sig-global
PPN080F03	-0.461431		CS-glob9						-0.5713	0.1391		CL1381Contig1	GTP-binding nuclear protein Ran-1	AT5G55190	Ras-related GTP-binding protein (RAN3), identical to atran3 (Arabidopsis thaliana) GI:2058280	(RAN3),		S418F14		AJ822325	AJ822325 S4 Prunus persica cDNA clone S418F14, mRNA sequence	AJ822325	GTP-binding nuclear protein Ran/TC4 [Vicia faba (Broad bean)]	AJ822325	Trafficking machinery and membrane dynamics	nucleocytoplasmic transport		Stress	Cold				COLD	COLD	sig-global
PP1000F04	-0.459401		CS-glob10						0.5172	0.1893		CL641Contig1	AJ822627 S3 Prunus persica cDNA clone S314A15, mRNA sequence					S314A15		DW357145	AJ822627 S3 Prunus persica cDNA clone S314A15, mRNA sequence	AJ822627		AJ823035	Unknown function	Unknown protein									sig-global
PPN061D10	-0.458901		CS-glob9		CS1 LS>S				#N/A	#N/A		PPN061D10-T7_c_s	RNA recognition motif-containing protein	AT4G10110	RNA recognition motif (RRM)-containing protein, contains INTERPRO:IPR000504 RNA-binding region RN...			PP_LEa0005A09f		BU040148	PP_LEa0005A09f Peach developing fruit mesocarp Prunus persica cDNA clone PP_LEa0005A09f, mRNA seq...	BU040148	RNA recognition motif-containing protein [Vitis pseudoreticulata]	BU040148	RNA post-transcriptional regulation	Unknown RNA binding protein									sig-global
PPN037F12	-0.457727		CS-glob10						#N/A	#N/A		CL1322Contig1	Putative steroid-binding protein 2	AT3G48890	cytochrome b5 domain-containing protein, similar to SP:O00264 Membrane associated progesterone re...	(ATMP2 ), AT membrane-associated progesterone binding PROT 3 (AtMAPR3 ), MEMBRANE STEROID BINDING PROT 2 (MSBP2 ),				DY653686	PU4_plate42_P07 PU4 Prunus persica cDNA similar to weakly similar to cytochrome b5 domain-contain...	DY653686	Putative steroid binding protein 2 [Arabidopsis thaliana (Mouse-ear cress)]	DY653686	Secondary metabolism	Sterol metabolism		Stress	Cold, Pathogen				COLD	COLD	sig-global
PPN043C03	-0.457265		CS-glob9		CS1 LS>S				-0.5125	0.194		PPN043C03-T7_c_s	F4H5.12 protein	AT1G06790	RNA polymerase Rpb7 N-terminal domain-containing protein, similar to SP:P35718 DNA-directed RNA p...			PP_LEa0003J11f		BU039693	PP_LEa0003J11f Peach developing fruit mesocarp Prunus persica cDNA clone PP_LEa0003J11f, mRNA seq...	BU039693	F4H5.12 protein [Arabidopsis thaliana (Mouse-ear cress)]	BU039693	RNA transcription regulation	RNA transcription machinery		Stress	Cold				COLD	COLD	sig-global
PPN063G12	-0.456014		CS-glob9						-0.3375	0.4137	RG gene	PPN063G12-T7_c_s	Putative peroxidase	AT4G37530	peroxidase, putative, similar to peroxidase (Arabidopsis thaliana) gi:1402906:emb:CAA66958; ident...			Lf6		DY648728	PU4_plate11_J13 PU4 Prunus persica cDNA similar to similar to pir JC4782 peroxidase (EC 1.11.1.7)...	DY648728	Putative peroxidase [Solanum tuberosum (Potato)]	TA6213_3760	Antioxidant system	GLUTHATHIONE-GLUTAREDOXIN AND THIOREDOXIN REDOX HOMEOSTASIS	Hormones	Stress	Cold, Pathogen	ABA			COLD-ABA	COLD-ABA	sig-global
PPN079G09	-0.45473		CS-glob10						0.0269	0.9495		CL1293Contig1	UPI000034F44F; catalytic	AT1G08310	esterase/lipase/thioesterase family protein, contains Interpro entry IPR000379			PP_LEa0021M10f		CV049548	PP_LEa0021M10f Peach developing fruit mesocarp Prunus persica cDNA clone PP_LEa0021M10f, mRNA seq...	BU045187	catalytic [Arabidopsis thaliana]	TA5629_3760	Lipid metabolism	lipid degradation	Hormones	Stress	Cold, Salinity	ABA	Osmoprotectants and chaperones		COLD-ABA	COLD-ABA	sig-global
PPN011B06	-0.452859		CS-glob2		CS1 LS>S	CS2 LS>S			-0.7597	0.0287	RG gene	CL13Contig1	Proteasome subunit beta type 2-A	AT3G22630	20S proteasome beta subunit D (PBD1) (PRGB), identical to GB:CAA74026 from (Arabidopsis thaliana)...	20S PROTEASOME BETA SUBUNIT D1 (PBD1 ), (PRCGB )				DY641475	PU3_plate16_B19 PU3 Prunus persica cDNA similar to similar to 20S proteasome beta subunit D (PBD1...	DY641475	Proteasome subunit beta type 2-A [Arabidopsis thaliana (Mouse-ear cress)]	TA6619_3760	Protein degradation	20S proteasome	Hormones	Stress	Cold, Pathogen	BR			COLD	COLD	sig-global
PPN027H05	-0.451664		CS-glob4		CS1 LS>S				-0.7774	0.0232		PPN027H05-T7_c_s	F3H9.19 protein	AT1G28150	expressed protein			S35E1		AJ826578	AJ826578 S3 Prunus persica cDNA clone S35E1, mRNA sequence	AJ826578	F3H9.19 protein [Arabidopsis thaliana (Mouse-ear cress)]	AJ826578	Unknown function	Unknown plastidial protein		Stress	Cold				COLD	COLD	sig-global
PPN021G11	-0.451664		CS-glob9		CS1 LS>S		CS3 S>LS		-0.4214	0.2985	RG gene	PPN021G11-T7_c_s	T6J4.7 protein							DY653420	PU4_plate33_K03 PU4 Prunus persica cDNA similar to expressed mRNA inferred from T6J4.7 protein (p...	DY653420		DY653420	Trafficking machinery and membrane dynamics	Intramitochondrial protein sorting									sig-global
PPN048H03	-0.449448		CS-glob8						0.5773	0.134	RG gene	PPN048H03-T7_c_s	Prunus_persica transcript; similar to Protease-associated PA; Peptidase A22B, minor histocompatib...					S31N16		AJ826715	AJ826715 S3 Prunus persica cDNA clone S31N16, mRNA sequence	AJ826715		AJ826715	Protein degradation	protease									sig-global
PPN051E05	-0.447825		CS-glob2		CS1 LS>S				#N/A	#N/A		CL136Contig2	F10A5.20	AT1G75590	auxin-responsive family protein, similar to auxin-induced protein TGSAUR22 (GI:10185820) (Tulipa ...					DW352083	PU1_plate44_G15 PU1 Prunus persica cDNA clone PU1_plate44_G15 5' similar to PU1_plate44_G15 ident...	DW352083	F10A5.20 [Arabidopsis thaliana (Mouse-ear cress)]	TA5802_3760	Signal transduction pathway	Auxin signaling/Unknown SAUR protein	Hormones	Stress	Cold, Drought, Salinity	ABA, AUX			COLD-ABA	COLD-ABA-AUX	sig-global
PPN036D03	-0.447204		CS-glob10						-0.4454	0.2687		PPN036D03-T7_c_s	SM10	AT3G12760	expressed protein, similar to RP42 protein (Homo sapiens) GI:9896486; contains Pfam profile PF006...			S411E21		CV044496	AM290483 Prunus persica fruit skin mature fruit Prunus persica cDNA clone Skin69B03, mRNA sequence	AM290483	Hypothetical protein At3g12760 [Arabidopsis thaliana (Mouse-ear cress)]	TA8958_3760	unknown function	Unknown protein		Stress	Cold, Pathogen				COLD	COLD	sig-global
PPN002F09	-0.446085		CS-glob9						#N/A	#N/A		PPN002F09-T7_c_s	Os08g0431500 protein	AT4G16450	expressed protein					CB818937					Energy production	mitochondrial electron chain		Stress	Cold				COLD	COLD	sig-global
PPN040F07	-0.445712		CS-glob10						0.2578	0.5376	RG gene	PPN040F07-T7_c_s	Zinc finger, TAZ-type; BTB/POZ	AT5G63160	speckle-type POZ protein-related, contains Pfam PF00651 : BTB/POZ domain; contains Pfam PF02135 :...	BTB and TAZ domain PROT 1 (bt1),		PP_LEa0013D03f		DY646974	AM289616 Prunus persica fruit skin mature fruit Prunus persica cDNA clone Skin94E03, mRNA sequence	AM289616	Protein At5g67480 [Arabidopsis thaliana (Mouse-ear cress)]	DY646974	RNA transcription regulation	TAZ family	Hormones	Stress	Cold, Darkness, Drought, Salinity	ABA			COLD-ABA	COLD-ABA	sig-global
PPN036A10	-0.443898		CS-glob10						0.6591	0.0755	RG gene	CL582Contig1	40S ribosomal protein S19-1	AT5G61170	40S ribosomal protein S19 (RPS19C), 40S ribsomal protein S19, Oryza sativa, SWISSPROT:RS19_ORYSA			S47O17		DY647709	PU4_plate20_E09 PU4 Prunus persica cDNA similar to weakly similar to 40S ribosomal protein S19 (R...	DY647709	40S ribosomal protein S19-3 [Arabidopsis thaliana (Mouse-ear cress)]	TA5522_3760	RNA translation and protein assembly	ribosome organization and biogenesis	Hormones	Stress	Cold, Pathogen	ABA			COLD-ABA	COLD-ABA	sig-global
PPN034E02	-0.443593		CS-glob10						0.4858	0.2222	RG gene	CL547Contig1	40S ribosomal protein S9-2	AT5G39850	40S ribosomal protein S9 (RPS9C), 40S ribosomal protein S9 - Chlamydomonas sp.,EMBL:AU066528			PP_LEa0022D08f		DW357716	PU2_plate36_B11 PU2 Prunus persica cDNA clone PU2_plate36_B11 5' similar to PU2_plate36_B11 ident...	DW357716	Putative ribosomal protein [Solanum demissum (Wild potato)]	TA5394_3760	RNA translation and protein assembly	ribosome organization and biogenesis	Hormones	Stress	Cold	ABA			COLD-ABA	COLD-ABA	sig-global
PP1003E06	-0.443118		CS-glob8		CS1 LS>S				0.4415	0.2734	RG gene	CL32Contig2	OSJNBb0004A17.4 protein	AT3G02720	DJ-1 family protein / protease-related, similar to Intracellular Protease (Pyrococcus horikoshii)...			PP_YEa0026A04		DT454559	PP_YEa0026A04 Peach developing fruit mesocarp Stage S4 Prunus persica cDNA clone PP_YEa0026A04 5'...	DN677209	OSJNBb0004A17.4 protein [Oryza sativa (Rice)]	TA2929_3760	Protein degradation	protease		Stress	Cold, Pathogen				COLD	COLD	sig-global
PPN007A02	-0.442437		CS-glob2		CS1 LS>S	CS2 LS>S			-0.6442	0.0847		CL705Contig1	Non-photosynthetic ferredoxin precursor	AT2G27510	ferredoxin, putative, similar to non-photosynthetic ferredoxin from Citrus sinensis (GI:1360725),...	ferredoxin 3 (ATFD3),		S34C17		AJ826402	AM287502 Prunus persica fruit skin mature fruit Prunus persica cDNA clone Skin17D04, mRNA sequence	AM287502	Non-photosynthetic ferredoxin precursor [Citrus sinensis (Sweet orange)]	TA3130_3760	Secondary metabolism	nitrate assimilation		Stress	Cold				COLD	COLD	sig-global
PPN044G01	-0.441565		CS-glob9		CS1 LS>S				-0.2412	0.565		CL219Contig1	Calcium-binding EF-hand	AT3G01780	expressed protein, est hit,	(TPLATE),									Trafficking machinery and membrane dynamics	Secretory pathway-exosome/ Cell plate		Stress	Cold				COLD	COLD	sig-global
PPN048B12	-0.441541		CS-glob9		CS1 LS>S				-0.8056	0.0158		PPN048B12-T7_c_s	Clavaminate synthase-like protein At3g21360	AT3G21360	expressed protein					DY653051	PU4_plate25_J02 PU4 Prunus persica cDNA similar to weakly similar to syringomycin biosynthesis en...	DY653051	Syringomycin biosynthesis enzyme-like [Oryza sativa (japonica cultivar-group)]	DY653051	Secondary metabolism	Unknown dioxygenase		Stress	Cold				COLD	COLD	sig-global
PP1000H01	-0.439188		CS-glob4			CS2 LS>S			-0.5711	0.1393		PP1000H01-T7_c_s	STY-L protein	AT2G32700	WD-40 repeat family protein, contains 7 WD-40 repeats ; similar to LEUNIG (GP:11141605)(Arabidops...			PP_YEa0015G07		DN676716	PP_YEa0015G07 Peach developing fruit mesocarp Stage S4 Prunus persica cDNA clone PP_YEa0015G07 5'...	DN676716	STY-L protein [Antirrhinum majus (Garden snapdragon)]	DN676716	RNA transcription regulation	LUH-family		Stress	Cold, Pathogen				COLD	COLD	sig-global
PP1009C07	-0.437676		CS-glob2						-0.7356	0.0375		PP1009C07-T7_c_s	Protein At4g14960	AT1G50010	tubulin alpha-2/alpha-4 chain (TUA2), identical to tubulin alpha-2/alpha-4 chain SP:P29510 GB:P29...	(TUA2)		PP_LEa0025C08f		DY650264	PU4_plate33_J15 PU4 Prunus persica cDNA similar to identical to alpha-tubulin mRNA [Prunus dulcis...	DY650264	Chromosome 9 SCAF14729, whole genome shotgun sequence [Tetraodon nigroviridis (Green puffer)]	TA3225_3760	Cytoskeleton organization and biogenesis	microtubule- tubulin monomer		Stress	Cold, Pathogen				COLD	COLD	sig-global
PPN053G04	-0.437518		CS-glob9						#N/A	#N/A	RG gene	CL1378Contig1	Gb|AAF26010.1	AT1G71080	expressed protein			PP_LEa0010E24f		DW356245	PU2_plate23_B04 PU2 Prunus persica cDNA clone PU2_plate23_B04 5' similar to PU2_plate23_B04 expre...	DW356245	Hypothetical protein F23N20.7 [Arabidopsis thaliana (Mouse-ear cress)]	TA6706_3760	Unknown function	Unknown protein	Hormones	Stress	Cold, Drought, Salinity	ABA, JA			COLD-ABA	COLD-ABA	sig-global
PPN070E09	-0.437195		CS-glob10		CS1 LS>S				-0.782	0.0218	RG gene	CL505Contig1	Peptidyl-prolyl cis-trans isomerase 1	AT2G18040	peptidyl-prolyl cis-trans isomerase (PIN1) / cyclophilin / rotamase, identical to Chain A, Soluti...	PEPTIDYLPROLYL CIS/TRANS ISOMERASE, NIMA-INTERACTING 1 (PIN1AT),		S116A6		CB821785	PU4_plate40_M07 PU4 Prunus persica cDNA similar to hypothetical protein Pin1-type peptidyl-prolyl...	DY650622	Peptidyl-prolyl cis-trans isomerase 1 [Malus domestica (Apple) (Malus sylvestris)]	TA3923_3760	RNA translation and protein assembly	Protein folding		Stress	Cold				COLD	COLD	sig-global
PPN028D05	-0.436846		CS-glob2		CS1 LS>S				-0.8259	0.0115	RG gene	CL830Contig1	At1g07080/F10K1_15	AT1G07080	gamma interferon responsive lysosomal thiol reductase family protein / GILT family protein, simil...					DY637760	PU2_plate16_B24 PU2 Prunus persica cDNA similar to weakly similar to hypothetical protein [import...	DY637760	At1g07080/F10K1_15 [Arabidopsis thaliana (Mouse-ear cress)]	TA5178_3760	Unknown function	Unknown vacuolar protein	Hormones	Stress	Cold	ABA			COLD-ABA	COLD-ABA	sig-global
PPN023E02	-0.436557		CS-glob10						0.1183	0.7802	RG gene	CL726Contig1	Selenoprotein-like	AT1G05720	selenoprotein family protein, contains Prosite PS00190: Cytochrome c family heme-binding site sig...					CB821402	PU3_plate49_L04 PU3 Prunus persica cDNA similar to similar to selenoprotein family protein [Arabi...	DY647527	Hypothetical protein [Arabidopsis thaliana (Mouse-ear cress)]	DY647527	Unknown function	Unknown selenoprotein		Stress	Cold, Pathogen				COLD	COLD	sig-global
PPN047A01	-0.435267		CS-glob9		CS1 LS>S				-0.3524	0.3919	RG gene	PPN047A01-T7_c_s	Csf-1 protein	AT4G27090	60S ribosomal protein L14 (RPL14B), ribosomal protein L14 - Human,PIR3:JC5954			S316O9		AJ822800	AJ822800 S3 Prunus persica cDNA clone S316O9, mRNA sequence	AJ822800	Csf-1 protein [Cucumis sativus (Cucumber)]	TA6019_3760	RNA translation and protein assembly	ribosome organization and biogenesis		Stress	Cold, Pathogen				COLD	COLD	sig-global
PPN025E01	-0.434998		CS-glob9		CS1 LS>S				-0.666	0.0714		CL858Contig1	Emb|CAB61744.1	AT5G09960	expressed protein, similar to unknown protein (emb:CAB61744.1)			PP_S3IIsel_A2_G10		DW357979	AJ873074 Prunus persica fruit mesocarp plus epidermis 30 days after bloom Prunus persica cDNA clo...	AJ873074	Hypothetical protein [Cicer arietinum (Chickpea) (Garbanzo)]	TA4858_3760	Unknown function	Unknown membrane protein	Hormones	Stress	Cold	ABA, JA			COLD-ABA	COLD-ABA	sig-global
PPN048C08	-0.434684		CS-glob10						0.0817	0.8475	RG gene	PPN048C08-T7_c_s	60S ribosomal protein L11-1	AT5G45775	60S ribosomal protein L11 (RPL11D)			S319F6		AJ822491	AJ822491 S3 Prunus persica cDNA clone S319F6, mRNA sequence	AJ822491	60S ribosomal protein L11-2 [Arabidopsis thaliana (Mouse-ear cress)]	TA3701_3760	RNA translation and protein assembly	ribosome organization and biogenesis									sig-global
PPN051C06	-0.432964		CS-glob10						-0.1381	0.7443	RG gene	PPN051C06-T7_c_s	At4g26550	AT4G26550	expressed protein, probable membrane protein YBL102w, yeast, PIR2:S45393			PP_LEa0008F22f		DY649863	PU4_plate36_D23 PU4 Prunus persica cDNA similar to similar to NP_567749.1 expressed protein [Arab...	DY649863	Hypothetical protein M3E9.20 [Arabidopsis thaliana (Mouse-ear cress)]	TA5298_3760	Trafficking machinery and membrane dynamics	trans-Golgi network		Stress	Cold				COLD	COLD	sig-global
PPN027H06	-0.432522		CS-glob10		CS1 LS>S				0.2826	0.4977		PPN027H06-T7_c_s	1e-106							DY646104	PU3_plate14_F16 PU3 Prunus persica cDNA similar to expressed mRNA inferred from basic proline-ric...	DY646104		DY646104	Unknown function	Unknown protein									sig-global
PPN078C01	-0.43248		CS-glob10						0.3011	0.4686	RG gene	CL1201Contig1	At1g44770	AT1G44770	expressed protein			S319M3		DY648476	PU4_plate8_G02 PU4 Prunus persica cDNA similar to weakly similar to (BT003128) At1g44770 [Arabido...	DY648476	At1g44770 [Arabidopsis thaliana (Mouse-ear cress)]	TA4026_3760	unknown function	Unknown protein	Hormones	Stress	Cold, Salinity	ABA			COLD-ABA	COLD-ABA	sig-global
PPN037F09	-0.431912		CS-glob10		CS1 LS>S				-0.0974	0.8185	RG gene	CL1459Contig1	Nascent polypeptide-associated complex NAC; UBA-like	AT3G12390	nascent polypeptide associated complex alpha chain protein, putative / alpha-NAC, putative, simil...			PP_LEa0015D21f		DT455001	PP_YEb0031E02 Peach developing fruit mesocarp Stage S4 Prunus persica cDNA clone PP_YEb0031E02, m...	DT455001	Nascent polypeptide-associated complex NAC; UBA-like [Medicago truncatula (Barrel medic)]	TA4140_3760	RNA transcription regulation	NAC-family		Stress	Cold, Pathogen				COLD	COLD	sig-global
PPN007E03	-0.431184		CS-glob10						0.4232	0.2962	RG gene	CL211Contig1	Ubiquitin conjugating enzyme 2	AT1G17280	ubiquitin-conjugating enzyme, putative, similar to ubiquitin conjugating enzyme 6 from (Homo sapi...	ubiquitin-conjugating enzyme 34 (UBC34),		PP_LEa0023G09f		DY642455	PU3_plate22_E24 PU3 Prunus persica cDNA similar to similar to ubiquitin conjugating enzyme 2 [Lyc...	DY642455	Ubiquitin Conjugating Enzyme [Arabidopsis thaliana (Mouse-ear cress)]	TA4147_3760	Protein degradation	Ubiquitin conjugation E2 complex		Stress	Cold				COLD	COLD	sig-global
PPN034G12	-0.430917		CS-glob10		CS1 LS>S				#N/A	#N/A		CL1055Contig1	Os01g0565600 protein	AT4G32930	expressed protein, predicted protein, Caenorhabditis elegans, gb:Z70780					CB823038	PP_LEc0005M06f Peach shoot Prunus persica cDNA clone PP_LEc0005M06f, mRNA sequence	DW346008		DW346008	Unknown function	Unknown protein		Stress	Cold				COLD	COLD	sig-global
PPN050C07	-0.430848		CS-glob10						-0.0098	0.9816		PPN050C07-T7_c_s	Longin-like	AT4G32150	synaptobrevin family protein, similar to Synaptobrevin-like protein 1 (SP:P51809) (Homo sapiens)	VESICLE-ASSOCIATED MEMBRANE PROT 711 (VAMP711 ), AT VESICLE-ASSOCIATED MEMBRANE PROT 711 (ATVAMP711 )				CV046809					Trafficking machinery and membrane dynamics	PM protein translocation system	Hormones	Stress	Cold, Pathogen	ABA			COLD-ABA	COLD-ABA	sig-global
PPN068B05	-0.430566		CS-glob2		CS1 LS>S				-0.7699	0.0254		PPN068B05-T7_c_s	Cold acclimation protein COR413-TM1	AT1G29390	stress-responsive protein, putative, similar to cold acclimation WCOR413-like protein gamma form ...	(COR314-TM2)		PP_LEa0026A05f		CB820990	PU4_plate40_I14 PU4 Prunus persica cDNA similar to weakly similar to stress-responsive protein, p...	DY650589	Hypothetical protein F15D2.29 [Arabidopsis thaliana (Mouse-ear cress)]	TA5880_3760	Unknown function	Unknown membrane protein	Hormones	Stress	Cold, Salinity	ABA			COLD-ABA	COLD-ABA	sig-global
PPN022C08	-0.430075		CS-glob10		CS1 LS>S				-0.1528	0.7179	RG gene	PPN022C08-T7_c_s	Arabidopsis thaliana genomic DNA, chromosome 3, P1 clone:MUJ8	AT3G24190	ABC1 family protein, contains Pfam domain, PF03109: ABC1 family			PP_YEa0029D03		DT454828	PP_YEb0029D03 Peach developing fruit mesocarp Stage S4 Prunus persica cDNA clone PP_YEb0029D03, m...	DT454828	Arabidopsis thaliana genomic DNA, chromosome 3, P1 clone:MUJ8 [Arabidopsis thaliana (Mouse-ear cr...	DT454828	Post-translational protein modifcation	Protein amino acid phosphorylation		Stress	Cold				COLD	COLD	sig-global
PPN018C11	-0.428995		CS-glob2		CS1 LS>S		CS3 S>LS		-0.716	0.0458		PPN018C11-T7_c_s	T-snare	AT1G27700	expressed protein			PP_LEa0029L10f		BU047380	PP_LEa0029L10f Peach developing fruit mesocarp Prunus persica cDNA clone PP_LEa0029L10f, mRNA seq...	BU047380	T22C5.15 [Arabidopsis thaliana (Mouse-ear cress)]	BU047380	Trafficking machinery and membrane dynamics	Vesicle mediated transport/t-snare		Stress	Cold				COLD	COLD	sig-global
PPN062H08	-0.427993		CS-glob9			CS2 LS>S			-0.724	0.0423		PPN062H08-T7_c_s	2e-77					S44I3		CV049833	PU3_plate26_G05 PU3 Prunus persica cDNA similar to expressed mRNA inferred from Contig3078 Prunus...	DY642993		TA4839_3760	Unknown function	Unknown protein									sig-global
PPN069F06	-0.427527		CS-glob8		CS1 LS>S				0.4884	0.2194		CL114Contig1	REF/SRPP-like protein At3g05500	AT3G05500	rubber elongation factor (REF) family protein, contains Pfam profile: PF05755 rubber elongation f...			UD_S4_pcpl9E9		CB823147	PU3_plate23_F11 PU3 Prunus persica cDNA similar to weakly similar to rubber elongation factor (RE...	DY646561	Protein At3g05500 [Arabidopsis thaliana (Mouse-ear cress)]	TA7030_3760	Unknown function	Unknown vacuolar protein	Hormones	Stress	Cold, Drought, Pathogen	ABA			COLD-ABA	COLD-ABA	sig-global
PPN047H07	-0.426779		CS-glob10		CS1 LS>S				-0.483	0.2253		PPN047H07-T7_c_s	P18	AT2G45640	sin3 associated polypeptide p18 family protein, similar to Sin3 associated polypeptide p18 (2HOR0...	SIN3 ASSOCIATED POLYPEPTIDE P18 (SAP18),		S416E15		CB821518	AJ824037 S4 Prunus persica cDNA clone S416E15, mRNA sequence	AJ824037		AJ824037	Chromatin status and regulation	Histone modification	Hormones	Stress	Cold	ABA			COLD-ABA	COLD-ABA	sig-global
PPN070A07	-0.426737		CS-glob10		CS1 LS>S				-0.3555	0.3875		CL1430Contig1	At3g55600	AT3G55600	expressed protein, predicted proteins, Arabidopsis thaliana			PP_LEa0028B15f		CB821294	PP_LEa0028B15f Peach developing fruit mesocarp Prunus persica cDNA clone PP_LEa0028B15f, mRNA seq...	BU046887	At3g55600 [Arabidopsis thaliana (Mouse-ear cress)]	TA5131_3760	Unknown function	Unknown protein		Stress	Cold				COLD	COLD	sig-global
PPN034A11	-0.425567		CS-glob10		CS1 LS>S				0.1601	0.7049		CL473Contig1	Ribosomal protein L7Ae-like	AT5G20160	ribosomal protein L7Ae/L30e/S12e/Gadd45 family protein, Similar to NHP2/L7Ae family proteins, see...			S34C11		DT455104	PP_YEb0032G01 Peach developing fruit mesocarp Stage S4 Prunus persica cDNA clone PP_YEb0032G01, m...	DT455104	Ribosomal protein L7Ae-like [Arabidopsis thaliana (Mouse-ear cress)]	TA4369_3760	RNA translation and protein assembly	ribosome organization and biogenesis	Hormones	Stress	Cold, Pathogen	ABA			COLD-ABA	COLD-ABA	sig-global
PPN052D11	-0.425549		CS-glob10						-0.2052	0.626	RG gene	PPN052D11-T7_c_s	Chloroplast nucleoid DNA-binding protein-like protein	AT1G76010	expressed protein			PP_LEa0028I10f		DY641500	PU3_plate16_L11 PU3 Prunus persica cDNA similar to similar to AF428441_1 (AF428441) At1g76010/T4O...	DY641500	Hypothetical protein B1274F11.41 [Oryza sativa (japonica cultivar-group)]	TA4995_3760	Other nucleic acid metabolic process	Unknown nucleic acid binding protein		Stress	Cold				COLD	COLD	sig-global
PPN041H04	-0.425056		CS-glob10		CS1 LS>S				0.0182	0.9658		PPN041H04-T7_c_s	Ubiquitin-conjugating enzyme 2	AT1G23260	ubiquitin-conjugating enzyme family protein, similar to TRAF6-regulated IKK activator 1 beta Uev1...	MMS ZWEI HOMOLOGUE 1 (MMZ1 ), UBIQUITIN E2 VARIANT 1A (UEV1A )		PP_LEa0035K19f		DY636638	AM289628 Prunus persica fruit skin mature fruit Prunus persica cDNA clone Skin94F06, mRNA sequence	AM289628	Ubiquitin-conjugating enzyme 2 [Arachis hypogaea (Peanut)]	TA6499_3760	Protein degradation	Ubiquitin conjugation E2 complex	Hormones	Stress	Cold, Pathogen	ABA			COLD-ABA	COLD-ABA	sig-global
PPN027H10	-0.425006		CS-glob2		CS1 LS>S		CS3 S>LS		-0.6782	0.0645		PPN027H10-T7_c_s	ChaC-like family protein-like	AT5G26220	ChaC-like family protein, contains Pfam profile: PF04752 ChaC-like protein					BU573537					Unknown function	Unknown ChaC protein		Stress	Cold, Drought				COLD	COLD	sig-global
PPN045E10	-0.423395		CS-glob10						#N/A	#N/A		PPN045E10-T7_c_s	Autophagy protein Apg12	AT1G54210	autophagy 12a (APG12a), identical to autophagy 12a (Arabidopsis thaliana) GI:19912169	AUTOPHAGY 12 (APG12), AUTOPHAGY 12 A (ATG12A)				CV046858					Programmed cell death	closure of autophagic vesicles		Stress	Cold, Drought, Pathogen, Salinity				COLD	COLD	sig-global
PPN052F10	-0.423299		CS-glob9		CS1 LS>S				#N/A	#N/A	RG gene	PPN052F10-T7_c_s	Putative ABA-responsive protein	AT2G22475	GRAM domain-containing protein / ABA-responsive protein-related, similar to ABA-responsive protei...	GL2-EXPRESSION MODULATOR (GEM),		PP_LEa0015F23f		DY637863	PU2_plate2_A23 PU2 Prunus persica cDNA similar to weakly similar to GRAM domain-containing protei...	DY637863	Hypothetical protein At2g22475/F14M13.2 [Arabidopsis thaliana (Mouse-ear cress)]	TA5557_3760	Chromatin status and regulation	Histone modification	Hormones	Stress	Cold, Drought, Salinity	ABA			COLD-ABA	COLD-ABA	sig-global
PPN023D10	-0.423103		CS-glob8		CS1 LS>S				0.5612	0.1478		PPN023D10-T7_c_s	Putative E2 SUMO conjugating enzyme	AT3G57870	EMB1637 | ubiquitin-conjugating enzyme, putative, strong similarity to SP:P50550 Ubiquitin-like p...	(AHUS5 ), EMBRYO DEFECTIVE 1637 (EMB1637 ), SUMO CONJUGATION ENZYME 1 (SCE1 ), SUMO CONJUGATING ENZYME 1A (SCE1A ),				DY642841	PU3_plate23_O11 PU3 Prunus persica cDNA similar to weakly similar to Putative ubiquitin-conjugati...	DY642583	Putative ubiquitin-conjugating enzyme [Oryza sativa (japonica cultivar-group)]	DY645203	Protein degradation	SUMO E2 conjugating enzyme		Stress	Cold				COLD	COLD	sig-global
PPN025H02	-0.421061		CS-glob10						-0.4976	0.2096	RG gene	PPN025H02-T7_c_s	BAH domain-containing protein, putative	AT3G48050	bromo-adjacent homology (BAH) domain-containing protein, contains Pfam profile PF01426: BAH domain			S33M21		AJ826291	AJ826291 S3 Prunus persica cDNA clone S33M21, mRNA sequence	AJ826291	Hypothetical protein [Nicotiana tabacum (Common tobacco)]	AJ826291	RNA transcription regulation	RNA transcription machinery		Stress	Cold, Drought				COLD	COLD	sig-global
PPN011H06	-0.421039		CS-glob10						#N/A	#N/A	RG gene	CL448Contig1	no_annotation_available												No annotation available	No annotation available									sig-global
PPN016H10	-0.420986		CS-glob2		CS1 LS>S	CS2 LS>S			-0.4822	0.2263		PPN016H10-T7_c_s	Putative acid phosphatase	AT1G17710	expressed protein [Arabidopsis thaliana] (TAIR:At1g73010.1); similar to putative phosphatase [Lyc...			S33O17		DY646742	PU3_plate27_F16 PU3 Prunus persica cDNA similar to similar to putative phosphatase [Lycopersicon ...	DY646742	Putative phosphatase [Lycopersicon esculentum (Tomato)]	DY646742	Cofactor and vitamin metabolism	Pyridoxal biosyntheis	Hormones	Stress	Cold, Drought	ABA			COLD-ABA	COLD-ABA	sig-global
PPN036E08	-0.419847		CS-glob10						0.391	0.3382	RG gene	CL159Contig2	E2, ubiquitin-conjugating enzyme, putative	AT5G25760	ubiquitin-conjugating enzyme 10 (UBC10) [Arabidopsis thaliana] (TAIR:At5g53300.2); similar to ubi...	PEROXIN4 (PEX4 ), ubiquitin-conjugating enzyme 21 (UBC21 ),		PP_YEa0023C07		DN677167	PP_YEa0023C07 Peach developing fruit mesocarp Stage S4 Prunus persica cDNA clone PP_YEa0023C07 5'...	DN677167	Putative ubiquitin-conjugating enzyme E2 [Oryza sativa (japonica cultivar-group)]	TA6662_3760	Protein degradation	Ubiquitin conjugation E2 complex	Hormones	Stress	Cold	ABA			COLD-ABA	COLD-ABA	sig-global
PPN068D10	-0.419741		CS-glob2						-0.7659	0.0267		CL90Contig1	Putative auxin-induced protein	AT1G60710	aldo/keto reductase family protein, contains Pfam profile PF00248: oxidoreductase, aldo/keto redu...	(ATB2),		PP_S3IIall_A1_A12		DY637968	PU2_plate1_O22 PU2 Prunus persica cDNA similar to similar to putative polyprotein [Oryza sativa (...	DY637968	Perakine reductase [Rauvolfia serpentina (Serpentwood) (Devilpepper)]	TA6152_3760	RNA transcription regulation	b-ZIP family	Hormones	Stress	Cold, Pathogen	AUX			COLD	COLD-AUX	sig-global
PPN076G12	-0.419733		CS-glob10		CS1 LS>S				0.3304	0.4241	RG gene	PPN076G12-T7_c_s	Prunus_armeniaca transcript; similar to 60S ribosomal protein L18a-2 [Arabidopsis thaliana (Mouse...					S410G17		DY636600	PU1_plate27_P20 PU1 Prunus persica cDNA similar to expressed mRNA inferred from PP_S3IIall_A3_G04...	DY636600		DY636600	RNA translation and protein assembly	ribosome organization and biogenesis									sig-global
PPN036E06	-0.418887		CS-glob4		CS1 LS>S				#N/A	#N/A		PPN036E06-T7_c_s	Ribsomal protein-like	AT5G64650	ribosomal protein L17 family protein, contains Pfam profile: PF01196 ribosomal protein L17					CB821406					RNA translation and protein assembly	ribosome organization and biogenesis		Stress	Cold				COLD	COLD	sig-global
PP1000G03	-0.418195		CS-glob8						0.5238	0.1828		PP1000G03-T7_c_s	Ubiquitin-like protein SMT3	AT4G26840	ubiquitin-like protein (SMT3), identical to Ubiquitin-like protein SMT3 SP:P55852 from(Arabidopsi...	SMALL UBIQUITIN-LIKE MODIFIER 1 (SUM1 ), SMALL UBIQUITIN-LIKE MODIFIER 1 (SUMO 1 ), SMALL UBIQUITIN-LIKE MODIFIER 1 (SUMO1 ), (ATSUMO1 ),		p-S4EST0367		DY639441	PU2_plate47_K23 PU2 Prunus persica cDNA similar to weakly similar to ubiquitin-like protein [Arab...	DY639441	Ubiquitin-like protein SMT3 [Arabidopsis thaliana (Mouse-ear cress)]	DY642911	Protein degradation	STM3/SUMO protein	Hormones	Stress	Cold	ABA			COLD-ABA	COLD-ABA	sig-global
PPN046G07	-0.418081		CS-glob9		CS1 LS>S				#N/A	#N/A	RG gene	PPN046G07-T7_c_s	Putative glycerophosphoryl diester phosphodiesterase family protein	AT5G55480	glycerophosphoryl diester phosphodiesterase family protein, contains Pfam PF03009 : Glycerophosph...	SHV3-LIKE 1 (SVL1),		PP_LEa0035F18f		BU048380	PP_LEa0035F18f Peach developing fruit mesocarp Prunus persica cDNA clone PP_LEa0035F18f, mRNA seq...	BU048380	Putative glycerophosphoryl diester phosphodiesterase family protein [Nicotiana tabacum (Common to...	TA3761_3760	Cell wall related	Cellulose accumulation and pectin linking		Stress	Cold, Pathogen, Salinity				COLD	COLD	sig-global
PP1000A06	-0.417411		CS-glob2						-0.7995	0.0172		CL463Contig1	Early nodulin ENOD18	AT3G53990	universal stress protein (USP) family protein, contains Pfam PF00582: universal stress protein fa...			PP_LEa0007P11f		DY648434	PU4_plate8_I06 PU4 Prunus persica cDNA similar to similar to universal stress protein (USP) famil...	DY648434	Hypothetical protein F5K20_290 [Arabidopsis thaliana (Mouse-ear cress)]	TA3152_3760	Unknown function	Unknown universal stress protein	Hormones	Stress	Cold	ABA		cold&ABA regulons	COLD-ABA	COLD-ABA	sig-global
PPN040A06	-0.416887		CS-glob10						-0.5621	0.147		PPN040A06-T7_c_s	WD40-repeat protein	AT3G18060	transducin family protein / WD-40 repeat family protein, similar to 66 kDa stress protein (SP:P90...			PP_LEa0030N16f		BU047735	AM290020 Prunus persica fruit skin mature fruit Prunus persica cDNA clone Skin63D08, mRNA sequence	AM290020		TA8502_3760	Nucleotide metabolism	Unknown nucleotide binding protein		Stress	Cold				COLD	COLD	sig-global
PPN034D02	-0.416697		CS-glob10						0.4925	0.2151	RG gene	PPN034D02-T7_c_s	Protein kinase; NAF	AT3G17510	CBL-interacting protein kinase 1 (CIPK1), identical to CBL-interacting protein kinase 1 (Arabidop...	CBL-INTERACTING PROT KINASE 1 (CIPK1 ), SNF1-RELATED PROT KINASE 3.16 (SnRK3.16 )				CB822386	PP_LEc0013A03f Peach shoot Prunus persica cDNA clone PP_LEc0013A03f, mRNA sequence	DW343025		DW343025	Signal transduction pathway	Calcium signaling/Calcium signal transducer	Hormones	Stress	Cold	ABA			COLD-ABA	COLD-ABA	sig-global
PPN029H02	-0.415822		CS-glob10		CS1 LS>S				-0.4648	0.2459		PPN029H02-T7_c_s	AJ876206 Prunus persica fruit mesocarp plus epidermis 80 days after bloom Prunus persica cDNA clo...							AJ876206	AJ876206 Prunus persica fruit mesocarp plus epidermis 80 days after bloom Prunus persica cDNA clo...	AJ876206		AJ876206	Unknown function	Unknown protein									sig-global
PPN044G09	-0.415757		CS-glob9		CS1 LS>S	CS2 LS>S			-0.2578	0.5376		PPN044G09-T7_c_s	Putative clathrin coat assembly protein	AT3G50860	clathrin adaptor complex small chain family protein, contains Pfam profile: PF01217 clathrin adap...			PP_LEa0013O20f		BU042771	PP_LEa0013O20f Peach developing fruit mesocarp Prunus persica cDNA clone PP_LEa0013O20f, mRNA seq...	BU042771	Putative clathrin coat assembly protein [Arabidopsis thaliana (Mouse-ear cress)]	BU042771	Trafficking machinery and membrane dynamics	Vesicle coat/ clathrin coated vesicles		Stress	Cold				COLD	COLD	sig-global
PPN052A02	-0.415597		CS-glob9		CS1 LS>S				-0.7507	0.0318		PPN052A02-T7_c_s	ABC transporter-like protein	AT5G58270	mitochondrial half-ABC transporter (STA1), identical to half-molecule ABC transporter ATM3 GI:996...	STARIK 1 (STA1 ), AT ABC TRANSPORTER OF THE MITOCHONDRION 3 (ATATM3 ), ABC TRANSPORTER OF THE MITOCHONDRION 3 (ATM3 ),									Cofactor and vitamin metabolism	iron sulfur cluser biosynthesis		Stress	Cold				COLD	COLD	sig-global
PPN020G07	-0.415231		CS-glob10						0.3671	0.371	RG gene	CL1471Contig1	Protein translation factor SUI1 homolog	AT4G27130	eukaryotic translation initiation factor SUI1, putative, similar to SP:P32911 Protein translation...			S416G3		AJ824049	AJ824049 S4 Prunus persica cDNA clone S416G3, mRNA sequence	AJ824049	Protein translation factor SUI1 homolog [Salix bakko (Japanese willow)]	TA5706_3760	RNA translation and protein assembly	regulation of protein biosynthesis	Hormones	Stress	Cold, Darkness, Salinity	ABA			COLD-ABA	COLD-ABA	sig-global
PPN045E01	-0.415191		CS-glob10						0.6357	0.0903	RG gene	PPN045E01-T7_c_s	no_annotation_available												No annotation available	No annotation available									sig-global
PPN042D08	-0.41445		CS-glob8		CS1 LS>S				0.3798	0.3534	RG gene	PPN042D08-T7_c_s	COP9 signalosome complex subunit 8	AT4G14110	COP9 signalosome subunit, putative / CSN subunit, putative (CSN8), CSN8, FUS7; identical to cDNA ...	CONSTITUTIVE PHOTOMORPHOGENIC 9 (COP9 ), COP9 SIGNALOSOME SUBUNIT 8 (CSN8 ), FUSCA 7 (FUS7 ), EMBRYO DEFECTIVE 143 (EMB143 ),				DY653216	PU4_plate35_L07 PU4 Prunus persica cDNA similar to similar to multisubunit regulator protein COP9...	DY653216	COP9 [Spinacia oleracea (Spinach)]	DY653216	Protein degradation	Proteolisis control-Signalosome	Hormones	Stress	Cold, Pathogen	JA			COLD	COLD	sig-global
PPN069G12	-0.414022		CS-glob10						0.4965	0.2107		PPN069G12-T7_c_s	Gossypium_raimondii transcript; similar to Protein phosphatase 2C [Medicago truncatula (Barrel me...							DY647131	PU3_plate38_E08 PU3 Prunus persica cDNA similar to expressed mRNA inferred from protein phosphata...	DY647131	Hypothetical protein T17J13.220 [Arabidopsis thaliana (Mouse-ear cress)]	DY647131	Signal transduction pathway	Phosphorylation cascades/receptor phosphorylation									sig-global
PPN071G04	-0.413693		CS-glob10						#N/A	#N/A	RG gene	PPN071G04-T7_c_s	At1g06690/F4H5_17	AT1G06690	aldo/keto reductase family protein, contains Pfam profile PF00248: oxidoreductase, aldo/keto redu...			PP_LEa0008J24f		BU041210	PP_LEa0008J24f Peach developing fruit mesocarp Prunus persica cDNA clone PP_LEa0008J24f, mRNA seq...	BU041210	Aldo/keto reductase family-like protein [Oryza sativa (japonica cultivar-group)]	TA6445_3760	Unknown function	Unknown chloroplast protein		Stress	Cold, Pathogen				COLD	COLD	sig-global
PPN049D02	-0.412985		CS-glob9		CS1 LS>S				-0.4949	0.2125		PPN049D02-T7_c_s	OSJNBa0058K23.16 protein	AT5G07220	BAG domain-containing protein, contains Pfam:PF02179 BAG domain	AT BCL-2-ASSOCIATED ATHANOGENE 3 (ATBAG3),									Programmed cell death	Apoptosis	Hormones	Stress	Cold	ABA			COLD-ABA	COLD-ABA	sig-global
PPN027F07	-0.411568		CS-glob3		CS1 LS>S				-0.6345	0.0911		PPN027F07-T7_c_s	Protein At1g07440	AT1G07440	tropinone reductase, putative / tropine dehydrogenase, putative, similar to tropinone reductase S...					CV049921					Secondary metabolism	Alkaloid biosynthesis		Stress	Cold, Pathogen				COLD	COLD	sig-global
PPN041H08	-0.411289		CS-glob10		CS1 LS>S				0.1025	0.8092	RG gene	CL1302Contig1	Mago nashi-like protein	AT1G02140	mago nashi family protein, similar to Mago Nashi, Genbank Accession Number U03559; contains Pfam ...	MATERNAL EFFECT EMBRYO ARREST 63 (MEE63 ), MAGO NASHI (MAGO ), HAPLESS 1 (HAP1 )		PP_LEa0022B17f		DW351793	PU1_plate42_L10 PU1 Prunus persica cDNA clone PU1_plate42_L10 5' similar to PU1_plate42_L10 simil...	DW351793	Mago nashi-like protein [Hyacinthus orientalis (Common hyacinth)]	TA7093_3760	RNA post-transcriptional regulation	Splicing		Stress	Cold				COLD	COLD	sig-global
PPN016E10	-0.410867		CS-glob10						-0.3557	0.3872		CL1050Contig1	Putative cobW protein	AT1G26520	PRLI-interacting factor L, putative [Arabidopsis thaliana] (TAIR:At1g15730.1); similar to hypothe...			PP_YEa0019D07		DN676959	PP_YEa0019D07 Peach developing fruit mesocarp Stage S4 Prunus persica cDNA clone PP_YEa0019D07 5'...	DN676959	At1g26520 [Arabidopsis thaliana (Mouse-ear cress)]	TA6665_3760	Cofactor and vitamin metabolism	Cobalamin biosynthesis		Stress	Cold				COLD	COLD	sig-global
PPN080E08	-0.410141		CS-glob10						0.0574	0.8926	RG gene	PPN080E08-T7_c_s	Arabidopsis thaliana genomic DNA, chromosome 5, P1 clone:MQL5	AT5G47420	expressed protein, contains Pfam domain, PF01987: Protein of unknown function					DY637725	PU2_plate16_I16 PU2 Prunus persica cDNA similar to similar to (AY114063) unknown protein [Arabido...	DY637725	Arabidopsis thaliana genomic DNA, chromosome 5, P1 clone:MQL5 [Arabidopsis thaliana (Mouse-ear cr...	TA6173_3760	Unknown function	Unknown ER protein		Stress	Cold, Salinity				COLD	COLD	sig-global
PPN047C01	-0.40996		CS-glob10						-0.1563	0.7118		PPN047C01-T7_c_s	no_annotation_available												No annotation available	No annotation available									sig-global
PPN070D09	-0.409924		CS-glob3		CS1 LS>S				-0.8091	0.015		CL144Contig1	Protein tyrosine phosphatase	AT3G52180	protein tyrosine phosphatase/kinase interaction sequence protein (PTPKIS1), identical to PTPKIS1 ...	(ATPTPKIS1 ), DUAL-SPECIFICITY PROT PHOSPHATASES (DSP4 ), STARCH-EXCESS 4 (SEX4 ),		PP_S3IIsel_A2_C07		DY639816	PU2_plate5_J12 PU2 Prunus persica cDNA similar to weakly similar to protein tyrosine phosphatase/...	DY639816	Protein tyrosine phosphatase [Lycopersicon esculentum (Tomato)]	DY639816	Other carbohydrate metabolism	Sucrose and starch metabolism	Hormones	Stress	Cold, Pathogen	ABA			COLD-ABA	COLD-ABA	sig-global
PPN040B01	-0.409564		CS-glob9			CS2 LS>S			-0.3436	0.4046	RG gene	PPN040B01-T7_c_s	T5E21.9	AT1G14590	expressed protein, similar to GI:4406788, GI:6063544, GI:2827651, GI:10764853 from (Arabidopsis t...										Signal transduction pathway	Calcium signaling/Calcium sensor-effector									sig-global
PPN055G10	-0.409323		CS-glob3		CS1 LS>S				-0.7685	0.0259		CL796Contig1	Alpha-1,6-xylosyltransferase	AT4G02500	galactosyl transferase GMA12/MNN10 family protein, low similarity to alpha-1,2-galactosyltransfer...	AT UDP-XYLOSYLTRANSFERASE 2 (ATXT2 ), XYG XYLOSYLTRANSFERASE 2 (XXT2 ), UDP-XYLOSYLTRANSFERASE 2 (XT2 ),		PP_YEa0033C11		DY641820	PU3_plate9_D10 PU3 Prunus persica cDNA similar to similar to galactosyl transferase GMA12/MNN10 f...	DY641820	Alpha-1,6-xylosyltransferase [Vitis vinifera (Grape)]	TA3870_3760	Cell wall related	hemicellulosic polysaccharide biosynthesis		Stress	Cold, Pathogen				COLD	COLD	sig-global
PPN038A03	-0.407011		CS-glob10		CS1 LS>S				-0.4899	0.2179		PPN038A03-T7_c_s	ADP-RIBOSYLATION FACTOR-like protein	AT5G67560	ATARLA1D | ADP-ribosylation factor, putative, identical to GP:15450888 ADP-ribosylation factor-li...	ADP-ribosylation factor-like A1D (ATARLA1D),		PP_LEa0014O06f		DY653766	PU4_plate44_I05 PU4 Prunus persica cDNA similar to similar to ADP-ribosylation factor, putative [...	DY653766	ADP-ribosylation factor-like protein [Arabidopsis thaliana (Mouse-ear cress)]	TA7337_3760	Signal transduction pathway	Nucleotide signaling/smal GTPase signal transduction		Stress	Cold, Pathogen				COLD	COLD	sig-global
PPN048G06	-0.406924		CS-glob9		CS1 LS>S				#N/A	#N/A		PPN048G06-T7_c_s	Prunus_persica transcript; similar to F17A17.25 protein [Arabidopsis thaliana (Mouse-ear cress)]					PP_LEa0035F10f		BU048375	PP_LEa0035F10f Peach developing fruit mesocarp Prunus persica cDNA clone PP_LEa0035F10f, mRNA seq...	BU048375	F17A17.25 protein [Arabidopsis thaliana (Mouse-ear cress)]	BU048375	Unknown function	Unknown membrane protein									sig-global
PPN080E01	-0.406694		CS-glob10		CS1 LS>S				0.4124	0.31	RG gene	PPN080E01-T7_c_s	PP_YEb0038D08 Peach developing fruit mesocarp Stage S4 Prunus persica cDNA clone PP_YEb0038D08, m...					PP_YEa0038D08.ab1		DW349809	PU1_plate21_F22 PU1 Prunus persica cDNA clone PU1_plate21_F22 5' similar to PU1_plate21_F22 expre...	DW349809		TA4181_3760	Unknown function	Unknown protein									sig-global
PPN076F09	-0.4062		CS-glob2						#N/A	#N/A		CL1057Contig1	Microtubule-associated protein EB1-like protein	AT5G62500	microtubule-associated EB1 family protein, similar to EBF3-S (Microtubule-associated protein) (Ho...	END BINDING PROT 1B (ATEB1B),		PP_LEa0007E04f		DY654177	PU4_plate54_P11 PU4 Prunus persica cDNA similar to similar to microtubule-associated EB1 family p...	DY654177	At3g47690 [Arabidopsis thaliana (Mouse-ear cress)]	TA8895_3760	Cytoskeleton organization and biogenesis	Microtubule-mitrobule polymerization		Stress	Cold				COLD	COLD	sig-global
PPN039D11	-0.406123		CS-glob10						-0.6102	0.1081		PPN039D11-T7_c_s	Purple acid phosphatase 1	AT2G01890	purple acid phosphatase, putative, contains Pfam profile: PF00149 calcineurin-like phosphoesteras...	PURPLE ACID PHOSPHATASE 8 (PAP8 ), PURPLE ACID PHOSPHATASE 8 (ATPAP8 ),		PP_LEa0028J22f		BU047042	PP_LEa0028J22f Peach developing fruit mesocarp Prunus persica cDNA clone PP_LEa0028J22f, mRNA seq...	BU047042	Purple acid phosphatase 1 [Solanum tuberosum (Potato)]	TA3901_3760	Cofactor and vitamin metabolism	Riboflavin metabolism	Hormones	Stress	Cold, Pathogen	ABA			COLD-ABA	COLD-ABA	sig-global
PPN055B12	-0.405997		CS-glob10			CS2 LS>S			0.0868	0.838	RG gene	PPN055B12-T7_c_s	DSBA oxidoreductase	AT5G38900	DSBA oxidoreductase family protein, contains Pfam profile: PF01323 DSBA-like thioredoxin domain			PP_LEa0014M11f		BU043051	PP_LEa0014M11f Peach developing fruit mesocarp Prunus persica cDNA clone PP_LEa0014M11f, mRNA seq...	BU043051	Putative frnE protein [Arabidopsis thaliana (Mouse-ear cress)]	TA3984_3760	RNA translation and protein assembly	Oxidative protein folding		Stress	Cold, Pathogen				COLD	COLD	sig-global
PPN053C06	-0.405666		CS-glob4						-0.7591	0.0289	RG gene	CL3Contig1	Plasma membrane intrinsic protein	AT4G00430	plasma membrane intrinsic protein, putative, identical to transmembrane protein GI:535780 from (A...	TRANSMEMBRANE PROT C (TMP-C ), PLASMA MEMBRANE INTRINSIC PROT 14 (PIP14 ), PLASMA MEMBRANE INTRINSIC PROT 1E (PIP1E ),		UD_S4_pcpl12C5Enea		AJ822490	AJ822490 S3 Prunus persica cDNA clone S319F4, mRNA sequence	AJ822490	Plasma membrane intrinsic protein [Malus domestica (Apple) (Malus sylvestris)]	TA2825_3760	Transport	channel or pore class transporter activity	Hormones	Stress	Cold, Pathogen	ABA			COLD-ABA	COLD-ABA	sig-global
PPN040C08	-0.404008		CS-glob10		CS1 LS>S				0.4353	0.281		CL785Contig1	Calmodulin-6	AT3G43810	calmodulin-7 (CAM7), almost identical to calmodulin GI:16227 from (Arabidopsis thaliana), SP:P592...	CALMODULIN 7 (CAM7),		PP_LEa0020I21f		BU044807	PP_LEa0020I21f Peach developing fruit mesocarp Prunus persica cDNA clone PP_LEa0020I21f, mRNA seq...	BU044807	Calmodulin-like protein [Branchiostoma lanceolatum (Common lancelet) (Amphioxus)]	TA2989_3760	Signal transduction pathway	Calcium signaling/ Calcium sensor		Stress	Cold, Salinity				COLD	COLD	sig-global
PPN043C09	-0.402411		CS-glob10						0.1971	0.6399	RG gene	CL1445Contig1	Wound-induced basic protein	AT3G07230	wound-responsive protein-related, similar to wound-induced basic protein SP:Q09020 (Phaseolus vul...					CV046776	AM288106 Prunus persica fruit skin mature fruit Prunus persica cDNA clone Skin39C08, mRNA sequence	AM288106			Unknown function	Unknwon wound protein		Stress	Cold				COLD	COLD	sig-global
PP1000C09	-0.402326		CS-glob10		CS1 LS>S				0.2815	0.4995		CL1404Contig1	Putative ripening-related protein	AT5G62350	invertase/pectin methylesterase inhibitor family protein / DC 1.2 homolog (FL5-2I22), similar to ...			PP_YEa0018G11		DW352218	Pectinesterase 2 precursor (EC 3.1.1.11) (Pectin methylesterase 2) (PE 2) {Arabidopsis thaliana},...	Q42534	Putative ripening-related protein [Vitis vinifera (Grape)]	TA2959_3760	Cell wall related	Pectin degradation	Hormones	Stress	Cold, Pathogen	ABA, JA		cold&ABA regulons	COLD-ABA	COLD-ABA	sig-global
PPN037H07	-0.401807		CS-glob9		CS1 LS>S				0.0462	0.9136		PPN037H07-T7_c_s	Emb|CAB89373.1	AT5G64400	expressed protein, contains Pfam domain, PF04933: Protein of unknown function (DUF657)			PP_YEa0016A11		DY638593	PU2_plate26_H06 PU2 Prunus persica cDNA similar to weakly similar to expressed protein (At5g64400...	DY638593	Hypothetical protein F17I14_240 [Arabidopsis thaliana (Mouse-ear cress)]	TA3215_3760	Unknown function	Unknown protein		Stress	Cold, Pathogen				COLD	COLD	sig-global
PPN011E03	-0.401582		CS-glob9						-0.6032	0.1134		PPN011E03-T7_c_s	Protein At1g79650	AT1G79650	DNA repair protein RAD23, putative, similar to DNA repair by nucleotide excision (NER) RAD23 prot...	(RAD23),				DY647031	PU3_plate36_G14 PU3 Prunus persica cDNA similar to weakly similar to DNA repair protein RAD23, pu...	DY647031	Putative DNA repair protein RAD23-2 [Arabidopsis thaliana (Mouse-ear cress)]	DY647031	Other nucleic acid metabolic process	DNA repair and recombination	Hormones	Stress	Cold, Pathogen	ABA, ET			COLD-ABA	COLD-ABA	sig-global
PPN039A03	-0.401487		CS-glob10						-0.0484	0.9093		PPN039A03-T7_c_s	ATFP3	AT5G63530	copper chaperone (CCH)-related, low similarity to copper homeostasis factor (GI:3168840); nearly ...	(ATFP3),				DY636546	PU1_plate26_E04 PU1 Prunus persica cDNA similar to weakly similar to copper chaperone (CCH)-relat...	DY636546	Hypothetical protein [Arabidopsis thaliana (Mouse-ear cress)]	TA8075_3760	Antioxidant system	Dismutation of superoxide	Hormones	Stress	Cold, Pathogen	AUX		cold&ABA regulons	COLD	COLD-AUX	sig-global
PPN012F05	-0.401212		CS-glob9						-0.611	0.1075		PPN012F05-T7_c_s	Proteasome subunit beta type 3-A	AT1G21720	20S proteasome beta subunit C1 (PBC1) (PRCT), almost identical to GB:AAC32069 from (Arabidopsis t...	PROTEASOME BETA SUBUNIT C1 (PBC1),		PP_YEa0026E05		BQ641188	AJ872529 Prunus persica fruit mesocarp plus epidermis 30 days after bloom Prunus persica cDNA clo...	AJ872529	Splice isoform 2 of Q9XI05 [Arabidopsis thaliana (Mouse-ear cress)]	TA6079_3760	Protein degradation	20S proteasome		Stress	Cold, Pathogen				COLD	COLD	sig-global
PPN037E02	-0.399986		CS-glob10		CS1 LS>S				-0.3839	0.3478	RG gene	CL430Contig1	Copia-like retroelement pol polyprotein	AT4G26210	mitochondrial ATP synthase g subunit family protein, contains Pfam profile: PF04718 mitochondrial...			PP_LEa0025C15f		CB822792	PU2_plate17_A03 PU2 Prunus persica cDNA clone PU2_plate17_A03 5' similar to PU2_plate17_A03 weakl...	DW354822	Hypothetical protein T25K17.20 [Arabidopsis thaliana (Mouse-ear cress)]	TA4152_3760	Energy production	mitochondrial electron chain	Hormones	Stress	Cold, Pathogen	ABA			COLD-ABA	COLD-ABA	sig-global
PPN040B08	-0.399878		CS-glob10						-0.1833	0.664		PPN040B08-T7_c_s	0	AT3G52105	expressed protein					DY634411	PU1_plate23_B09 PU1 Prunus persica cDNA similar to expressed mRNA inferred from Contig429 Prunus ...	DY634411		TA6554_3760	Unknown function	Unknown protein	Hormones			ABA			ABA	ABA	sig-global
PPN071E02	-0.399136		CS-glob10						#N/A	#N/A	RG gene	PPN071E02-T7_c_s	AT5g03560/F12E4	AT5G03560	expressed protein										Transport	nucleobase:cation symporter activity	Hormones	Stress	Cold	ABA			COLD-ABA	COLD-ABA	sig-global
PPN052B05	-0.398841		CS-glob10						-0.1986	0.6373	RG gene	PPN052B05-T7_c_s	Ubiquinone biosynthesis protein COQ4 homolog	AT2G03690	coenzyme Q biosynthesis Coq4 family protein / ubiquinone biosynthesis Coq4 family protein, contai...					DY633902	PU1_plate7_D01 PU1 Prunus persica cDNA similar to similar to coenzyme Q (ubiquinone) biosynthesis...	DY633902	Ubiquinone biosynthesis protein COQ4 homolog [Arabidopsis thaliana (Mouse-ear cress)]	DY633902	Cofactor and vitamin metabolism	coenzyme Q biosynthesis		Stress	Cold, Drought, Salinity			cold&ABA regulons	COLD	COLD	sig-global
PPN070C05	-0.398692		CS-glob10		CS1 LS>S				#N/A	#N/A		PPN070C05-T7_c_s	Transcription factor DP1	AT5G03415	DPB-1 transcription factor, putative (DPB), similar to Swiss-Prot:Q14186 transcription factor DP-...	(DPB ), (ATDPB ),				DY649458	PU4_plate28_K06 PU4 Prunus persica cDNA similar to DPB-1 transcription factor, putative (DPB) hom...	DY649458	Hypothetical protein [Arabidopsis thaliana (Mouse-ear cress)]	TA5841_3760	RNA transcription regulation	E2F-DP Family									sig-global
PP1003B03	-0.398682		CS-glob3		CS1 LS>S				-0.7833	0.0215		PP1003B03-T7_c_s	3-oxoacyl-[acyl-carrier-protein] reductase, chloroplast precursor	AT1G24360	3-oxoacyl-(acyl-carrier protein) reductase, chloroplast / 3-ketoacyl-acyl carrier protein reducta...					DY653194	PU4_plate34_M04 PU4 Prunus persica cDNA similar to weakly similar to 3-oxoacyl-[acyl-carrier prot...	DY653194	3-oxoacyl-[acyl-carrier-protein] reductase, chloroplast precursor [Cuphea lanceolata]	TA8755_3760	Lipid metabolism	Fatty acid biosyntheis		Stress	Cold, Pathogen		Osmoprotectants and chaperones		COLD	COLD	sig-global
PPN003B07	-0.397873		CS-glob9						-0.101	0.812	RG gene	CL24Contig1	60S ribosomal protein L8-1	AT4G36130	60S ribosomal protein L8 (RPL8C), ribosomal protein L8, cytosolic, tomato, PIR1:R5TOL8			PP_LEa0003K20f		BU574692	PP_LEa0003K20f Peach developing fruit mesocarp Prunus persica cDNA clone PP_LEa0003K20f, mRNA seq...	BU039717	Ribosomal protein L2 [Arabidopsis thaliana (Mouse-ear cress)]	BU039717	RNA translation and protein assembly	ribosome organization and biogenesis									sig-global
PPN046G09	-0.397746		CS-glob10						#N/A	#N/A	RG gene	CL381Contig1	Signal recognition particle 14 kDa protein	AT2G43640	signal recognition particle 14 kDa family protein / SRP14 family protein, similar to SP:P16254 Si...			PP_S3IIsel_A5_A10		DW358594	Signal recognition particle 14 kDa protein (SRP14) {Mus musculus}, mRNA sequence	P16254	Signal recognition particle 14 kDa protein [Arabidopsis thaliana (Mouse-ear cress)]	TA4771_3760	Trafficking machinery and membrane dynamics	Cotranslational protein translocation to ER		Stress	Cold, Darkness				COLD	COLD	sig-global
PPN062F10	-0.397269		CS-glob3		CS1 LS>S				-0.8096	0.0149		PPN062F10-T7_c_s	Glutathione S-transferase zeta class	AT2G02390	glutathione S-transferase zeta 1 (GSTZ1) (GST18), identical to SP:Q9ZVQ3:GTZ1_ARATH Glutathione S...	AT GLUTATHIONE S-TRANSFERASE ZETA 1 (ATGSTZ1 ), GLUTATHIONE S-TRANSFERASE 18 (GST18 )		PP_LEa0008E24f		BU041101	PP_LEa0008E24f Peach developing fruit mesocarp Prunus persica cDNA clone PP_LEa0008E24f, mRNA seq...	BU041101	Glutathione S-transferase Z1 [Malva pusilla (Dwarf mallow)]	TA6401_3760	Antioxidant system	GLUTHATHIONE-GLUTAREDOXIN AND THIOREDOXIN REDOX HOMEOSTASIS	Hormones	Stress	Cold, Pathogen, Salinity	ABA			COLD-ABA	COLD-ABA	sig-global
PPN059E08	-0.397184		CS-glob10						0.0872	0.8373	RG gene	CL889Contig1	Os01g0834700 protein	AT2G20280	zinc finger (CCCH-type) family protein, contains Pfam domain, PF00642: Zinc finger C-x8-C-x5-C-x3...			PP_LEa0026A24f		DY640315	PU2_plate21_P22 PU2 Prunus persica cDNA similar to similar to zinc finger (CCCH-type) family prot...	DY640315	Putative uncharacterized hypothalamus protein HT010 [Oryza sativa (japonica cultivar-group)]	DY640315	Other nucleic acid metabolic process	Unknown DNA binding protein		Stress	Cold, Pathogen				COLD	COLD	sig-global
PPN024D02	-0.396886		CS-glob8		CS1 S>LS				0.7822	0.0218	RG gene	PPN024D02-T7_c_s	Nitrate transporter NRT1-2	AT1G18880	proton-dependent oligopeptide transport (POT) family protein, contains Pfam profile: PF00854 POT ...			PP_YEa0019B11		DN676942	PP_YEa0019B11 Peach developing fruit mesocarp Stage S4 Prunus persica cDNA clone PP_YEa0019B11 5'...	DN676942	Nitrate transporter NRT1-1 [Glycine max (Soybean)]	DN676942	Transport	nitrate transport	Hormones	Stress	Cold, Drought, Salinity	ABA, AUX, JA			COLD-ABA	COLD-ABA-AUX	sig-global
PPN054D03	-0.395248		CS-glob2						-0.7525	0.0312	RG gene	PPN054D03-T7_c_s	F1B16.9 protein	AT1G75380	wound-responsive protein-related, similar to wound inducive gene GI:8096273 from (Nicotiana tabacum)			PP_YEa0034C10		DT455217	PP_YEb0034C10 Peach developing fruit mesocarp Stage S4 Prunus persica cDNA clone PP_YEb0034C10, m...	DT455217		TA9005_3760	Unknown function	Unknown protein		Stress	Cold, Salinity				COLD	COLD	sig-global
PPN001E12	-0.395084		CS-glob2		CS1 LS>S				#N/A	#N/A		PPN001E12-T7_c_s	AT4g26990/F10M23_330	AT4G26990	expressed protein					DY647781	PU4_plate20_F17 PU4 Prunus persica cDNA similar to expressed mRNA inferred from NP_568816.1 expre...	DY647781	Hypothetical protein At5g54920 [Arabidopsis thaliana (Mouse-ear cress)]	TA6274_3760	Unknown function	Unknown protein									sig-global
PPN048B06	-0.394858		CS-glob2		CS1 LS>S				#N/A	#N/A		PPN048B06-T7_c_s	Putative ubiquitin-conjugating enzyme family protein	AT2G36060	ubiquitin-conjugating enzyme family protein, similar to DNA-binding protein CROC-1B (Homo sapiens...			UD_S4_pcpl5E4Enea		BU045491	PP_LEa0022L14f Peach developing fruit mesocarp Prunus persica cDNA clone PP_LEa0022L14f, mRNA seq...	BU045491	Ubiquitin-conjugating enzyme family protein-like [Solanum tuberosum (Potato)]	TA3306_3760	Protein degradation	Ubiquitin conjugation E2 complex		Stress	Cold, Pathogen				COLD	COLD
PPN066G08	-0.39364		CS-glob2		CS1 S>LS				-0.7814	0.022		CL352Contig1	Putative NHL repeat-containing protein	AT3G14860	NHL repeat-containing protein, contains Pfam profile PF01436: NHL repeat					AJ873505	AM289135 Prunus persica fruit skin mature fruit Prunus persica cDNA clone Skin89B04, mRNA sequence	AM289135		AJ873505	Unknown function	Unknown NHL protein	Hormones	Stress	Cold	ABA			COLD-ABA	COLD-ABA	sig-global
PPN059E09	-0.392973		CS-glob10						0.2088	0.6198		CL252Contig1	REF/SRPP-like protein At1g67360	AT1G67360	rubber elongation factor (REF) family protein, contains Pfam profile: PF05755 rubber elongation f...			UD_S4_pcpl9E5Enea		BU041202	PP_LEa0008J15f Peach developing fruit mesocarp Prunus persica cDNA clone PP_LEa0008J15f, mRNA seq...	BU041202	Protein At1g67360 [Arabidopsis thaliana (Mouse-ear cress)]	TA3563_3760	Unknown function	Unknown vacuolar protein	Hormones	Stress	Cold, Drought, Pathogen	ABA			COLD-ABA	COLD-ABA	sig-global
PPN031H05	-0.392394		CS-glob2						-0.7175	0.0451		PPN031H05-T7_c_s	PhoB	AT3G46970	PHS2 | Encodes a cytosolic alpha-glucan phosphorylase.	ALPHA-GLUCAN PHOSPHORYLASE 2 (ATPHS2 ), ALPHA-GLUCAN PHOSPHORYLASE 2 (PHS2 ),									Other carbohydrate metabolism	sucrose and starch metabolism		Stress	Cold, Drought, Pathogen, Salinity				COLD	COLD	sig-global
PPN045B10	-0.391495		CS-glob10		CS1 LS>S				-0.5112	0.1954		PPN045B10-T7_c_s	Sucrose-phosphate synthase 1	AT4G10120	sucrose-phosphate synthase, putative [Arabidopsis thaliana] (TAIR:At1g04920.1); similar to sucros...	(ATSPS4F),									Other carbohydrate metabolism	sucrose and starch metabolism		Stress	Cold				COLD	COLD	sig-global
PPN014B03	-0.390804		CS-glob10						#N/A	#N/A		PPN014B03-T7_c_s	At5g59830	AT5G59830	expressed protein										Unknown function	Unknown protein		Stress	Cold, Salinity				COLD	COLD	sig-global
PPN037C06	-0.390083		CS-glob10						0.0955	0.822		PPN037C06-T7_c_s	Putative ripening-related protein	AT4G12390	invertase/pectin methylesterase inhibitor family protein, low similarity to pectinesterase from A...	PECTIN METHYLESTERASE INHIBITOR 1 (PME1),		PP_YEa0035G03		DW356549	AM291578 Prunus persica fruit skin mature fruit Prunus persica cDNA clone Skin52G07, mRNA sequence	AM291578	Putative ripening-related protein [Vitis vinifera (Grape)]	DY643525	Cell wall related	Pectin degradation	Hormones	Stress	Cold, Drought, Salinity	ABA			COLD-ABA	COLD-ABA	sig-global
PPN033F01	-0.389244		CS-glob10						0.1613	0.7028		PPN033F01-T7_c_s	Serpin-like protein	AT1G47710	serpin, putative / serine protease inhibitor, putative, similar to phloem serpin-1 (Cucurbita max...			S44B12		DY648069	PU4_plate22_G24 PU4 Prunus persica cDNA similar to similar to serpin-like protein [Citrus x parad...	DY648069	Putative serine protease inhibitor [Oryza sativa (japonica cultivar-group)]	TA3880_3760	Protein degradation	protease inhibitor		Stress	Cold			cold&ABA regulons	COLD	COLD	sig-global
PPN002C09	-0.388996		CS-glob1						#N/A	#N/A		CL831Contig1	Arginine/serine-rich-splicing factor RSP31	AT3G61860	arginine/serine-rich splicing factor RSP31 (RSP31), identical to SP:P92964 Arginine/serine-rich s...	arginine/serine-rich splicing factor 31 (ATRSP31 ), (RSP31 ),				DY636810	PU1_plate42_C10 PU1 Prunus persica cDNA similar to expressed mRNA inferred from F21F14 [Arabidops...	DY636810		DY636810	RNA post-transcriptional regulation	Splicing		Stress	Cold, Pathogen				COLD	COLD	sig-global
PPN025C09	-0.387569		CS-glob9						-0.7417	0.0352	RG gene	PPN025C09-T7_c_s	Protein At4g37670	AT4G37670	GCN5-related N-acetyltransferase (GNAT) family protein / amino acid kinase family protein, simila...										Aminoacid metabolism	Arginine biosynthesis		Stress	Cold				COLD	COLD	sig-global
PPN027F09	-0.386282		CS-glob11						-0.1275	0.7636	RG gene	PPN027F09-T7_c_s	60S acidic ribosomal protein P3-2	AT5G57290	60S acidic ribosomal protein P3 (RPP3B)			S33E19		DW359088	AJ826252 S3 Prunus persica cDNA clone S33E19, mRNA sequence	AJ826252	Putative acidic ribosomal protein [Arabidopsis thaliana (Mouse-ear cress)]	AJ826252	RNA translation and protein assembly	ribosome organization and biogenesis	Hormones	Stress	Cold	ABA			COLD-ABA	COLD-ABA	sig-global
PPN054H03	-0.385469		CS-glob8						0.3929	0.3356		PPN054H03-T7_c_s	Putative bHLH transcription factor	AT2G24260	basic helix-loop-helix (bHLH) family protein, contains Pfam profile: PF00010 helix-loop-helix DNA...										RNA transcription regulation	b-HLH family	Hormones	Stress	Cold	ABA			COLD-ABA	COLD-ABA	sig-global
PPN077A11	-0.385238		CS-glob2			CS2 LS>S			-0.6734	0.0672		PPN077A11-T7_c_s	F1E22.9	AT1G65720	expressed protein			S310B16		DW359280	Arabidopsis thaliana, mRNA sequence	NP_564863.1	Hypothetical protein [Cicer arietinum (Chickpea) (Garbanzo)]	DW351683	Unknown function	Unknown membrane protein		Stress	Cold				COLD	COLD	sig-global
PPN007A01	-0.384107		CS-glob10		CS1 LS>S				0.1531	0.7174		PPN007A01-T7_c_s	UPI0000196CCB; protein binding / zinc ion binding	AT2G27980	expressed protein										Unknown function	Unknown Zinc-finger protein		Stress	Cold				COLD	COLD	sig-global
PP1009B04	-0.384		CS-glob10		CS1 LS>S				-0.3217	0.4371		CL976Contig1	Fiber NTGP1-related protein	AT5G58060	SNARE protein-related, similar to SNARE protein Ykt6 (Homo sapiens) GI:2507637	(YKT61 ), (ATYKT61 ), (ATGP1 ),		PP_LEa0027J24f		DW358003	PU1_plate56_J11 PU1 Prunus persica cDNA clone PU1_plate56_J11 5' similar to PU1_plate56_J11 simil...	DW353482	Fiber NTGP1-related protein [Gossypium barbadense (Sea-island cotton) (Egyptian cotton)]	TA3475_3760	Trafficking machinery and membrane dynamics	ER to Golgy/ V-SNARE	Hormones	Stress	Cold	ABA			COLD-ABA	COLD-ABA	sig-global
PPN035C12	-0.383998		CS-glob10						0.5768	0.1344	RG gene	PPN035C12-T7_c_s	Actin depolymerizing factor	AT5G59890	actin-depolymerizing factor 4 (ADF4), identical to SP:Q9ZSK3 Actin-depolymerizing factor 4 (ADF-4...	ACTIN DEPOLYMERIZING FACTOR 4 (ADF4),		PP_YEa0027C12		DT454671	PP_YEb0027C12 Peach developing fruit mesocarp Stage S4 Prunus persica cDNA clone PP_YEb0027C12, m...	DT454671	Actin depolymerizing factor 2 [Gossypium hirsutum (Upland cotton)]	DT454671	Cytoskeleton organization and biogenesis	actin microfilament-actin depolimerization	Hormones	Stress	Cold	ABA			COLD-ABA	COLD-ABA	sig-global
PPN050G10	-0.383261		CS-glob10		CS1 LS>S				0.3057	0.4616		CL651Contig1	Putative phosphatase	AT2G32150	haloacid dehalogenase-like hydrolase family protein, contains InterPro accession IPR005834: Haloa...										Unknown function	Unknown phosphatase	Hormones	Stress	Cold, Darkness, Drought, Salinity	ABA, JA			COLD-ABA	COLD-ABA	sig-global
PPN055B04	-0.382559		CS-glob10						-0.5305	0.1762	RG gene	PPN055B04-T7_c_s	Vitis_vinifera transcript; similar to UBA-like; HSC20, C-terminal oligomerisation [Medicago trunc...												Other nucleic acid metabolic process	DNA repair and recombination									sig-global
PPN043A08	-0.382372		CS-glob8		CS1 LS>S				0.4444	0.2699		PPN043A08-T7_c_s	Extradiol ring-cleavage dioxygenase, class III enzyme, subunit B	AT4G15093	catalytic LigB subunit of aromatic ring-opening dioxygenase family, contains Pfam PF02900: Cataly...			S310G15		DY645749	PU3_plate48_O06 PU3 Prunus persica cDNA similar to weakly similar to catalytic LigB subunit of ar...	DY645749	Putative dioxygenase [Solanum demissum (Wild potato)]	TA3113_3760	Secondary metabolism	Betalain biosynthesis		Stress	Cold				COLD	COLD	sig-global
PPN063D10	-0.382328		CS-glob10						0.1776	0.6739	RG gene	CL69Contig1	F20P5.28 protein	AT1G69980	expressed protein			PP_LEa0014H02f		DY653663	PU4_plate42_G11 PU4 Prunus persica cDNA similar to expressed mRNA inferred from expressed protein...	DY653663	unknown protein [Arabidopsis thaliana]	TA5700_3760	Unknown function	Unknown membrane protein		Stress	Cold				COLD	COLD	sig-global
PPN053D08	-0.381242		CS-glob10						-0.3742	0.3611		PPN053D08-T7_c_s	At1g76150/T23E18_38	AT1G76150	maoC-like dehydratase domain-containing protein, contains similarity to Swiss-Prot:P51659 estradi...					DY637200	PU1_plate56_C01 PU1 Prunus persica cDNA similar to similar to maoC-like dehydratase domain-contai...	DY637200	At1g76150/T23E18_38 [Arabidopsis thaliana (Mouse-ear cress)]	DY637200	Lipid metabolism	Fatty acid degradation	Hormones	Stress	Cold, Pathogen, Salinity	ABA	Osmoprotectants and chaperones		COLD-ABA	COLD-ABA	sig-global
PPN043B07	-0.381016		CS-glob9		CS1 LS>S				-0.2431	0.5618	RG gene	CL795Contig1	Arabidopsis thaliana genomic DNA, chromosome 5, TAC clone:K18I23	AT5G05220	expressed protein										Unknown function	Unknown protein	Hormones	Stress	Cold, Drought, Salinity	ABA			COLD-ABA	COLD-ABA	sig-global
PPN051A01	-0.380735		CS-glob9		CS1 LS>S	CS2 LS>S			-0.5315	0.1752		PPN051A01-T7_c_s	At2g37200	AT2G28370	expressed protein, contains Pfam PF04535 : Domain of unknown function (DUF588); similar to putati...			PP_YEa0034D11		DY639140	PU1_plate11_F06 PU1 Prunus persica cDNA similar to weakly similar to (AY143955) At2g28370/T1B3.11...	DY634121	Expressed protein [Arabidopsis thaliana (Mouse-ear cress)]	DY638058	unknown function	Unknown membrane protein	Hormones	Stress	Cold	ET			COLD	COLD	sig-global
PPN025A06	-0.380243		CS-glob9		CS1 LS>S				0.2291	0.5852	RG gene	CL782Contig1	Plasma membrane ATPase	AT2G24520	AHA5 | ATPase, plasma membrane-type, putative / proton pump, putative, strong similarity to P-typ...	Arabidopsis H(+), -ATPase 5 (AHA5),				DY637644	Prunus persica mRNA for plasma membrane H+ ATPase (PPA2 gene)	AJ271438.1	Plasma membrane H+ ATPase [Prunus persica (Peach)]	TA4333_3760	Energy production	plasma membrane ATP production	Hormones	Stress	Cold, Drought, Salinity	ABA			COLD-ABA	COLD-ABA	sig-global
PPN047H09	-0.379639		CS-glob10		CS1 LS>S				0.4005	0.3254	RG gene	PPN047H09-T7_c_s	Probable oxidoreductase At4g09670	AT4G09670	oxidoreductase family protein, similar to AX110P (Daucus carota) GI:285739; contains Pfam profile...										Secondary metabolism	Unknown oxydoreductase		Stress	Cold				COLD	COLD	sig-global
PPN011C06	-0.379425		CS-glob10						#N/A	#N/A		PPN011C06-T7_c_s	Photosystem II stability/assembly factor HCF136, chloroplast precursor	AT5G23120	photosystem II stability/assembly factor, chloroplast (HCF136), identical to SP:O82660 Photosyste...	(HCF136),									Energy production	Photosyntethic machinery		Stress	Cold, Pathogen				COLD	COLD	sig-global
PPN054E06	-0.379268		CS-glob9		CS1 LS>S				-0.1592	0.7065		PPN054E06-T7_c_s	Putative tetratricopeptide repeat protein	AT4G30480	tetratricopeptide repeat (TPR)-containing protein, similar to SP:Q99614 Tetratricopeptide repeat ...			UD_S4_pcpl6D5Enea		DY638681	PU2_plate27_O11 PU2 Prunus persica cDNA similar to identical to Oryza sativa (japonica cultivar-g...	DY638681	Hypothetical protein AT4g30480 [Arabidopsis thaliana (Mouse-ear cress)]	TA7547_3760	Unknown function	Unknown tetratricopeptide protein	Hormones	Stress	Cold, Pathogen	ABA			COLD-ABA	COLD-ABA	sig-global
PPN053A11	-0.379193		CS-glob10						-0.294	0.4796		PPN053A11-T7_c_s	Nudix hydrolase 14, mitochondrial precursor	AT4G11980	ATNUDT14 | MutT/nudix family protein, low similarity to SP:P54570 ADP-ribose pyrophosphatase (EC ...	AT Nudix hydrolase homolog 14 (atnudt14 ), AT NUDIX HYDROLASE HOMOLOG 14 (ATNUDX14 ),		PP_LEa0003E19f		BU039594	PP_LEa0003E19f Peach developing fruit mesocarp Prunus persica cDNA clone PP_LEa0003E19f, mRNA seq...	BU039594	Nudix hydrolase 14, mitochondrial precursor [Arabidopsis thaliana (Mouse-ear cress)]	TA7399_3760	Other carbohydrate metabolism	sucrose and starch metabolism		Stress	Cold				COLD	COLD	sig-global
PPN035H07	-0.379035		CS-glob10						-0.5057	0.2011		PPN035H07-T7_c_s	Patellin-3	AT1G72160	SEC14 cytosolic factor family protein / phosphoglyceride transfer family protein, similar to GI:8...			S316L8		BU042434	AJ822866 S3 Prunus persica cDNA clone S316L8, mRNA sequence	AJ822866	Patellin-5 [Arabidopsis thaliana (Mouse-ear cress)]	AJ822866	Trafficking machinery and membrane dynamics	Secretory pathway-exosome/ Cell plate		Stress	Cold, Pathogen				COLD	COLD	sig-global
PP1009B12	-0.37867		CS-glob10		CS1 LS>S				-0.1644	0.6972		PP1009B12-T7_c_s	Protein phpsphatase 2C	AT3G11410	protein phosphatase 2C, putative / PP2C, putative, identical to protein phosphatase 2C (PP2C) GB:...	AT PROT PHOSPHATASE 2CA (ATPP2CA ), (AHG3 ), AT PROT PHOSPHATASE 2CA (PP2CA ),				DY635609	PU1_plate47_J06 PU1 Prunus persica cDNA similar to expressed mRNA inferred from protein phosphata...	DY635609	Protein phosphatase 2C [Nicotiana tabacum (Common tobacco)]	TA4906_3760	Signal transduction pathway	ABA signaling/reversible protein dephosphorilation	Hormones	Stress	Cold, Drought, Salinity	ABA		cold&ABA regulons	COLD-ABA	COLD-ABA	sig-global
[truncated: 2,542 more rows]
