# Supplementary material for: A Bulk Segregant Gene Expression Analysis of a Peach Population Reveals Components of the Underlying Mechanism of the Fruit Cold Response
Source: PLoS One. 2014 Mar 5;9(3):e90706. doi: 10.1371/journal.pone.0090706 (PMC3944608; doi:10.1371/journal.pone.0090706)
Supplement: Table S5 — Arabidopsis genes reported as members of the cold and dehydration regulons. 1236 genes distributed in the regulons of CBF, ZAT12, HOS9, HOS15, GI for cold; ESK1 for cold-dehydration and AREB/ABF, MYC-MYB, DREB2, ZF-HD/NAC and CBF4 for dehydration. (XLS) [file pone.0090706.s005.xls]

## Sheet: ARabCold-ABA-stress regulons
Cold regulons (1)	Cold regulon (2)	Cold regulon (3)	Cold regulon (4)	Cold regulon (5)	Cold regulon (6)	ABA dependent regulons (1)	ABA dependent regulons (2)	ABA dependent regulons (3)	ABA independent regulons	Locus	Description	NAME	Refferences		Function
					ICE1 regulon					At4g04610	Encodes a protein disulfide isomerase-like (PDIL) protein, a member of a multigene family within the thioredoxin (TRX) superfamily. This protein also belongs to the adenosine 5'-phosphosulfate reductase-like (APRL) group.	2009-04-01	Lee 2005
					ICE1 regulon					At4g39940	adenosine-5-phosphosulfate-kinase	AKN2	Lee 2005
			ESK1 regulon							AT4G37610	BTB and TAZ domain protein. Located in cytoplasm and expressed in fruit, flower and leaves.	bt5	Xin 2007
					ICE1 regulon					At5g09440	EXORDIUM LIKE 4	EXL4	Lee 2005
			ESK1 regulon				CBF4/DREB1 pathway			AT5G61160	transferase family protein, similar to anthocyanin 5-aromatic acyltransferase	AACT1	Nelson 2007, Xin 2007
CBF regulon			ESK1 regulon						ZF-HD /NAC regulon	At1g58360	Encodes AAP1 (amino acid permease 1), a neutral amino acid transporter expressed in seeds. Functions in amino acid uptake into embryos.	AAP1	Tran 2004, Vogel 2005, Xin 2007	Up-regulated
					ICE1 regulon					At1g13560	Encodes aminoalcoholphosphotransferase AAPT1.	AAPT1	Lee 2005
					ICE1 regulon					At1g67080	Involved in the photoprotection of PSII. aba4-1 mutant completely lacks neoxanthin,a component of the chromophore of the peripheral antenna system in PSII. Expresses neoxanthin synthase activity involved in the neoxanthin biosynthesis, an intermediary in the abscisic acid biosynthesis.	ABA4	Lee 2005
						AREB/ABF regulon				AT4G34000	Encodes an ABA-responsive element-binding protein with similarity to transcription factors that is expressed in response to stress and abscisic acid.	ABF3	Kang 2002, Brady 2003, Kim 2004		transcription factor
			ESK1 regulon			AREB/ABF regulon regulation				AT4G26080	Involved in abscisic acid (ABA) signal transduction. Negative regulator of ABA promotion of stomatal closure.	ABI1	Gosti 1999, v		transcription factor
			ESK1 regulon			AREB/ABF regulon regulation				AT5G57050	Encodes a protein phosphatase 2C and is involved in ABA signal transduction. Binds fibrillin preprotein in vitro and in vivo.	ABI2	Leung 1997, Xin 2007
						AREB/ABF regulon regulation				AT3G24650	Homologous to the maize transcription factor Viviparous-1. Full length ABI3 protein binds to the highly conserved RY motif [DNA motif CATGCA(TG)], present in many seed-specific promoters, and the B3 domains of this transcription factor is necessary for the specific interaction with the RY element. Transcriptional activity of ABI3 requires the B3 DNA-binding domain and an activation domain. In add…	ABI3	Lopez-Molina 2002, Brady 2003, Suzuki 2003, Nakashima 2006		transcription factor
						AREB/ABF regulon regulation				AT2G40220	encodes a member of the DREB subfamily A-3 of ERF/AP2 transcription factor family (ABI4). The protein contains one AP2 domain. There is only one member in this family. Involved in abscisic acid (ABA) signal transduction, ABA-mediated glucose response, and hexokinase-dependent sugar responses. Expressed most abundantly in developing siliques and to a lesser degree in seedlings.	ABI4	Bossi 2009		transcription factor
					ICE1 regulon	AREB/ABF regulon regulation				AT2G36270	Encodes a member of the basic leucine zipper transcription factor family, involved in ABA signalling during seed maturation and germination. The Arabidopsis abscisic acid (ABA)-insensitive abi5 mutants have pleiotropic defects in ABA response, including decreased sensitivity to ABA inhibition of germination and altered expression of some ABA-regulated genes. Comparison of seed and ABA-inducible v…	ABI5	Finkelstein 2000, Lopez-Molina 2002, Lee 2005, Bossi 2009, Bu 2009		transcription factor
						AREB/ABF regulon regulation				AT3G08550	mutant is Dwarfed and shows defects in cell elongation; Cellulose deficient; Plasma Membrane Protein	ABI8	Brocard-Gifford 2004		transcription factor
		HOS15 regulon			ICE1 regulon					At1g27770	Encodes a chloroplast envelope Ca2+-ATPase with an N-terminal autoinhibitor.	ACA1	Lee 2005, Zhu 2008
CBF regulon					ICE1 regulon					At5g57110	Arabidopsis-autoinhibited Ca2+ -ATPase, isoform 8, contains all of the characteristic motifs of Ca2+ -transporting P-type Ca2+ -ATPases and is localized to the plasma membrane.	ACA8	Vogel 2005, Lee 2005
CBF regulon										At2g22810	key regulatory enzyme in the biosynthesis of the plant hormone ethylene. ACS4 is specifically induced by indoleacetic acid (IAA).	ACC synthase 4	Vogel 2005
CBF regulon			ESK1 regulon	ZAT12 regulon						At4g14400	encodes a novel protein with putative ankyrin and transmembrane regions. It is a member of one of the largest uncharacterized gene families in higher plants. The gene is involved in resistance to Pseudomonas syringae.	ACD6	Vogel 2005, Xin 2007
CBF regulon										At1g08570	Encodes a member of the thioredoxin family protein. Located in the chloroplast. Shows high activity towards the chloroplast 2-Cys peroxiredoxin A, and poor activity towards the chloroplast NADP-malate dehydrogenase.	ACHT4	Vogel 2005
			ESK1 regulon							AT5G61440	Encodes a member of the thioredoxin family protein. Located in the chloroplast.	ACHT5	Xin 2007
								MYB-MYC REGULON		At2g19590	encodes a protein whose sequence is similar to 1-aminocyclopropane-1-carboxylate oxidase	ACO1	Abe 2003
CBF regulon regulation										At3g07740	encodes a transcriptional adaptor ADA2a that interacts with histone acetyltransferase GCN5 homolog and CBF1	ADA2A	Stockinger 2001, Konstantinos 2003, Mao 2006		adaptor-transcriptional
CBF regulon					ICE1 regulon					At2g16700	actin depolymerizing factor 5 (ADF5)	ADF5	Vogel 2005, Lee 2005
	HOS9 regulon									At1g51700	Dof zinc finger protein	ADOF1	Zhu 2004
		HOS15 regulon								At1g33560	Encodes a NBS-LRR disease resistance protein that possesses N-terminal kinase subdomains. Activation tagged mutant of ADR1 showed elevated levels of SA and reactive oxygen species in addition to number of defense gene transcripts. Exhibits resistance to number of microbial pathogens.	ADR1	Zhu 2008
		HOS15 regulon								At5g04720	ADR1-like 2 (ADR1-L2); FUNCTIONS IN: protein binding, nucleoside-triphosphatase activity, nucleotide binding, ATP binding; INVOLVED IN: defense response, apoptosis;	ADR1-L2	Zhu 2008
							CBF4/DREB1 pathway			AT1G06080	homologous to delta 9 acyl-lipid desaturases of cyanobacteria and acyl-CoA desaturases of yeast and mammals. expression down-regulated by cold temperature.	ADS1	Nelson 2007
CBF regulon										At2g31360	Delta 9desaturase	ADS2	Maruyama 2004
		HOS15 regulon								At1g72280	endoplasmic reticulum oxidoreductin 1 family protein	AERO1	Zhu 2008
			ESK1 regulon		ICE1 regulon	AREB/ABF regulon regulation				AT1G69260	ABI FIVE BINDING PROTEIN (AFP1); INVOLVED IN: abscisic acid mediated signaling; LOCATED IN: nucleus; EXPRESSED IN: 19 plant structures; EXPRESSED DURING: 10 growth stages; CONTAINS InterPro DOMAIN/s: Protein of unknown function DUF1675 (InterPro:IPR012463); BEST Arabidopsis thaliana protein match is: AFP2 (ABI FIVE BINDING PROTEIN 2	AFP1	Lee 2005, Xin 2007, Garcia 2008, Miura 2009
						AREB/ABF regulon regulation				AT1G13740	Encodes a member of a small plant-specific gene family whose members interact with ABI5 and appear to be involved in mediating stress responses. AFP2 mutants affect a number of ABA mediated processes such as germination and response to osmotic and sugar stress. AFP2 nuclear localization is stress dependent.	AFP2	Garcia 2008, Lopez-Molina 2009
			ESK1 regulon							AT3G29575	ABI FIVE BINDING PROTEIN 3	AFP3	Xin 2007
					ICE1 regulon					At3g66656	MADS-box protein	AGL91	Lee 2005
			ESK1 regulon							AT2G22470	arabinogalactan-protein (AGP2)	AGP2	Xin 2007
					ICE1 regulon					At5g18690	ARABINOGALACTAN PROTEINS 25	AGP25	Lee 2005
					ICE1 regulon					At3g06360	arabinogalactan-protein	AGP27	Lee 2005
		HOS15 regulon								At1g35230	arabinogalactan-protein (AGP5)	AGP5	Zhu 2008
					ICE1 regulon					At5g35750	Encodes histidine kinase AHK2.	AHK2	Lee 2005
			ESK1 regulon							AT5G67110	encodes a myc/bHLH transcription factor-like protein. Gene product is involved in fruit dehiscence. Mutant siliques fail to dehisce.	ALC	Xin 2007		transcription factor
			ESK1 regulon						ZF-HD /NAC regulon	At1g54100	Aldehyde dehydrogenase homolog, putative	ALDH7B4	Tran 2004, Xin 2007
		HOS15 regulon								At1g34180	no apical meristem (NAM) family protein	anac016	Zhu 2008		transcription factor
									ZF-HD /NAC regulon regulation	AT1G52890	encodes a NAC transcription factor whose expression is induced by drought, high salt, and abscisic acid. This gene binds to ERD1 promoter in vitro.	ANAC019	Tran 2004, Tran 2006		transcription factor
		HOS15 regulon								At2g17040	No apical meristem (NAM) protein family Arabidopsis NAC domain containing protein 36	anac036	Zhu 2004, Zhu 2008		transcription factor
					ICE1 regulon					At2g33480	No apical meristem (NAM) protein family	ANAC041	Lee 2005		transcription factor
					ICE1 regulon					At3g10500	Arabidopsis NAC domain containing protein 53 (anac053	anac053	Lee 2005		transcription factor
									ZF-HD /NAC regulon regulation	AT3G15500	Encodes an ATAF-like NAC-domain transcription factor that doesn't contain C-terminal sequences shared by CUC1, CUC2 and NAM. Note: this protein (AtNAC3) is not to be confused with the protein encoded by locus AT3G29035, which, on occasion, has also been referred to as AtNAC3.	ANAC055/ATNAC3	Tran 2004, Tran 2006		transcription factor
	HOS9 regulon									At3g44350	No apical meristem (NAM) protein family	anac061	Zhu 2004		transcription factor
	HOS9 regulon									At3g49530	No apical meristem (NAM) protein family	anac062	Zhu 2004		transcription factor
			ESK1 regulon						ZF-HD /NAC regulon regulation	AT4G27410	Encodes a NAC transcription factor induced in response to dessication. It is localized to the nucleus and acts as a transcriptional activator in ABA-mediated dehydration response.	ANAC072/RD26	Tran 2004, Tran 2006, Xin 2007		transcription factor
			ESK1 regulon							AT5G22290	no apical meristem (NAM) family protein	anac089	Xin 2007		transcription factor
	HOS9 regulon									At5g22380	No apical meristem (NAM) protein family	anac090	Zhu 2004		transcription factor
					ICE1 regulon					At5g24590	No apical meristem (NAM) protein family	ANAC091/TIP	Lee 2005		transcription factor
		HOS15 regulon	ESK1 regulon							At5g54610	nduced in response to Salicylic acid. Belongs to the ankyrin repeat protein family.	ANK	Xin 2007, Zhu 2008
			ESK1 regulon							AT1G35720	Encodes a member of the annexin gene family, a diverse, multigene family of calcium-dependent, membrane-binding proteins. The protein was determined to have peroxidase activity. This activity is thought to be dependent on the presence of post-translational modifications (most likely phosphorylation). The protein was shown to be present as a mixture of monomer and homodimer. The homodimerization s…	ANNAT1	Xin 2007
		HOS15 regulon								At2g32800	AP4.3A; FUNCTIONS IN: protein serine/threonine kinase activity, protein tyrosine kinase activity, protein kinase activity, ATP binding; INVOLVED IN: protein amino acid phosphorylation; LOCATED IN: plasma membrane;	AP4.3A	Zhu 2008
					ICE1 regulon					At2g28930	protein serine/threonine kinase activity,	APK1B	Lee 2005
	HOS9 regulon									At1g14370	protein kinase (APK2a)	APK2a	Zhu 2004
			ESK1 regulon							AT4G39210	Encodes the large subunit of ADP-Glucose Pyrophosphorylase which catalyzes the first, rate limiting step in starch biosynthesis. The large subunit plays a regulatory role whereas the small subunit (ApS) is the catalytic isoform. Four isoforms (ApL1-4) have been identified. ApL3 is the major large subunit isoform present in inflorescences, fruits and roots.	APL3	Xin 2007
			ESK1 regulon							AT2G21590	Encodes the large subunit of ADP-glucose pyrophosphorylase, the enzyme which catalyzes the first and limiting step in starch biosynthesis. The large subunit plays a regulatory role whereas the small subunit (ApS) is the catalytic isoform. Four isoforms of the large subunit (ApL1-4) have been described.	APL4	Xin 2007
					ICE1 regulon					At4g18020	pseudo-response regulator APRR1(TOC1)	APRR2	Lee 2005
					ICE1 regulon					At1g05610	Encodes the small subunit of ADP-glucose pyrophosphorylase. The small subunit is the catalytic isoform responsible for ADP-glucose pyrophosphorylase activity. The presence of the small subunit is required for large subunit stability. Two isoforms of the small subunit (ApS1 and ApS2) have been described. ApS2 is a minor small subunit isoform present in all plant tissues tested.	APS2	Lee 2005
					ICE1 regulon					At1g28670	lipase	ARAB-1	Lee 2005
						AREB/ABF regulon regulation				AT1G45249	Leucine zipper transcription factor that binds to the abscisic acid (ABA)–responsive element (ABRE) motif in the promoter region of ABA-inducible genes. Enhances drought tolerance in vegetative tissues. Required for normal glucose response. Localized in the nucleus. Expressed constitutively in roots, leaf vascular tissues, and hydathodes or in all tissues under stress conditions. It's phosphoryla…	AREB1/ABF2	Uno 2002, Fujita 2005		transcription factor
						AREB/ABF regulon regulation				AT3G19290	bZIP transcription factor with specificity for abscisic acid-responsive elements (ABRE). Mediate ABA-dependent stress responses.	AREB2/ABF4	Choi 2002, Uno 2002, Kang 2002, Kim 2004, Choi 2005		transcription factor
								MYB-MYC REGULON		At5g19550	Aspartate aminotransferase Asp2 , Nitrogen metabolism. Major cytosolic isoenzyme controlling aspartate biosynthesis in the light.	ASP2	Abe 2003
			ESK1 regulon							AT1G23090	Encodes AST91 mRNA for sulfate transporter.	AST91	Xin 2007
			ESK1 regulon							AT3G28290	Encodes a protein with sequence similarity to integrins. Localized to the cytoplasm and plasma membrane. Expressed in all tissues assayed.	AT14A	Xin 2007
									ZF-HD /NAC regulon	At4g27160	NWMU3-2S albumin3 precursor	AT2S3	Tran 2004
					ICE1 regulon					At5g16200	hypothetical protein	AT5G16200	Lee 2005
					ICE1 regulon					At4g18010	Encodes an inositol polyphosphate 5-phosphatase that appears to have Type I activity. It can dephosphorylate IP3(inositol(1,4,5)P3) and IP4 (inositol(1,3,4,5)P4), but it does not appear to be active against phosphatidylinositol 4,5 bisphosphate. Overexpression of this gene renders plants insensitive to ABA in germination and growth assays.	AT5PTASE2/IP5IIP	Lee 2005
						AREB/ABF regulon				At1g75940	ncodes a protein similar to the BGL4 beta-glucosidase from Brassica napus. The ATA27 protein is predicted to have an ER retention signal and an acidic isoelectric point, suggesting that it may be localized to the ER lumen.	ATA27/BGLU20	Umezawa 2004
CBF regulon				ZAT12 regulon	ICE1 regulon			MYB-MYC REGULON		At1g77120	Catalyzes the reduction of acetaldehyde using NADH as reductant. Requires zinc for activity. Dimer. Anaerobic response polypeptide (ANP). Fermentation. The protein undergoes thiolation following treatment with the oxidant tert-butylhydroperoxide	ATADH1	Abe 2003, Vogel 2005, Lee 2005	Up-regulated
						AREB/ABF regulon			ZF-HD /NAC regulon	At1g10070	Branched-chain amino acid aminotransferase	ATBCAT-2	Tran 2004, Furihata 2006
					ICE1 regulon					At5g20230	Al-stress-induced gene	ATBCB	Lee 2005
			ESK1 regulon							AT3G13790	Encodes a protein with invertase activity.	ATBFRUCT1	Xin 2007
CBF regulon										At1g59530	bZIP protein	ATBZIP4	Vogel 2005	Up-regulated
	HOS9 regulon				ICE1 regulon					At2g41010	Encodes a novel calmodulin binding protein whose gene expression is induced by dehydration and ionic (salt) and non-ionic (mannitol) osmotic stress. Lines over-expressing this gene are more sensitive and anti-sense lines are more tolerant to osmotic stress, suggesting this gene may be a negative regulator of response to osmotic stress.	ATCAMBP25	Zhu 2004, Lee 2005
CBF regulon							CBF4/DREB1 pathway			At4g15130	putative phosphocholine cytidylyltransferase (AtCCT2)	AtCCT2	Vogel 2005, Nelson 2007
CBF regulon										At1g19670	Chlorophyllase is the first enzyme involved in chlorophyll degradation. It catalyzes the hydrolysis of the ester bond to yield chlorophyllide and phytol. AtCLH1 lacks a typical signal sequence for the chloroplast. Its expression is induced rapidly by methyljasmonate, a known promoter of senescence and chlorophyll degradation	ATCLH1	Zhu 2004, Vogel 2005
			ESK1 regulon		ICE1 regulon					AT5G49480	AtCP1 encodes a novel Ca2+-binding protein, which shares sequence similarities with calmodulins. The expression of AtCP1 is induced by NaCl.	ATCP1	Lee 2005, Xin 2007
			ESK1 regulon							AT4G16590	encodes a gene similar to cellulose synthase	ATCSLA01	Xin 2007
CBF regulon										At5g12140	cysteine protease inhibitor (cystatin), putative	ATCYS1	Vogel 2005	Up-regulated
					ICE1 regulon					At5g63770	a member of the diacylglycerol kinase gene family. Encodes a functional diacylglycerol kinase. Involved in root elongation and plant development. Gene expression is induced by wounding or cold.	ATDGK2	Lee 2005
						AREB/ABF regulon				AT3G51810	Encodes a ABA-inducible protein that accumulates during seed maturation, in parallel with its corresponding mRNA but with a 3 d delay. During germination, AtEm1 protein undergoes two successive cleavages before being degraded. Both proteins are more stable than the corresponding mRNA. The gene can be activated by the basic leucine zipper transcription factor ABI5. Expressed predominantly in prova…	AtEm1	Carles 2002, Lopez-Molina 2002,		transcription factor
						AREB/ABF regulon				AT2G40170	Encodes a group 1 LEA gene that is activated by direct binding of ABI5 to its promoter and is involved in response to ABA. Is required for normal seed development. Involved in regulating the timing of dessication tolerance and rate of water loss during seed maturation.	AtEm6	Carles 2002, Lopez-Molina 2002,
						AREB/ABF regulon				AT3G20310	Encodes a member of the ERF (ethylene response factor) subfamily B-1 of ERF/AP2 transcription factor family (ATERF-7). The protein contains one AP2 domain. Phosphorylated by PKS3 in vitro. Involved in ABA-mediated responses. Acts as a repressor of GCC box–mediated transcription together with AtSin3 and HDA19.	AtERF7	Song 2005		transcription factor
					ICE1 regulon					At3g45970	expansin protein family (EXPL1)	ATEXLA1	Lee 2005
	HOS9 regulon									At3g55150	member of EXO70 gene family, putative exocyst subunits, conserved in land plants. Arabidopsis thaliana contains 23 putative EXO70 genes, which can be classified into eight clusters on the phylogenetic tree.	ATEXO70H1	Zhu 2004
					ICE1 regulon					At3g09520	exocyst subunit EXO70 family	ATEXO70H4	Lee 2005
CBF regulon										At1g69530	expansin (EXP1)	ATEXPA1	Vogel 2005	Down-regulated
			ESK1 regulon							AT1G26770	expansin, putative (EXP10)	ATEXPA10	Xin 2007
CBF regulon					ICE1 regulon					At4g38580	heavy-metal-associated domain-containing protein / copper chaperone (CCH)-related,Farnesylated protein	ATFP6	Maruyama 2004 , Vogel 2005, Lee 2005
					ICE1 regulon					At1g67830	Encodes a protein with α-fucosidase activity. The activity was assessed on 2'-fucosyl-lactitol. AtFXG1 was able to remove the t-fucosyl residues of XXFG xyloglucan oligosaccharides.	ATFXG1	Lee 2005
	HOS9 regulon									At1g30040	Encodes a gibberellin 2-oxidase. AtGA2OX2 expression is responsive to cytokinin and KNOX activities.	ATGA2OX2	Zhu 2004
CBF regulon										At5g48400	glutamate receptor family (ATGLR1.2)	ATGLR1.2	Vogel 2005	Up-regulated
									DREB2 pathway	At2g47180	Arabidopsis thaliana galactinol synthase 1 (AtGolS1)	AtGolS1	Sakuma 2006, Qin 2008
			ESK1 regulon						DREB2 pathway	At1g56600	AtGolS2, putative galactinol synthase	ATGOLS2	Sakuma 2006, Xin 2007
CBF regulon					ICE1 regulon	AREB/ABF regulon	CBF4/DREB1 pathway		DREB2 pathway	At1g09350	AtGolS3, putative galactinol synthase	AtGolS3	Taji 2002, Fowler 2002, Maruyama 2004, Umezawa 2004, Vogel 2005, Lee 2005, Sakuma 2006, Nelson 2007
CBF regulon										At1g60470	Putative galactinol synthase	AtGolS4	Fowler 2002, Vogel 2005	Up-regulated
CBF regulon										At2g21660	Encodes a small glycine-rich RNA binding protein that is part of a negative-feedback loop through which AtGRP7 regulates the circadian oscillations of its own transcript. Gene expression is induced by cold. GRP7 appears to promote stomatal opening and reduce tolerance under salt and dehydration stress conditions, but, promotes stomatal closing and thereby increases stress tolerance under conditio…	AtGRP7	Maruyama 2004
	HOS9 regulon									At3g03190	ncodes glutathione transferase belonging to the phi class of GSTs.	ATGSTF11	Zhu 2004
			ESK1 regulon							AT5G17220	glutathione S-transferase, putative	ATGSTF12	Xin 2007
			ESK1 regulon							AT2G02930	Encodes glutathione transferase belonging to the phi class of GSTs	ATGSTF3	Xin 2007
		HOS15 regulon	ESK1 regulon							At1g02930	Encodes glutathione transferase belonging to the phi class of GSTs.	ATGSTF6/ERD11	Xin 2007, Zhu 2008
					ICE1 regulon					At3g43800	Encodes glutathione transferase belonging to the tau class of GSTs	ATGSTU27	Lee 2005
			ESK1 regulon							AT3G61890	homeobox-leucine zipper protein 12 (HB-12) / HD-ZIP transcription factor 12	ATHB-12	Xin 2007		transcription factor
						AREB/ABF regulon regulation				AT5G65310	Encodes a class I HDZip (homeodomain-leucine zipper) protein that is a positive regulator of ABA-responsiveness, mediating the inhibitory effect of ABA on growth during seedling establishment.	ATHB5	Johannesson 2003		transcription factor
						AREB/ABF regulon regulation				AT2G22430	Encodes a homeodomain leucine zipper class I (HD-Zip I) protein that is a target of the protein phosphatase ABI1 and regulates hormone responses in Arabidopsis.	ATHB6	Söderman 1999, Himmelbach 2002		transcription factor
			ESK1 regulon							AT2G46680	encodes a putative transcription factor that contains a homeodomain closely linked to a leucine zipper motif. Transcript is detected in all tissues examined. Is transcriptionally regulated in an ABA-dependent manner and may act in a signal transduction pathway which mediates a drought response.	ATHB-7	Xin 2007		transcription factor
						AREB/ABF regulon regulation				AT4G38130	Encodes a histone deacetylase that enhances AtERF7-mediated transcriptional repression. Binds SIM3 and ERF7. Expressed in the nucleus in most tissues examined and throughout the life of the plant. Involved in jasmonic acid and ethylene dependent pathogen resistance. The sequence in GenBank has 17 AG dinucleotide repeats missing, which is also missing in Ler shotgun sequence from Cereon. Although …	ATHD1/HDA1/HDA19	Song 2005		transcription factor
			ESK1 regulon							AT5G43840	heat shock transcription factor family protein	AT-HSFA6A	Xin 2007		transcription factor
			ESK1 regulon		ICE1 regulon					AT3G24520	heat shock transcription factor family protein	AT-HSFC1	Lee 2005, Xin 2007		transcription factor
CBF regulon						AREB/ABF regulon				At1g74520	Part of the AtHVA22a family. Protein expression is ABA- and stress-inducible.	AtHVA22a	Chen 2002, Vogel 2005	Up-regulated
CBF regulon										At5g50720	Encodes one of five HVA22 homologs in Arabidopsis. HVA22 is an ABA- and stress-inducible gene first isolated from barley. Members of this gene family have only been found in eukaryotes. AtHVA22e mRNA is upregulated to varying degrees in response to cold stress, salt stress, ABA treatment or dehydration.id-induced-like protein (AtHVA22e)	AtHVA22e	Vogel 2005	Up-regulated
					ICE1 regulon					At1g25250	Arabidopsis thaliana Indeterminate(ID)-Domain 16	AtIDD16	Lee 2005
	HOS9 regulon									At3g16720	RING-H2 protein induced after exposure to chitin or inactivated crude cellulase preparations.	ATL2	Zhu 2004
					ICE1 regulon					At3g19960	member of Myosin-like proteins	ATM1	Lee 2005
					ICE1 regulon					At2g01910	Binds microtubules. Induces a crisscross mesh of microtubules, not bundles. Not involved in microtubule polymerization nor nucleation. Localizes to mitochondria.	ATMAP65-6	Lee 2005
			ESK1 regulon							AT1G64660	Encodes a functional methionine gamma-lyase, a cytosolic enzyme catalyzes the degradation of methionine into methanethiol, alpha-ketobutyrate and ammonia. The catabolism of excess methionine is important to methionine homeostasis.	ATMGL	Xin 2007
		HOS15 regulon								At3g13100	ABC transporter family protein	ATMRP7	Zhu 2008
			ESK1 regulon						ZF-HD /NAC regulon	At4g04840	methionine sulfoxide reductase domain-containing protein / SeIR domain-containing protein	ATMSRB6	Tran 2006, Xin 2007
								MYB-MYC REGULON		At4g21830	methionine sulfoxide reductase domain-containing protein / SeIR domain-containing protein	ATMSRB7	Abe 2003
		HOS15 regulon								At4g21850	methionine sulfoxide reductase domain-containing protein / SeIR domain-containing protein	ATMSRB9	Zhu 2008
			ESK1 regulon							AT1G06180	member of MYB3R- and R2R3- type MYB- encoding genes	ATMYB13	Xin 2007		transcription factor
								MYB-MYC REGULON regulation		AT2G47190	Encodes a MYB transcription factor that possesses an R2R3 MYB DNA binding domain and is known to regulate the expression of salt- and dehydration-responsive genes. Has been shown to bind calmodulin.	AtMYB2	Abe 2003		transcription factor
			ESK1 regulon							AT1G18710	Member of the R2R3 factor gene family.	AtMYB47	Xin 2007		transcription factor
					ICE1 regulon			MYB-MYC REGULON regulation		AT1G32640	Encodes a MYC-related transcriptional activator with a typical DNA binding domain of a basic helix-loop-helix leucine zipper motif. Binds to an extended G-Box promoter motif. Its transcription is induced by dehydration stress and ABA treatment. Negative regulator of blue light–mediated photomorphogenic growth and blue and far-red-light–regulated gene expression. Positive regulator of lateral root…	AtMYC2/rd22BP1/JIN	Abe 2003, Lee 2005		transcription factor
					ICE1 regulon					At1g10170	Encodes AtNFXL1, a homologue of the putative human transcription repressor NF-X1. Functions as a negative regulator of the trichothecene phytotoxin-induced defense response.	ATNFXL1	Lee 2005		transcription factor
CBF regulon										At5g14570	similar to trans-membrane nitrate transporter protein	ATNRT2.7	Vogel 2005	Up-regulated
	HOS9 regulon									At1g73540	MutT/nudix family protein	atnudt21	Zhu 2004
		HOS15 regulon								At2g04450	Arabidopsis thaliana Nudix hydrolase homolog 6 (ATNUDT6); FUNCTIONS IN: ADP-ribose diphosphatase activity, hydrolase activity, NAD or NADH binding; INVOLVED IN: response to other organism	ATNUDT6	Zhu 2008
CBF regulon										At5g47650	Encodes an ADP-ribose pyrophosphatase that confers enhanced tolerance to oxidative stress.	ATNUDX2	Vogel 2005	Up-regulated
			ESK1 regulon							AT1G16390	ARABIDOPSIS THALIANA ORGANIC CATION/CARNITINE TRANSPORTER 3 (ATOCT3)	ATOCT3	Xin 2007
CBF regulon										At2g28900	Encodes AtOEP16, a 16-KDa plastid outer membrane protein involved in plastid import of protochlorophyllide oxidoreductase A. Predominantly expressed in leaves and is also inducible by cold treatment.	ATOEP16-1	Fowler 2002, Vogel 2005
					ICE1 regulon					At3g24550	encodes an ortholog of Brassica napus proline extensin-like receptor kinase. Expression of the brassica gene is induced by wounding and fungal infection.	ATPERK1	Lee 2005
		HOS15 regulon		ZAT12 regulon	ICE1 regulon					At4g02330	ATPMEPCRB; FUNCTIONS IN: pectinesterase activity; INVOLVED IN: response to salt stress; LOCATED IN: endomembrane system, cell wall;	ATPMEPCRB	Vogel 2005, Lee 2005, Zhu 2008
					ICE1 regulon					At1g63090	Phloem protein 2-A11	AtPP2-A11	Lee 2005
					ICE1 regulon					At1g65390	ARABIDOPSIS THALIANA PHLOEM PROTEIN 2 A5	ATPP2-A5	Lee 2005
					ICE1 regulon					At2g22860	Phytosulfokine 2 precursor, coding for a unique plant peptide growth factor.	ATPSK2	Lee 2005
			ESK1 regulon							AT5G65870	Probable phytosulfokines 5 precursor, coding for a unique plant peptide growth factor.	ATPSK5	Xin 2007
	HOS9 regulon									At1g19770	Member of a family of proteins related to PUP1, a purine transporter. May be involved in the transport of purine and purine derivatives such as cytokinins, across the plasma membrane.	ATPUP14	Zhu 2004
	HOS9 regulon		ESK1 regulon							AT1G57990	Member of a family of proteins related to PUP1, a purine transporter. May be involved in the transport of purine and purine derivatives such as cytokinins, across the plasma membrane.	ATPUP18	Zhu 2004, Xin 2007
CBF regulon		HOS15 regulon			ICE1 regulon					At4g31500	Encodes an oxime-metabolizing enzyme in the biosynthetic pathway of glucosinolates. Is required for phytochrome signal transduction in red light. Mutation confers auxin overproduction.	ATR4/CYP83B1	Vogel 2005, Lee 2005, Zhu 2008
			ESK1 regulon							AT3G09910	Ras-related GTP-binding protein, putative	ATRABC2B	Xin 2007
					ICE1 regulon					At3g18610	RAN GTPASE-ACTIVATING PROTEIN 1	ATRANGAP1	Lee 2005
			ESK1 regulon							AT1G75250	ARABIDOPSIS RAD-LIKE 6 (ATRL6); FUNCTIONS IN: transcription factor activity	ATRL6	Xin 2007		transcription factor
CBF regulon							CBF4/DREB1 pathway			At3g05650	Receptor Like Protein 32 (AtRLP32);	AtRLP32	Vogel 2005, Nelson 2007
CBF regulon							CBF4/DREB1 pathway			At3g05660	Receptor Like Protein 33 (AtRLP33);	AtRLP33	Vogel 2005, Nelson 2008
					ICE1 regulon					At3g23110	Receptor Like Protein 37	AtRLP37	Lee 2005
		HOS15 regulon								At4g04220	disease resistance family protein	AtRLP46	Zhu 2008
		HOS15 regulon								At4g13900	pseudogene, similar to NL0D	AtRLP49	Zhu 2008
									ZF-HD /NAC regulon	At2g43510	Member of the defensin-like (DEFL) family. Encodes putative trypsin inhibitor protein which may function in defense against herbivory.	ATTI1	Tran 2004, Tran 2006
					ICE1 regulon					At5g09420	ARABIDOPSIS THALIANA TRANSLOCON AT THE OUTER MEMBRANE OF CHLOROPLASTS 64-V	ATTOC64-V	Lee 2005
CBF regulon										At4g18270	Encodes protein similar to similar to bacterial translocase I (mra Y). Expressed during flower bud development.	ATTRANS11	Vogel 2005
	HOS9 regulon		ESK1 regulon							At1g80840	Pathogen-induced transcription factor. Binds W-box sequences in vitro. Forms protein complexes with itself and with WRKY40 and WRKY60. Coexpression with WRKY18 or WRKY60 made plants more susceptible to both P. syringae and B. cinerea. WRKY18, WRKY40, and WRKY60 have partially redundant roles in response to the hemibiotrophic bacterial pathogen Pseudomonas syringae and the necrotrophic fungal path…	ATWRKY40	Zhu 2004, Xin 2007		transcription factor
		HOS15 regulon	ESK1 regulon							At2g40750	WRKY family transcription factor, Group III	ATWRKY54	Xin 2007, Zhu 2008		transcription factor
			ESK1 regulon							AT4G15210	cytosolic beta-amylase expressed in rosette leaves and inducible by sugar. RAM1 mutants have reduced beta amylase in leaves and stems.	BAM5	Xin 2007
	HOS9 regulon				ICE1 regulon					At3g61190	Encodes a protein with a C2 domain that binds to BON1 in yeast two hybrid analyses. Its ability to bind to phospholipids is enhanced by calcium ions. Involved in maintaining cell homeostasis.	BAP1	Zhu 2004, Lee 2005
	HOS9 regulon									At2g45760	encodes a protein that is similar to BONZAI1-binding protein BAP1.	BAP2	Zhu 2004
					ICE1 regulon					At3g06850	dihydrolipoamide branched chain acyltransferase	BCE2	Lee 2005
		HOS15 regulon			ICE1 regulon					At3g50930	CYTOCHROME BC1 SYNTHESIS (BCS1); FUNCTIONS IN: nucleoside-triphosphatase activity, ATPase activity, nucleotide binding	BCS1	Zhu 2004, Lee 2005, Zhu 2008
					ICE1 regulon					At1g18400	BR Enhanced Expression 1	BEE1	Lee 2005
					ICE1 regulon					At1g73830	BR ENHANCED EXPRESSION 3/bHLH protein family	BEE3	Lee 2005		transcription factor
CBF regulon			ESK1 regulon							At1g62710	Encodes a vacuolar processing enzyme belonging to a novel group of cysteine proteases that is expressed specifically in seeds and is essential for the proper processing of storage proteins.	beta-VPE	Vogel 2005, Xin 2007	Up-regulated
		HOS15 regulon								At3g57240	encodes a member of glycosyl hydrolase family 17	BG3	Zhu 2008
			ESK1 regulon		ICE1 regulon					AT5G56870	beta-galactosidase 4	BGAL4	Lee 2005, Xin 2007
		HOS15 regulon								At3g57260	beta 1,3-glucanase	BGL2/PR2	Zhu 2008
								MYB-MYC REGULON		At1g52400	encodes a member of glycosyl hydrolase family 1, located in inducible ER bodies which were formed after wounding, required in inducible ER body formation	BGLU18	Abe 2003, Zhu 2004
							CBF4/DREB1 pathway			AT1G66270	beta-glucosidase (PSR3.2)	BGLU21	Nelson 2007
CBF regulon					ICE1 regulon					At3g03640	beta-glucosidase (GLUC)	BGLU25	Vogel 2005, Lee 2005
									ZF-HD /NAC regulon	At2g44460	Glycosylhydrolase family1 protein	BGLU28	Tran 2006
					ICE1 regulon					At5g24550	BETA GLUCOSIDASE 32	BGLU32	Lee 2005
									ZF-HD /NAC regulon	At3g18080	B-S GLUCOSIDASE 44	BGLU44	Tran 2004
CBF regulon										At3g62740	beta-glucosidase-like protein	BGLU7	Vogel 2005
					ICE1 regulon					At4g27820	BETA GLUCOSIDASE 9	BGLU9	Lee 2005
									ZF-HD /NAC regulon	At3g56970	bHLH transcription factor	BHLH038/ORG2	Tran 2006		transcription factor
									ZF-HD /NAC regulon	At3g56980	bHLH transcriptionfactor	BHLH039/ORG3	Tran 2006		transcription factor
									ZF-HD /NAC regulon	At2g41240	bHLH transcription factor	BHLH100	Tran 2006		transcription factor
					ICE1 regulon					At2g23760	Encodes a member of the BEL family of homeodomain proteins. Plants doubly mutant for saw1/saw2 (blh2/blh4) have serrated leaves. BP is expressed in the serrated leaves, therefore saw2 and saw1 may act redundantly to repress BP in leaves.	BLH4	Lee 2005		transcription factor
	HOS9 regulon	HOS15 regulon								At5g61900	Encodes a plasma-membrane localized, copine-like protein, which is a member of a newly identified class of calcium-dependent, phospholipid binding proteins that are present in a wide range of organisms. Mutants exhibit temperature-sensitive growth defects and increased hypersensitive response where permissive conditions are low temperature (22 degrees Celsius) and low humidity. Gene is expressed …	BON1	Zhu 2004, Zhu 2008
			ESK1 regulon						ZF-HD /NAC regulon	At3g48360	encodes a protein (BT2) that is an essential component of the TAC1-mediated telomerase activation pathway. Acts redundantly with BT3 and BT1 during female gametophyte development and with BT3 during male gametophyte development.	bt2	Tran 2006, Xin 2007
			ESK1 regulon							AT1G02640	encodes a protein similar to a beta-xylosidase located in the extracellular matrix. This is a member of glycosyl hydrolase family 3 and has six other closely related members.	BXL2	Xin 2007
								MYB-MYC REGULON		At1g29930	Subunit of light-harvesting complex II (LHCII),which absorbs light and transfers energy to the photosynthetic reaction center.	CAB1	Abe 2003
						AREB/ABF regulon		MYB-MYC REGULON		At1g29920	Encodes lhcb1.1 a component of the LHCIIb light harvesting complex associated with photosystem II.	CAB2	Abe 2003, Umezawa 2004
									ZF-HD /NAC regulon	At1g72680	Cinnamyl-alcoholdehydrogenase	CAD1	Tran 2006
CBF regulon										At4g34230	Encodes a catalytically active cinnamyl alcohol dehydrogenase which uses p-coumaryl aldehyde as a preferred substrate. It can also use sinapyl, caffeyl, coniferyl and d-hydroxyconiferyl aldehydes as substrates.	CAD5	Vogel 2005
					ICE1 regulon					At3g51920	encodes a divergent member of calmodulin, which is an EF-hand family of Ca2+-binding proteins. This gene is expressed in leaves, flowers and siliques. The gene functionally complements yeast calmodulin 1 (CAM1) but only when selected against the plasmid harboring wild-type yeast sequences. Also the protein does not form formed a complex with a basic amphiphilic helical peptide in the presence of …	CAM9	Lee 2005
CBF regulon regulation										At2g22300	Encodes a putative CAM binding transcription factor. Loss of function mutations show enhanced resistance to fungal and bacterial pathogens suggesting that CAMTA functions to suppress defense responses.	CAMTA3/SR1	Doherty 2009		transcription factor
CBF regulon regulation										At2g38170	Encodes a high affinity vacuolar calcium antiporter. The residue His 338 is critical to Ca2+ transport activity. Disruption of CAX1 reduces manganese and zinc of shoot tissue and results in a decrease in the activity of vacuolar V-type proton ATPase.	CAX1	Catala 2003
		HOS15 regulon								At3g51860	cation exchanger, putative (CAX3)	CAX3	Zhu 2008
					ICE1 regulon					At2g46650	cytochrome b5, putative	CB5-C	Lee 2005
CBF regulon regulation										At4g25490	Transcriptional activator that binds to the DRE/CRT regulatory element and induces COR (cold-regulated) gene expression increasing plant freezing tolerance. It encodes a member of the DREB subfamily A-1 of ERF/AP2 transcription factor family (CBF1). The protein contains one AP2 domain. There are six members in this subfamily, including CBF1, CBF2, and CBF3. This gene is involved in response to lo…	CBF1/DREB1B	Stockinger 1997, Gilmour 1998, Liu 1998, Medina 1999, Fowler 2002, Wang 2005, Novillo 2007		transcription factor
CBF regulon regulation										At4g25470	Encodes a member of the DREB subfamily A-1 of ERF/AP2 transcription factor family (CBF2). The protein contains one AP2 domain. There are six members in this subfamily, including CBF1, CBF2, and CBF3. This gene is involved in response to low temperature, abscisic acid, and circadian rhythm. Overexpressing this gene leads to increased freeze tolerance and induces the expression level of 85 cold-ind…	CBF2/DREB1C	Gilmour 1998, Liu 1998, Medina 2001, Fowler 2002, Novillo 2004, Vogel 2005, Novillo 2007		transcription factor
CBF regulon regulation					ICE1 regulon	AREB/ABF regulon				At4g25480	encodes a member of the DREB subfamily A-1 of ERF/AP2 transcription factor family (CBF3). The protein contains one AP2 domain. There are six members in this subfamily, including CBF1, CBF2, and CBF3. This gene is involved in response to low temperature and abscisic acid.	CBF3/DREB1A	Gilmour 2000, Gilmour 1998, Liu 1998, Medina 2001, Fowler 2002, Seki 2002, Maruyama 2003, Cook 2004, Umezawa 2004, Lee 2005		transcription factor
					ICE1 regulon		CBF4/DREB1 pathway regulation			AT5G51990	encodes a member of the DREB subfamily A-1 of ERF/AP2 transcription factor family (CBF4). The protein contains one AP2 domain. There are six members in this subfamily, including CBF1, CBF2, and CBF3. This gene is involved in response to drought stress and abscisic acid treatment, but not to low temperature.	CBF4/DREB1D	Haake 2002, Lee 2005, Nelson 2007		transcription factor
								MYB-MYC REGULON		At3g57050	Cystathionine -lyase, second enzyme in the methionine biosynthetic pathway	CBL	Abe 2003
					ICE1 regulon					At5g55990	Encodes a member of the Arabidopsis CBL (Calcineurin B-like Calcium Sensor) protein family.	CBL2	Lee 2005
					ICE1 regulon					At4g16350	Calcium sensor protein. Binds CIPK14.	CBL6	Lee 2005
	HOS9 regulon	HOS15 regulon								At5g26920	Encodes a calmodulin-binding protein CBP60g (calmodulin binding protein 60-like.g). The calmodulin-binding domain is located near the N-terminus; calmodulin binding is dependent on Ca(2+). Inducible by both bacterial pathogen and MAMP (microbe-associated molecular pattern) treatments. Bacterial growth is enhanced in cbp60g mutants. cbp60g mutants also show defects in salicylic acid (SA) accumulat…	CBP60G	Zhu 2004, Zhu 2008
						AREB/ABF regulon				At2g46830	Encodes a MYB-transcriptional repressor that performs overlapping functions with LHY in a regulatory feedback loop that is closely associated with the circadian oscillator of Arabidopsis. Binds to the evening element in the promoter of TOC1 and represses TOC1 transcription. CCA1 and LHY colocalize in the nucleus and form heterodimers in vivo. CCA1 and LHY function synergistically in regulating ci…	CCA1	Umezawa 2004		transcription factor
						AREB/ABF regulon regulation				AT3G57530	Calcium-dependent Protein Kinase. ABA signaling component that regulates the ABA-responsive gene expression via ABF4. AtCPK32 has autophosphorylation activity and can phosphorylate ABF4 in vitro	CDPK32/CPK32	Choi 2005
					ICE1 regulon					At3g50260	codes a member of the DREB subfamily A-5 of ERF/AP2 transcription factor family. OOPERATIVELY REGULATED BY ETHYLENE AND JASMONATE 1	CEJ1	Lee 2005		transcription factor
			ESK1 regulon							AT1G02205	Expression of the CER1 gene associated with production of stem epicuticular wax and pollen fertility. Biochemical studies showed that cer1 mutants are blocked in the conversion of stem wax C30 aldehydes to C29 alkanes, and they also lack the secondary alcohols and ketones. These suggested the CER1 protein is a aldehyde decarbonylase.	CER1	Xin 2007
						AREB/ABF regulon				At4g33790	Encodes an alcohol-forming fatty acyl-CoA reductase, involved in cuticular wax biosynthesis. Lines carrying recessive mutations are deficient in primary alcohol and have glossy stem surfaces.	CER4	Umezawa 2004
	HOS9 regulon									At4g26150	CYTOKININ-RESPONSIVE GATA FACTOR 1 (CGA1); FUNCTIONS IN: transcription factor activity; INVOLVED IN: response to cytokinin stimulus	CGA1	Zhu 2004		transcription factor
	HOS9 regulon									At5g57180	Transcription regulator responsible for specific upregulation of the translocon genes atToc33 and atToc75 in leaves. Involved in protein import into chloroplast.	CIA2	Zhu 2004		transcription factor
					ICE1 regulon					At1g53650	RNA-binding protein, putative	CID8	Lee 2005
	HOS9 regulon									At4g25990	chloroplast import apparatus CIA2-like. CIA2 is a transcription factor which upregulates chloroplast translocon genes	CIL	Zhu 2004		transcription factor
									ZF-HD /NAC regulon	At5g41790	Myosin heavy chain-like protein that physically interacts specifically with the putative coiled-coil region of COP1 in vitro. In hypocotyl and cotyledon protoplasts, it is associated to the cytoskeleton, but not in the root. expression is not regulated by light.rotein	CIP1	Tran 2006
						AREB/ABF regulon				At5g45820	Encodes a CBL-interacting serine/threonine protein kinase comprised of an N-terminal kinase catalytic domain similar to SNF1/AMPK and a unique C-terminal regulatory domain.	CIPK20/SnRK3.6/PKS18	Umezawa 2004
CBF regulon										At5g25110	serine/threonine protein kinase-like	CIPK25/SnRK3.25	Vogel 2005	Up-regulated
			ESK1 regulon							AT5G10930	CBL-interacting protein kinase 5 (CIPK5)	CIPK5	Xin 2007
					ICE1 regulon					At1g01140	Encodes a CBL-interacting protein kinase with similarity to SOS2	CIPK9	Lee 2005
CBF regulon										At3g23340	putative casein kinase	CKL10	Vogel 2005
	HOS9 regulon									At4g29740	It encodes a protein whose sequence is similar to cytokinin oxidase/dehydrogenase, which catalyzes the degradation of cytokinins.	CKX4	Zhu 2004
									DREB2 pathway	At1g73165	Member of a large family of putative ligands homologous to the Clavata3 gene. Consists of a single exon. Can replace CLV3 function in vivo.	CLE1	Sakuma 2006
					ICE1 regulon					At3g24770	Belongs to a large gene family, called CLE for CLAVATA3/ESR-related, encoding small peptides with conserved carboxyl termini. The C-terminal 12 amino acid sequence of CLE41 is identical to that of a dodeca peptide (TDIF, tracheary element differentiation inhibitory factor) isolated from Arabidopsis and functions as a suppressor of plant stem cell differentiation. TDIF sequence is also identical t…	CLE41,	Lee 2005
	HOS9 regulon									At5g42380	calmodulin-related protein, putative	CML37	Zhu 2004
	HOS9 regulon									At1g76650	CALMODULIN-LIKE 38	CML38	Zhu 2004
		HOS15 regulon								At2g46440	Member of Cyclic nucleotide gated channel family. Positive regulator of resistance against avirulent fungal pathogen.	CNGC11	Zhu 2008
	HOS9 regulon									At3g17690	cyclic nucleotide-binding transporter 2 (CNBT2/CNGC19)	CNGC19	Zhu 2004
			ESK1 regulon							AT5G15850	zinc finger protein CONSTANS-LIKE 1 (COL1)	COL1	Xin 2007
CBF regulon			ESK1 regulon		ICE1 regulon	AREB/ABF regulon	CBF4/DREB1 pathway		DREB2 pathway	At2g42540	A cold-regulated gene whose product is targeted to the chloroplast and constitutive expression increases freezing tolerance in protoplasts in vitro and chloroplasts in vivo. NMR and x-ray diffraction studies suggest that COR15a alters the intrinsic curvature of the inner membrane of chloroplast envelope.	COR15a	Lin 1992a, Lin 1992b, Wilhelm 1994, Baker 1994, Artus 1996, Gilmour 1996, Steponkus 1998, Kasuga 1999, Seki 2001, Umezawa 2004, Vogel 2005, Lee 2005, Sakuma 2006, Nakayama 2007, Nelson 2007, Xin 2007
CBF regulon			ESK1 regulon		ICE1 regulon	AREB/ABF regulon	CBF4/DREB1 pathway			At2g42530	COR15B; similar to COR15A (COLD-REGULATED 15A) [Arabidopsis thaliana] (TAIR:AT2G42540.2); similar to cold response protein [Thellungiella salsuginea] (GB:ABX79675.1); contains domain PTHR23241 (PTHR23241)	COR15b	Wilhelm 1993, Fowler 2002, Maruyama 2004, Umezawa 2004, Vogel 2005, Lee 2005, Nelson 2007, Xin 2007
CBF regulon			ESK1 regulon		ICE1 regulon		CBF4/DREB1 pathway			At1g16850	expressed protein (COR17)	COR17	Maruyama 2004, Vogel 2005, Kasuga 1999, Lee 2005, Nelson 2007, Xin 2007
CBF regulon			ESK1 regulon		ICE1 regulon					At1g80130	expressed protein (COR33.5)	COR33.5	Vogel 2005, Lee 2005, Xin 2007	Up-regulated
CBF regulon			ESK1 regulon							At1g11210	expressed protein (COR35)	COR35	Vogel 2005, Xin 2007
CBF regulon							CBF4/DREB1 pathway			At4g30830	expressed protein (COR42)	COR42	Vogel 2005, Nelson 2007
CBF regulon					ICE1 regulon		CBF4/DREB1 pathway		DREB2 pathway	At1g20440	Belongs to the dehydrin protein family, which contains highly conserved stretches of 7-17 residues that are repetitively scattered in their sequences, the K-, S-, Y- and lysine rich segments. Cold regulated gene, amino acid sequence homology with Group II LEA (late embryogenesis abundant) proteins. Also responds to osmotic stress, ABA, dehydration and inhibits e.coli growth while overexpressed. C…	COR47/RD17	Lin 1990, Gilmour 1992, Welin 1995, Kasuga 1999, Seki 2001, Fowler 2002, Maruyama 2004, Fowler 2005, Lee 2005, Sakuma 2006, Nelson 2007
CBF regulon			ESK1 regulon			AREB/ABF regulon	CBF4/DREB1 pathway	MYB-MYC REGULON		At5g15970	Encodes a gene that can be induced by cold and abscisic acid and may be involved in cold acclimation and salt tolerance.	COR6.6/KIN2	Kasuga 1999, Seki 2001, Fowler 2002, Abe 2003, Fujita 2005, Nelson 2007, Xin 2007	Up-regulated
CBF regulon			ESK1 regulon		ICE1 regulon	AREB/ABF regulon	CBF4/DREB1 pathway		DREB2 pathway	At5g52310	cold regulated gene, the 5' region of cor78 has cis-acting regulatory elements that can impart cold-regulated gene expression	COR78/LTI78/RD29A	Kasuga 1999, Seki 2001, Fowler 2002, Umezawa 2004, Vogel 2005, Lee 2005, Sakuma 2006, Nelson 2007, Xin 2007	Up-regulated
CBF regulon			ESK1 regulon		ICE1 regulon				DREB2 pathway	At2g23120	expressed protein (COR8.5)	COR8.5	Fowler 2002, Maruyama 2004, Vogel 2005, Lee 2005, Sakuma 2006, Xin 2007
CBF regulon										At4g23600	Encodes cystine lyase which is expected to be involved in amino acid metabolism, providing the plant with cysteine and the generation of precursors of ethylene biosynthesis. mRNA levels are elevated in response to wounding.	CORI3/JR2	Vogel 2005
									DREB2 pathway	At4g36880	cysteine proteinase	CP1	Sakuma 2006
						AREB/ABF regulon regulation				AT1G35670	Encodes a Ca(2+)-dependent, calmodulin-independent protein kinase that is rapidly induced by drought and high-salt stress but not by low-temperature stress or heat stress. Positive regulator of ABA signaling. Phosphorylates ABA responsive transcription factors ABF1 and ABF4.	CPK11/ATCDPK2	Zhu 2007
	HOS9 regulon									At5g66210	calcium-dependent protein kinase	CPK28	Zhu 2004
						AREB/ABF regulon regulation				AT4G09570	Encodes a member of Calcium Dependent Protein Kinase (CDPK) gene family.Positive regulator of ABA signaling. Phosphorylates ABA responsive transcription factors ABF1 and ABF4.	CPK4	Zhu 2007
								MYB-MYC REGULON		At2g28000	Encodes chaperonin-60 alpha, a molecular chaperone involved in Rubisco folding. Mutants display aberrant chloroplast and embryo development.	CPN60A	Abe 2003
			ESK1 regulon							AT5G03190	CONSERVED PEPTIDE UPSTREAM OPEN READING FRAME 47	CPuORF47	Xin 2007
	HOS9 regulon								ZF-HD /NAC regulon	At5g44120	Encodes a 12S seed storage protein. The Landsberg erecta genome contains another copy of 12S globulin gene, CRA2, which is located tandemly with CRA1. Protein is tyrosine-phosphorylated and its phosphorylation state is modulated in response to ABA in Arabidopsis thaliana seeds.	CRA1	Tran 2004, Zhu 2004
					ICE1 regulon					At5g53290	encodes a member of the ERF (ethylene response factor) subfamily B-5 of ERF/AP2 transcription factor family	CRF3	Lee 2005		transcription factor
	HOS9 regulon	HOS15 regulon								At4g23210	Encodes a Cysteine-rich receptor-like kinase (CRK13). Overexpression of CRK13 leads to hypersensitive response cell death, and induces defense against pathogens by causing increased accumulation of salicylic acid.	CRK13	Zhu 2004, Zhu 2008
		HOS15 regulon								At4g23130	receptor-like protein kinase	CRK5	Zhu 2008
		HOS15 regulon								At4g23140	receptor-like protein kinase	CRK6	Zhu 2008
									ZF-HD /NAC regulon	At1g03880	Protein is tyrosine-phosphorylated and its phosphorylation state is modulated in response to ABA in Arabidopsis thaliana seeds.	CRU2	Tran 2004
	HOS9 regulon									At4g28520	Encodes a 12S seed storage protein that is tyrosine-phosphorylated and its phosphorylation state is modulated in response to ABA in Arabidopsis thaliana seeds.	CRU3	Zhu 2004
									ZF-HD /NAC regulon	At1g04400	Blue light receptor mediating blue-light regulated cotyledon expansion and flowering time. Positive regulator of the flowering-time gene CONSTANS. This gene possesses a light-induced CNT2 N-terminal homodimerisation domain.Involved in blue-light induced stomatal opening. Involved in triggering chromatin decondensation. An 80-residue motif (NC80) is sufficient to confer CRY2's physiological functi…	CRY2	Tran 2004
					ICE1 regulon					At4g36020	Encodes a cold shock domain protein. Involved in cold acclimation by blocking the secondary structure of mRNA which in turn facilitates translation at cold temperature.	CSDP1	Lee 2005
					ICE1 regulon					At5g16190	encodes a gene similar to cellulose synthase	CSLA11	Lee 2005
			ESK1 regulon							AT3G20100	cytochrome P450 family protein	CYP705A19	Xin 2007
							CBF4/DREB1 pathway			AT5G47990	encodes a member of the CYP705A family of cytochrome P450 enzymes. It appears to catalyze the addition of a double bond to thalian-diol at carbon 15. Reduced levels of THAD expression lead to a build up of thalian-diol in root extracts. thad1-1 mutants also have longer roots than wild type seedlings.	CYP705A5	Nelson 2007
CBF regulon				ZAT12 regulon						At4g22710	member of CYP706A	CYP706A2	Vogel 2005
							CBF4/DREB1 pathway			AT5G48000	cytochrome P450 family protein, similar to steroid 22-alpha-hydroxylase; DWF4; CYP90B1	CYP708A2	Nelson 2007
					ICE1 regulon					At2g34490	Encodes a protein with C22-sterol desaturase activity. The enzyme was shown to catalyze the conversion of both 24-epi-campesterol and β-sitosterol to brassicasterol and stigmasterol, respectively, in the presence of NADPH.	CYP710A2	Lee 2005
			ESK1 regulon							AT3G26200	putative cytochrome P450	CYP71B22	Xin 2007
		HOS15 regulon								At3g26210	putative cytochrome P450	CYP71B23	Zhu 2008
			ESK1 regulon							AT1G13100	putative cytochrome P450	CYP71B29	Xin 2007
		HOS15 regulon								At3g26220	cytochrome P450 monooxygenase (CYP71B3)	CYP71B4	Zhu 2008
					ICE1 regulon					At1g75130	cytochrome P450 family	CYP721A	Lee 2005
CBF regulon										At3g14650	putative cytochrome P450 (CYP72A11)	CYP72A11	Vogel 2005
CBF regulon										At3g14680	putative cytochrome P450	CYP72A14	Vogel 2005
		HOS15 regulon								At1g33720	cytochrome P450 (CYP76C6 )	CYP76C6	Zhu 2008
					ICE1 regulon					At4g39950	Belongs to cytochrome P450 and is involved in tryptophan metabolism. Converts Trp to indo-3-acetaldoxime (IAOx), a precursor to IAA and indole glucosinolates.	CYP79B2	Lee 2005
								MYB-MYC REGULON	ZF-HD /NAC regulon	At1g16410	member of CYP79F	CYP79F1	Abe 2003, Tran 2004
					ICE1 regulon					At4g37320	cytochrome P450 family	CYP81D5	Lee 2005
									ZF-HD /NAC regulon	At4g37370	Cytochrome P450	CYP81D8	Tran 2006
	HOS9 regulon		ESK1 regulon							At5g57220	member of CYP81F, involved in glucosinolate metabolism. Mutants had impaired resistance to fungi.	CYP81F2	Zhu 2004, Xin 2007
						AREB/ABF regulon				At1g57750	Encodes a CYP96A15, midchain alkane hydroxylase, involved in cuticular wax biosynthesis.	CYP96A15	Umezawa 2004
					ICE1 regulon					At5g28020	cysteine synthase (O-acetylserine (thiol)-lyase/O-acetylserine sulfhydrylase), putative	CYSD2	Lee 2005
					ICE1 regulon					At4g10040	Encodes cytochrome c. Promoter directs preferential expression in vascular tissues of cotyledons, leaves, roots, and hypocotyls, and in anthers.	CYTC-2	Lee 2005
		HOS15 regulon								At5g66640	LIM domain-containing protein-related	DAR3	Zhu 2008
					ICE1 regulon					At5g54510	Encodes an IAA-amido synthase that conjugates Ala, Asp, Phe, and Trp to auxin. Lines overexpressing this gene accumulate IAA-ASP and are hypersensitive to several auxins. Identified as a dominant mutation that displays shorter hypocotyls in light grown plants when compared to wild type siblings. Protein is similar to auxin inducible gene from pea (GH3).	DFL1/GH3.6	Lee 2005
					ICE1 regulon					At5g07920	diacylglycerol kinase (ATDGK1)	DGK1	Lee 2005
CBF regulon					ICE1 regulon					At4g15910	encodes a gene whose transcript level in root and leaves increases to progressive drought stress. The transcript level is also affected by changes of endogenous or exogenous abscisic acid level. It appears to be a member of plant-specific gene family that includes late embryo-abundant and zinc- IAA-induced proteins in other plants.	Di21	Fowler 2002, Lee 2005
	HOS9 regulon		ESK1 regulon		ICE1 regulon					At4g24570	mitochondrial carrier protein family	DIC2	Zhu 2004, Lee 2005, Xin 2007
							CBF4/DREB1 pathway			AT3G49620	ncodes a protein similar to 2-oxoacid-dependent dioxygenase. Expression is induced after 24 hours of dark treatment, in senescing leaves and treatment with exogenous photosynthesis inhibitor. Induction of gene expression was suppressed in excised leaves supplied with sugar. The authors suggest that the gene's expression pattern is responding to the level of sugar in the cell.	DIN11	Zhu 2004, Nelson 2007
									ZF-HD /NAC regulon	At3g60140	Encodes a protein similar to beta-glucosidase and is a member of glycoside hydrolase family 1. Expression is induced after 24 hours of dark treatment, in senescing leaves and treatment with exogenous photosynthesis inhibitor. Induction of gene expression was suppressed in excised leaves supplied with sugar. The authors suggest that the gene's expression pattern is responding to the level of sugar…	DIN2	Tran 2004, Tran 2006
		HOS15 regulon								At5g24530	Encodes a putative 2OG-Fe(II) oxygenase that is defense-associated but required for susceptibility to downy mildew.	DMR6	Zhu 2008
									ZF-HD /NAC regulon	At3g01420	Encodes an alpha-dioxygenase involved in protection against oxidative stress and cell death. Induced in response to Salicylic acid and oxidative stress. Independent of NPR1 in induction by salicylic acid.	DOX1	Tran 2004
						AREB/ABF regulon				AT3G44460	basic leucine zipper transcription factor (BZIP67), identical to basic leucine zipper transcription factor GI:18656053 from (Arabidopsis thaliana); identical to cDNA basic leucine zipper transcription factor (atbzip67 gene) GI:18656052. Located in the nucleus and expressed during seed maturation in the cotyledons.	DPBF2/bZIP67	Bensmihen 2002		transcription factor
									ZF-HD /NAC regulon	At2g40840	Glycosylhydrolase family77 (4-a-glucanotransferase)	DPE2	Tran 2004
									DREB2 pathway regulation	AT5G05410	Encodes a transcription factor that specifically binds to DRE/CRT cis elements (responsive to drought and low-temperature stress). Belongs to the DREB subfamily A-2 of ERF/AP2 transcription factor family (DREB2A). There are eight members in this subfamily including DREB2B. The protein contains one AP2 domain. Overexpression of transcriptional activation domain of DREB2A resulted in significant dr…	DREB2A	Liu 1998, Qin 2008		transcription factor
									DREB2 pathway regulation	AT3G11020	ncodes a member of the DREB subfamily A-2 of ERF/AP2 transcription factor family (DREB2B). The protein contains one AP2 domain. There are eight members in this subfamily including DREB2A.	DREB2B/DREB2	Liu 1998		transcription factor
									DREB2 pathway regulation	AT1G06770	Encodes a C3HC4 RING-domain-containing ubiquitin E3 ligase capable of interacting with DREB2A. The DRIP1-GFP fusion protein is nuclear-localized. DRIP1 seems to be involved in regulating stress-related transcriptional changes and drought tolerance.	DRIP1	Qin 2008
									DREB2 pathway regulation	AT2G30580	Encodes a C3HC4 RING-domain-containing ubiquitin E3 ligase capable of interacting with DREB2A. DRIP2 seems to be involved in regulating stress-related transcriptional changes and drought tolerance.	DRIP2	Qin 2008
					ICE1 regulon					At3g12610	Plays role in DNA-damage repair/toleration. Partially complements RecA- phenotypes.	DRT100	Lee 2005
								MYB-MYC REGULON		At1g31580	Encodes cell wall protein. ECS1 is not a Xcc750 resistance gene, but the genetic data indicate that ECS1 is linked to a locus influencing resistance to Xcc750.	ECS1	Abe 2003
									DREB2 pathway	At1g33540	serine carboxypeptidase, putative	ECS1/scpl18	Sakuma 2006
			ESK1 regulon							AT1G79270	evolutionarily conserved C-terminal region 8	ECT8	Xin 2007
	HOS9 regulon	HOS15 regulon								At4g33050	Embryo sac development arrest 39 (EDA39)	EDA39	Zhu 2004, Zhu 2008
		HOS15 regulon								At3g48090	Component of R gene-mediated disease resistance in Arabidopsis thaliana with homology to eukaryotic lipases.	EDS1	Zhu 2004, Zhu 2008
		HOS15 regulon								At1g74710	ncodes a protein with isochorismate synthase activity. Mutants fail to accumulate salicylic acid. Its function may be redundant with that of ICS2	EDS16/ISC1	Zhu 2004, Zhu 2008
						AREB/ABF regulon regulation				AT2G41070	Transcription factor homologous to ABI5. Regulates AtEm1 expression by binding directly at the AtEm1 promoter. Located in the nucleus and expressed during seed maturation in the cotyledons and later in the whole embryo.	EEL/ATBZIP12/DPBF4	Bensmihen 2002		transcription factor
			ESK1 regulon							AT1G17870	S2P-like putative metalloprotease, also contain transmembrane helices near their C-termini and many of them, five of seven, contain a conserved zinc-binding motif HEXXH. Homolog of EGY1. Each of the EGY1 and EGY-like proteins share two additional highly conserved motifs, the previously reported NPDG motif (aa 442–454 in EGY1, Rudner et al., 1999) and a newly defined GNLR motif (aa 171–179 in EGY1…	EGY3	Xin 2007
									ZF-HD /NAC regulon	At1g69410	Encodes eIF5A-2, a putative eukaryotic translation initiation factor.	ELF5A-3	Tran 2004
									ZF-HD /NAC regulon	At4g37990	Encodes an aromatic alcohol:NADP+ oxidoreductase whose mRNA levels are increased in response to treatment with a variety of phytopathogenic bacteria. Though similar to mannitol dehydrogenases, this enzyme does not have mannitol dehydrogenase activity.	ELI3-2	Tran 2006
					ICE1 regulon					At5g07310	AP2 domain transcription factor,	encodes a member of the ERF ethylene response factor subfamily B-4 of ERF/AP2 transcription factor family.	Lee 2005		transcription factor
									ZF-HD /NAC regulon	At5g17170	enhancer of sos3-1 (ENH1); FUNCTIONS IN: protein binding, metal ion binding; LOCATED IN: chloroplast thylakoid membrane,	ENH1	Tran 2004
	HOS9 regulon									At4g05110	equilibrative nucleoside transporter ENT6 -related	ENT6	Zhu 2004
						AREB/ABF regulon				AT5G40280	encodes a beta subunit of farnesyl-trans-transferase, which is involved in meristem organization and ABA-mediated signal transduction pathway. Mutant phenotypes have been observed in meristem organization, and response to abscisic acid and drought.	ERA1	Cutler 1996, Pei 1998, Brady 2003
									ZF-HD /NAC regulon	AT5G51070	ATP-dependent Clp protease regulatory subunit	ERD1	Simpson 2003,Tran 2004, Tran 2006
CBF regulon			ESK1 regulon		ICE1 regulon		CBF4/DREB1 pathway			At1g20450	Encodes a gene induced by low temperature and dehydration. Inhibits e.coli growth while overexpressed. Belongs to the dehydrin protein family, which contains highly conserved stretches of 7-17 residues that are repetitively scattered in their sequences, the K-, S-, Y- and lysine rich segments. LTI29 and LTI30 double overexpressors confer cold tolerance. Localized to membranes and cytoplasm.	ERD10/LTI45	Kasuga 1999, Seki 2001, Fowler 2002, Maruyama 2004, Fowler 2005, Lee 2005, Xin 2007
					ICE1 regulon					At1g76180	Encodes a dehydrin protein whose expression is induced early on in response to dehydration stress. This gene's expression to cold occurs in two waves, with early induction occurring within 1 h and secondary induction occurring 5 h after the beginning of cold stress. Expression is also induced in response to ABA but not in response to 2,4-D, BA, and GA3. ERD14 protein is capable of binding Ca2+, e…	ERD14	Lee 2005
CBF regulon					ICE1 regulon					At1g30360	early-responsive to dehydration 4 (ERD4); INVOLVED IN: response to water deprivation;	ERD4	Vogel 2005, Lee 2005	Up-regulated
			ESK1 regulon							AT3G30775	Encodes a proline oxidase that is predicted to localize to the inner mitochondrial membrane, its mRNA expression induced by high levels of Al and by osmotic stress. The promoter contains an L-proline-inducible element.	ERD5	Xin 2007
CBF regulon					ICE1 regulon					At2g17840	Identified as drought-inducible gene by differential hybridization. Upregulated by high light, drought, cold and salt stress determined by microarray analysis.	ERD7	Fowler 2002, Vogel 2005, Lee 2005
	HOS9 regulon				ICE1 regulon					At1g28370	encodes a member of the ERF (ethylene response factor) subfamily B-1 of ERF/AP2 transcription factor family. The protein contains one AP2 domain.	ERF11	Zhu 2004, Lee 2005		transcription factor
	HOS9 regulon		ESK1 regulon							At5g47230	encodes a member of the ERF (ethylene response factor) subfamily B-3 of ERF/AP2 transcription factor family (ATERF-5). The protein contains one AP2 domain	ERF5	Zhu 2004, Xin 2007		transcription factor
	HOS9 regulon		ESK1 regulon							At4g17490	Encodes a member of the ERF (ethylene response factor) subfamily B-3 of ERF/AP2 transcription factor family (ATERF-6). The protein contains one AP2 domain.	ERF6	Zhu 2004, Xin 2007		transcription factor
			ESK1 regulon regulation							At3g55990	Encodes ESK1 (Eskimo1). A member of a large gene family of DUF231 domain proteins whose members encode a total of 45 proteins of unknown function. ESK1 functions as a negative regulator of cold acclimation. Mutations in the ESK1 gene provides strong freezing tolerance.	ESK1	Xin 1998, Xin 2007
								MYB-MYC REGULON		At3g14210	A semidominant QTL which has an epistatic effect on the Epithiospecifier gene. Represses nitrile formation and favors isothiocyanate production during glucosinolate hydrolysis. The functional allele deters the insect herbivory T. ni.	ESM1	Abe 2003
CBF regulon										At4g38400	expansin protein family (EXPL2)	EXPL2	Vogel 2005
		HOS15 regulon								At2g18660	Encodes PNP-A (Plant Natriuretic Peptide A). PNPs are a class of systemically mobile molecules distantly related to expansins; their biological role has remained elusive. PNP-A contains a signal peptide domain and is secreted into the extracellular space. Co-expression analyses using microarray data suggest that PNP-A may function as a component of plant defence response and SAR in particular, an…	EXPLB3	Zhu 2008
			ESK1 regulon							AT3G51240	Encodes flavanone 3-hydroxylase that is coordinately expressed with chalcone synthase and chalcone isomerases. Regulates flavonoid biosynthesis.	F3H	Xin 2007
		HOS15 regulon								At5g22500	FATTY ACID REDUCTASE 1	FAR1	Zhu 2008
									ZF-HD /NAC regulon	At5g01600	Encodes a ferretin protein that is targeted to the chloroplast. Member of a Ferritin gene family. Gene expression is induced in response to iron overload and by nitric oxide. Expression of the gene is downregulated in the presence of paraquat, an inducer of photoxidative stress.	FER1	Tran 2004
									ZF-HD /NAC regulon	At2g40300	Encodes FERRITIN 4, AtFER4. Ferritins are a class of 24-mer multi-meric proteins found in all kingdoms of life. Function as the main iron store in mammals. Evidence suggests that Arabidopsis ferritins are essential to protect cells against oxidative damage, but they do not constitute the major iron pool.	FER4	Tran 2004
CBF regulon						AREB/ABF regulon				At4g04020	Fibrillin precursor protein. The fibrillin preprotein, but not the mature protein interacts with ABI2. Regulated by abscisic acid response regulators. Involved in abscisic acid-mediated photoprotection.	FIB	Vogel 2005, Yang 2006
CBF regulon										At5g62350	invertase/pectin methylesterase inhibitor family protein / DC 1.2 homolog (FL5-2I22)	FL5-2I22	Fowler 2002, Maruyama 2004, Vogel 2005, Seki 2002	Up-regulated
			ESK1 regulon							AT5G44130	FASCICLIN-LIKE ARABINOGALACTAN PROTEIN 13 PRECURSOR	FLA13	Xin 2007
			ESK1 regulon							AT4G12730	AF333971 Arabidopsis thaliana fasciclin-like arabinogalactan-protein 2 (Fla2) mRNA, complete cds	FLA2	Xin 2007
			ESK1 regulon							AT1G03870	fasciclin-like arabinogalactan-protein 9 (Fla9)	FLA9	Xin 2007
			ESK1 regulon							AT1G62540	belongs to the flavin-monooxygenase (FMO) family, encodes a glucosinolate S-oxygenase that catalyzes the conversion of methylthioalkyl glucosinolates to methylsulfinylalkyl glucosinolates	FMO GS-OX2	Xin 2007
CBF regulon					ICE1 regulon		CBF4/DREB1 pathway			At1g62570	belongs to the flavin-monooxygenase (FMO) family, encodes a glucosinolate S-oxygenase that catalyzes the conversion of methylthioalkyl glucosinolates to methylsulfinylalkyl glucosinolates	FMO GS-OX4	Fowler 2002, Lee 2005, Nelson 2007	Up-regulated
	HOS9 regulon									At5g63530	copper chaperone (CCH)-related. Farnesylated protein that binds metals.	FP3	Zhu 2004
CBF regulon regulation						AREB/ABF regulon				At5g63980	Encodes a bifunctional protein that has 3'(2'),5'-bisphosphate nucleotidase and inositol polyphosphate 1-phosphatase activities and rescues sulfur assimilation mutants in yeast. It is involved in the response to cold, drought (negative regulator of drought tolerance), and ABA. Mutants in this gene exhibit enhanced induction of stress genes in response to cold, ABA, salt and dehydration due to hig…	FRY1/FIERY1/HOS2/SAL1	Lee 1999, Xiong 2001
CBF regulon regulation										At4g21670	encodes a a novel transcriptional repressor harboring two double-stranded RNA-binding domains and a region homologous to the catalytic domain of RNA polymerase II C-terminal domain phosphatases found in yeast and in animals that regulate gene transcription. Protein exhibits innate phosphatase activity in vitro. Mutants exhibit hyperresponsiveness to ABA, cold, and NaCl.	FRY2 /CPL1	Xiong 2002		transcription factor
			ESK1 regulon						ZF-HD /NAC regulon	At4g25100	Superoxide dismutase	FSD1	Tran 2004, Xin 2007
	HOS9 regulon									At2g02010	glutamate decarboxylase	GAD4	Zhu 2004
					ICE1 regulon					At1g14920	Similar to a putative transcription factor and transcriptional coactivators. Repressor of GA responses and involved in gibberellic acid mediated signaling. Member of the DELLA proteins that restrain the cell proliferation and expansion that drives plant growth. The protein undergoes degradation in response to GA via the 26S proteasome. GAI may be involved in reducing ROS accumulation in response …	GAI	Lee 2005		transcription factor
			ESK1 regulon							AT2G36830	encodes a tonoplast intrinsic protein, which functions as water channel. highly expressed in root, stem, cauline leaves and flowers. Complete knock out mutants have no detectable phenotype from the wild type.	GAMMA-TIP	Xin 2007
			ESK1 regulon							AT1G75750	GA-responsive GAST1 protein homolog regulated by BR and GA antagonistically. Possibly involved in cell elongation based on expression data	GASA1	Xin 2007
			ESK1 regulon							AT5G15230	gibberellin-regulated protein 4 (GASA4) / gibberellin-responsive protein 4	GASA4	Xin 2007
	HOS9 regulon									At3g28340	Encodes a protein with putative galacturonosyltransferase activity.	GATL10	Zhu 2004
					ICE1 regulon					At3g58790	Encodes a protein with putative galacturonosyltransferase activity.	GAUT15	Lee 2005
					ICE1 regulon					At1g06780	Encodes a protein with putative galacturonosyltransferase activity.	GAUT6	Lee 2005
					ICE1 regulon					At4g01120	bZIP (basic leucine zipper) transcription factor that binds to the G-box regulatory element found in many plant promoters. GBF2 nuclear localization is increased by blue light	GBF2	Lee 2005		transcription factor
			ESK1 regulon			AREB/ABF regulon				AT2G46270	encodes a bZIP G-box binding protein whose expression is induced by ABA. It has been shown to bind to Adh that contains the G-box and is induced by cold and water deprivation. GBF3 has been shown to be expressed mostly in the root and dark-grown leaves. GBF3 can act as homodimers and as heterodimers with GFB1, GBF2 and GBF4. In addition, GBF3¡¯s DNA binding activity is enhanced by GIP1, GPRI1 and…	GBF3	Fujita 2005, Xin 2007		transcription factor
					ICE1 regulon					At4g34590	Encodes a basic domain leucine zipper (bZip) transcription factor bZIP11. Translation is repressed by sucrose. Directly regulates gene expression of ASN1 and ProDH2, which are enzyme-coding genes involved in amino acid metabolism.	GBF6	Lee 2005		transcription factor
CBF regulon regulation										At3g54610	Encodes a histone acetyltransferase that is plays a role in the determination of the embryonic root-shoot axis. It is also required to regulate the floral meristem activity by modulating the extent of expression of WUS and AG. In other eukaryotes, this protein is recruited to specific promoters by DNA binding transcription factors and is thought to promote transcription by acetylating the N-termi…	GCN5	Stockinger 2001, Konstantinos 2003, Mao 2006		transcription factor
									ZF-HD /NAC regulon	At5g20630	Encodes a germin-like protein. Its transcripts are more abundant in RNA from leaves collected in the evening, suggesting some kind of circadian regulation.	GER3	Tran 2004
		HOS15 regulon								At4g39640	The gene encodes a gamma-glutamyltransferase (AKA gamma-glutamyl transpeptidase, EC 2.3.2.2) that is located in vascular tissues (predominantly phloem) of leaves and is involved in the degradation of glutathione. The encoded enzyme also mitigates oxidative stress by metabolizing GSSG (oxidized form of GSH - glutathione) in the apoplast.	GGT1	Zhu 2008
		HOS15 regulon								At2g23170	encodes an IAA-amido synthase that conjugates Asp and other amino acids to auxin in vitro.	GH3.3	Zhu 2008
	CBF independent pathway									At1g22770	Together with CONSTANTS (CO) and FLOWERING LOCUS T (FT), GIGANTEA promotes flowering under long days in a circadian clock-controlled flowering pathway. GI acts earlier than CO and FT in the pathway by increasing CO and FT mRNA abundance. Located in the nucleus. Regulates several developmental processes, including photoperiod-mediated flowering, phytochrome B signaling, circadian clock, carbohydra…	GIGANTEA	Cao 2005		transcription factor
			ESK1 regulon							AT3G58070	Putative transcription factor, contains C2H2 domain, regulates aspects of shoot maturation in Arabidopsis thaliana. GIS loss-of-function mutations affect the epidermal differentiation of inflorescence organs, causing a premature decrease in trichome production on successive leaves, stem internodes, and branches. Overexpression has the opposite effect on trichome initiation and causes other hetero…	GIS	Xin 2007		transcription factor
CBF regulon					ICE1 regulon	AREB/ABF regulon				AT5G37500	encodes a guard cell outward potassium channel. Mutants have increased water consumption and limited stomatal closure in response to abscisic and jasmonic acids. It forms a heteromeric K(out) channels with SKOR. The gene is expressed ubiquitously in root and the vasculature and guard cells of leaves. Expression is suppressed during agrobacterium-induced tumor formation and increased in response t…	GORK	Becker 2003, Vogel 2005, Lee 2005	Up-regulated
			ESK1 regulon							AT1G02390	Encodes a member of a family of proteins with glycerol-3-phosphate acyltransferase activity.	GPAT2	Xin 2007
						AREB/ABF regulon				At5g07530	encodes a glycine-rich protein that has oleosin domain and is expressed specifically during flower stages 10 to 12. Protein is found on mature pollen coat.	GRP17	Umezawa 2004
			ESK1 regulon							AT2G05380	glycine-rich protein 3 short isoform (GRP3S) mRNA, complete	GRP3S	Xin 2007
					ICE1 regulon					At4g01070	the glycosyltransferase (UGT72B1) is involved in metabolizing xenobiotica (chloroaniline and chlorophenole). Comparison between wild type and knock-out mutant demonstrates the central role of this gene for metabolizing chloroaniline but significantly less for chlorophenole. The glucosyltransferase preferred UDP-xylose over UDP-glucose indicating its (additional) functioning as a xylosyltransferas…	GT72B1	Lee 2005
					ICE1 regulon					At5g10550	This gene is predicted to encode a bromodomain-containing protein. A plant line expressing RNAi constructs targeted against GTE7 shows some resistance to agrobacterium-mediated root transformation.	GTE2	Lee 2005
			ESK1 regulon			AREB/ABF regulon regulation				AT1G72770	mutant has ABA hypersensitive inhibition of seed germination; Protein Phosphatase 2C	HAB1	Xin 2007, Saez 2008
					ICE1 regulon					At4g14440	encodes a cytosolic delta3, delta2-enoyl CoA isomerase, involved in unsaturated fatty acid degradation	HCD1	Lee 2005
			ESK1 regulon			AREB/ABF regulon regulation				AT2G18050	encodes a structurally divergent linker histone whose gene expression is induced by dehydration and ABA.	HIS1-3	Fujita 2005, Xin 2007
CBF regulon regulation										At2g39810	A novel protein with a RING finger motif near the amino terminus. Negative regulator of cold responses. Functions as an E3 ligase required for the ubiquitination of ICE1. HOS1 physically interacts with ICE1 and mediates the ubiquitination of ICE1 both in vitro and in vivo. Overexpression represses the expression of CBFs and their downstream genes and confers increased sensitivity to freezing stre…	HOS1	Ishitani 1998, Lee 2001, Agarwal 2006, Novillo 2007
	CBF independent pathway									At1g35515	Encodes a nuclear localized R2R3-type MYB transcription factor that is involved in responses to abiotic stress including cold acclimation, osmotic and salt stress.Mutants are sensitive to salt, freezing and osmotic stress.	HOS10/MYB8	Zhu 2005		transcription factor
		HOS15 regulon regulation								At5g67320	Encodes a WD-40 protein involved in histone deacetylation in response to abiotic stress.Identified in a screen for mutations with altered expression of stress induced genes. Functions as a repressor of cold tolerance induced genes. Loss of function mutants are hypersensitive to freezing.	HOS15	Zhu 2008		transcription factor
	HOS9 regulon									At2g01500	PFS2 encodes a homeodomain gene that is a member of the WUS clade of transcription factors. It delays differentiation and maturation of primordia and regulates ovule patterning. The pfs2 mutant exhibits developmental defects in the maternal integuments and gametophyte, specifically, the boundary between the chalaza and the nucellus shifted towards the distal end of pfs2 ovule primordia. In additi…	HOS9/PFS2	Zhu 2004		transcription factor
			ESK1 regulon							AT3G50480	Homolog of RPW8	HR4	Xin 2007
		HOS15 regulon								At4g18880	member of Heat Stress Transcription Factor (Hsf) family	HSF A4A	Zhu 2008		transcription factor
									DREB2 pathway	At5g03720	ember of Heat Stress Transcription Factor (Hsf) family. Expression is regulated by DREB2A and in turn HSFA3 regulates the expression of hsps Hsp18.1-CI and Hsp26.5-MII35S. Involved in establishing thermotolerence.	HSFA3	Sakuma 2006		transcription factor
									ZF-HD /NAC regulon	At1g07400	17.5kDa classI heat shock protein	HSP17.8-CI	Tran 2006
									DREB2 pathway	At5g59720	encodes a low molecular weight heat shock protein that contains the heat shock element in the promoter region. Expression is induced in response to heat shock.	HSP18.2	Sakuma 2006
									DREB2 pathway	At1g52560	chloroplast-localized small heat shock protein, putative	HSP26.5-P	Sakuma 2006
CBF regulon									DREB2 pathway	At3g12580	heat shock protein (hsp70)	HSP70	Vogel 2005, Sakuma 2006
CBF regulon					ICE1 regulon		CBF4/DREB1 pathway			At4g24960	Homologous to a eukaryote specific ABA- and stress-inducible gene first isolated from barley. Groups in one subfamily with ATHVA22E. Along with other members of the ATHVA22 family, it may be involved in regulation of autophagy during development.	HVA22d	Maruyama 2004, Vogel 2005, Lee 2005, Nelson 2007
CBF regulon regulation										AT3G26744	Encodes a MYC-like bHLH transcriptional activator that binds specifically to the MYC recognition sequences in the CBF3 promoter. Mutants are defective in cold-regulated gene expression. Cold stress triggers protein degradation of nuclear GFPICE1 protein, and the RING finger protein HOS1 is required. Sumoylation of ICE1 controls CBF3/DREB1A expression and freezing tolerance.	ICE1	Chinnusamy 2003, Lee 2005, Miura 2007		transcription factor
CBF regulon regulation										At1g12860	Encodes ICE2 (Inducer of CBF Expression 2), a transcription factor of the bHLH family that participates in the response to deep freezing through the cold acclimation-dependent pathway. Overexpression of ICE2 results in increased tolerance to deep freezing stress after cold acclimation	ICE2/SCRM2	Fursova 2009		transcription factor
						AREB/ABF regulon				AT2G23430	Encodes a cyclin-dependent kinase inhibitor protein that functions as a negative regulator of cell division and promoter of endoreduplication. A member of seven KRP genes found in Arabidopsis thaliana. Differential expression patterns for distinct KRPs were revealed by in situ hybridization. Both SKP2b and RKP appear to be involved in the degradation of KRP1.	ICK1	Kang 2002
								MYB-MYC REGULON		At3g21720	Putative isocitrate lyase	ICL	Abe 2003
	HOS9 regulon									At1g51780	auxin conjugate hydrolase/IAA-amino acid hydrolase (ILL5)	ILL5	Zhu 2004
					ICE1 regulon					At1g19180	JAZ1 is a nuclear-localized protein involved in jasmonate signaling. JAZ1 transcript levels rise in response to a jasmonate stimulus. JAZ1 can interact with the COI1 F-box subunit of an SCF E3 ubiquitin ligase in a yeast-two-hybrid assay only in the presence of jasmonate-isoleucine (JA-ILE) or coronatine. Application of jasmonate methyl ester to Arabidopsis roots reduces the levels of a JAZ1:GUS …	JAZ1	Lee 2005
					ICE1 regulon					At5g16560	Encodes a KANADI protein (KAN) that regulates organ polarity in Arabidopsis. KAN is required for abaxial identity in both leaves and carpels, and encodes a nuclear-localized protein in the GARP family of putative transcription factors. Together with KAN2, this gene appears to be involved in the development of the carpel and the outer integument of the ovule.Along with KAN2 and KAN4, KAN1 appears …	KAN	Lee 2005		transcription factor
					ICE1 regulon					At2g28630	Encodes KCS12, a member of the 3-ketoacyl-CoA synthase family involved in the biosynthesis of VLCFA (very long chain fatty acids).	KCS12	Lee 2005
			ESK1 regulon							AT4G34250	Encodes KCS16, a member of the 3-ketoacyl-CoA synthase family involved in the biosynthesis of VLCFA (very long chain fatty acids).	KCS16	Xin 2007
						AREB/ABF regulon regulation				At5g13530	Encodes KEEP ON GOING (KEG), a RING E3 ligase involved in abscisic acid signaling. KEG is essential for Arabidopsis growth and development.	KEG	Stone 2006
CBF regulon					ICE1 regulon		CBF4/DREB1 pathway			At5g15960	cold and ABA inducible protein kin1, possibly functions as an anti-freeze protein. Transcript level of this gene is induced by cold, ABA, dehydration and osmoticum (mannitol). However, protein activity of GUS fused to the promoter of this gene is inhibited by cold treatment, suggesting an inhibition of the protein by increased transcript level.	KIN1	Kasuga 1999, Seki 2001 ,Vogel 2005,Lee 2005, Nelson 2007	Up-regulated
						AREB/ABF regulon				At4g08150	A member of class I knotted1-like homeobox gene family (together with KNAT2). Similar to the knotted1 (kn1) homeobox gene of maize. Normally expressed in the peripheral and rib zone of shoot apical meristem but not in the leaf primordia. It is also expressed in the fourth floral whorl, in the region that would become style, particularly in the cell surrounding the transmitting tissue. No expressi…	KNAT1	Umezawa 2004
			ESK1 regulon							AT1G70300	potassium transporter, putative	KUP6	Xin 2007
					ICE1 regulon					At3g25540	LAG1 homolog 1	LAG1	Lee 2005
			ESK1 regulon							AT3G49940	LOB DOMAIN-CONTAINING PROTEIN 3	LBD38	Xin 2007
CBF regulon			ESK1 regulon		ICE1 regulon				DREB2 pathway	At1g01470	Encodes late-embryogenesis abundant protein whose mRNA levels are induced in response to wounding and light stress. Might be involved in protection against dessication.	LEA14/LSR3	Fowler 2002, Maruyama 2004, Vogel 2005, Sakuma 2006, Xin 2007, Lee 2005
	HOS9 regulon	HOS15 regulon								At5g01540	Encodes LecRKA4.1, a member of the lectin receptor kinase subfamily A4 (LecRKA4.1 At5g01540; LecRKA4.2 At5g01550; LecRKA4.3 At5g01560). Together with other members of the subfamily, functions redundantly in the negative regulation of ABA response in seed germination.	LECRKA4.1	Zhu 2004, Zhu 2008
						AREB/ABF regulon				At3g47470	Encodes a chlorophyll a/b-binding protein that is more similar to the PSI Cab proteins than the PSII cab proteins. The predicted protein is about 20 amino acids shorter than most known Cab proteins.	LHCA4	Umezawa 2004
			ESK1 regulon			AREB/ABF regulon		MYB-MYC REGULON		At3g27690	Encodes Lhcb2.4. Belongs to the Lhc super-gene family encodes the light-harvesting chlorophyll a/b-binding (LHC) proteins that constitute the antenna system of the photosynthetic apparatus.	LHCB2.4	Abe 2003, Umezawa 2004, Xin 2007
						AREB/ABF regulon				At5g54270	Lhcb3 protein is a component of the main light harvesting chlorophyll a/b-protein complex of Photosystem II (LHC II).	LHCB3	Umezawa 2004
						AREB/ABF regulon				At2g40100	hcb4:3 protein (Lhcb4.3, light harvesting complex of photosystem II	LHCB4.3	Umezawa 2004
		HOS15 regulon								At4g35180	Lys/His transporter 7	LHT7	Zhu 2008
CBF regulon regulation										At1g56070	encodes a translation elongation factor 2-like protein that is involved in cold-induced translation. Mutations in this gene specifically blocks low temperature-induced transcription of cold-responsive genes but induces the expression of CBF genes and mutants carrying the recessive mutations fail to acclimate to cold and is freezing sensitive.	LOS1	Guo 2002	RNA translation	transcription factor
CBF regulon regulation										At1g74030	Involved in light-dependent cold tolerance and encodes an enolase. Protein is tyrosine-phosphorylated and its phosphorylation state is modulated in response to ABA in Arabidopsis thaliana seeds.	LOS2	Lee 2002	Negative regulator of ZAT10/STZ
CBF regulon regulation										At3g53110	Encodes a putative DEAD-Box RNA Helicase and has RNA-dependent ATPase activity. Mutant is Sensitive to chilling stress and heat stress. Germination of the mutant is inhibited by ABA. LOS4 may be involved in temperature sensing. Is enriched in the nuclear envelope and also located in the cytoplasm. LOS4 is involved in export of poly A RNA.	LOS4	Gong 2002, Gong 2004
						AREB/ABF regulon				At5g67030	Encodes a single copy zeaxanthin epoxidase gene that functions in first step of the biosynthesis of the abiotic stress hormone abscisic acid (ABA). Mutants in this gene are unable to express female sterility in response to beta-aminobutyric acid, as wild type plants do.	LOS6/ABA1	Umezawa 2004
						AREB/ABF regulon regulation				AT1G15080	Encodes phosphatidic acid phosphatase. Involved in ABA signaling. Functions as a negative regulator upstream of ABI4. Expressed during germination and seed development. Expressed overall in young seedlings, in roots, hypocotyls, and vascular cells of cotyledons and leaves of 10 day-old seedlings, in flower filaments and stem elongation zones. Not expressed in anthers, pollen nor petals.	LPP2/ATPAP2	Katagiri 2005
CBF regulon			ESK1 regulon			AREB/ABF regulon			DREB2 pathway	At5g52300	encodes a protein that is induced in expression in response to water deprivation such as cold, high-salt, and dessication. The response appears to be via abscisic acid. The promoter region contains two ABA-responsive elements (ABREs) that are required for the dehydration-responsive expression of rd29B as cis-acting elements. Protein is a member of a gene family with other members found plants, an…	LTI65/RD29B	Fowler 2002, Vogel 2005, Fujita 2005, Furihata 2006, Sakuma 2006, Xin 2007	Up-regulated
CBF regulon							CBF4/DREB1 pathway			At4g30650	hydrophobic protein (LTI6A/RCI2A)	LTI6A/RCI2A	Vogel 2005, Nelson 2007
			ESK1 regulon						DREB2 pathway	At2g38530	Involved in lipid transfer between membranes. Belongs to a family of Lipid transfer proteins. Sequence similarity to other plant/Arabidopsis LPT genes but highest similarity to LPT1. Stress and pathogen-inducible motifs found in the upstream region. Expressed in flower, leaves and siliques but absent in roots. Predicted to be a member of PR-14 pathogenesis-related protein family	LTP2	Sakuma 2006, Xin 2007
			ESK1 regulon			AREB/ABF regulon				At5g59320	Predicted to encode a PR (pathogenesis-related) protein. Belongs to the lipid transfer protein (PR-14) family	LTP3	Umezawa 2004, Xin 2007
			ESK1 regulon			AREB/ABF regulon				At5g59310	Encodes a member of the lipid transfer protein family. Proteins of this family are generally small (~9 kD), basic, expressed abundantly and contain eight Cys residues. The proteins can bind fatty acids and acylCoA esters and can transfer several different phospholipids. They are localized to the cell wall. The mRNA is present in flowers and siliques, and is strongly up-regulated by abscisic acid.…	LTP4	Umezawa 2004, Xin 2007
		HOS15 regulon	ESK1 regulon							At2g14560	Encodes LURP1, a member of the LURP cluster (late upregulated in response to Hyaloperonospora parasitica) which exhibits a pronounced upregulation after recognition of the pathogenic oomycte H. parasitica. LURP1 is required for full basal defense to H. parasitica and resistance to this pathogen mediated by the R-proteins RPP4 and RPP5.	LURP1	Xin 2007, Zhu 2008
	HOS9 regulon									At2g41260	Late-embryogenesis-abundant gene. Involved in the acquisition of desiccation tolerance during late phase of embryogenesis.	M17	Zhu 2004
CBF regulon										At1g27920	microtubule associated protein (MAP65/ASE1) family	MAP65/ASE1	Vogel 2005	Up-regulated
					ICE1 regulon					At1g07150	member of MEKK subfamily	MAPKKK13	Lee 2005
			ESK1 regulon							AT3G15790	methyl-CpG-binding domain-containing protein	MBD11	Xin 2007
			ESK1 regulon							AT1G52030	Similar to myrosinase binding proteins which may be involved in metabolizing glucosinolates and forming defense compounds to protect against herbivory. Also similar to lectins and other agglutinating factors. Expressed only in flowers.	MBP2	Xin 2007
	HOS9 regulon									At1g16420	Encodes a metacaspase (cysteine-type endopeptidase) that is involved in promoting programmed cell death in response to hydrogen peroxide (H2O2), UV light, and methyl viologen (MV). Transcript levels rise in response to UV-C, H2O2, and MV. In vitro assays demonstrate that this enzyme has a preference for cleaving after an arginine residue, and it has a pH optimum of 8.0.pr	MC8	Zhu 2004
CBF regulon					ICE1 regulon					At2g34850	putative UDP-galactose-4-epimerase	MEE25	Vogel 2005, Lee 2005
			ESK1 regulon				CBF4/DREB1 pathway			AT2G21650	myb family transcription factor, contains PFAM profile: PF00249 myb-like DNA-binding domain	MEE3	Nelson 2007, Xin 2007		transcription factor
			ESK1 regulon						ZF-HD /NAC regulon	At4g30270	encodes a protein similar to endo xyloglucan transferase in sequence. It is also very similar to BRU1 in soybean, which is involved in brassinosteroid response	MERI5B	Tran 2004, Tran 2006, Xin 2007
			ESK1 regulon							AT2G23560	Encodes a protein shown to have carboxylesterase activity, methyl salicylate esterase activity, and methyl IAA esterase activity in vitro. This protein does not act on methyl JA, MeGA4, or MEGA9 in vitro. MES7 appears to be involved in MeSA hydrolysis in planta. Expression of MES7 can restore systemic acquired resistance in SAR-deficient tobacco plants.	MES7	Xin 2007
			ESK1 regulon							AT4G39800	inositol-3-phosphate synthase isozyme 1 / myo-inositol-1-phosphate synthase 1 / MI-1-P synthase 1 / IPS 1	MIPS1	Xin 2007
			ESK1 regulon							AT2G22240	inositol-3-phosphate synthase isozyme 2 / myo-inositol-1-phosphate synthase 2 / MI-1-P synthase 2 / IPS 2	MIPS2	Xin 2007
			ESK1 regulon							AT1G70830	MLP-LIKE PROTEIN 28	MLP28	Xin 2007
							CBF4/DREB1 pathway			AT2G01520	major latex protein-related	MLP328	Nelson 2007
							CBF4/DREB1 pathway			AT2G01530	major latex protein-related	MLP329	Nelson 2007
	HOS9 regulon									At1g01560	mitogen-activated protein kinase (MAPK), putative (MPK11)	MPK11	Zhu 2004
									ZF-HD /NAC regulon	At5g14180	Lipase family protein	MPL1	Tran 2004
					ICE1 regulon					At5g26340	Encodes a protein with high affinity, hexose-specific/H+ symporter activity. The activity of the transporter appears to be negatively regulated by phosphorylation. Importantly, microarray analysis, as well as the study of the expression of this gene in mutants involved in programmed cell death (PCD) demonstrated a tight correlation between this gene's expression and PCD.	MSS1	Lee 2005
					ICE1 regulon					At2g43290	calmodulin-like protein (MSS3)	MSS3	Lee 2005
					ICE1 regulon				DREB2 pathway	At3g09390	metallothionein, binds to and detoxifies excess copper and other metals, limiting oxidative damage	MT2A/AtMT-1/AtMT-K/MT2	Lee 2005, Sakuma 2006
					ICE1 regulon					At3g06120	Encodes a basic helix-loop-helix (bHLH) protein that controls meristemoid differentiation during stomatal development. In the absence of MUTE, meristemoids abort after excessive asymmetric divisions and fail to differentiate stomata.	MUTE	Lee 2005		transcription factor
CBF regulon regulation										At3g23250	Member of the R2R3 factor gene family	MYB15	Zhu 2004, Agarwal 2006, Miura 2007		transcription factor
CBF regulon										At4g34990	MYB family transcription factor (MYB32)	MYB32	Vogel 2005		transcription factor
			ESK1 regulon							At1g18570	myb family traEncodes a member of the R2R3-MYB transcription family. Involved in indole glucosinolate biosynthesis.nscription factor	MYB51	Zhu 2004, Xin 2007		transcription factor
			ESK1 regulon							AT1G56650	Encodes a putative MYB domain containing transcription factor involved in anthocyanin metabolism and radical scavenging. Essential for the sucrose-mediated expression of the dihydroflavonol reductase gene.	MYB72/PAP1	Xin 2007		transcription factor
					ICE1 regulon					At5g67300	Member of the R2R3 factor MYB gene family involved in mediating plant responses to a variety of abiotic stimiuli.	MYBR1	Lee 2005		transcription factor
			ESK1 regulon							AT5G04370	A member of the Arabidopsis SABATH methyltransferase gene family. Encodes NAMT1, a methyltransferase that methylates nicotinic acid.	NAMT1	Xin 2007
			ESK1 regulon							AT1G69490	Encodes a member of the NAC transcription factor gene family. It is expressed in floral primordia and upregulated by AP3 and PI. Its expression is associated with leaf senescence.	NAP	Xin 2007		transcription factor
									ZF-HD /NAC regulon	At1g56430	Nicotianamine synthase	NAS4	Tran 2006
			ESK1 regulon							AT3G14440	Encodes 9-cis-epoxycarotenoid dioxygenase, a key enzyme in the biosynthesis of abscisic acid. Regulated in response to drought and salinity. Expressed in roots, flowers and seeds. Localized to the chloroplast stroma and thylakoid membrane.	NECD3	Xin 2007
		HOS15 regulon	ESK1 regulon							At1g54160	Encodes a member of the CCAAT-binding transcription factor (CBF-B/NF-YA) family. Expression is upregulated in response to ABA and drought. This regulation appears to be mediated by MIR169A which is downregulated in response to drought. NFYA5 is a target of MIR169A. Loss of function mutations are hypersensitive to drought.	NF-YA5	Zhu 2008, Xin 2007		transcription factor
			ESK1 regulon							AT5G47640	NUCLEAR FACTOR Y, SUBUNIT B2	NF-YB2	Xin 2007
CBF regulon				ZAT12 regulon						At2g35960	putative harpin-induced protein	NHL12	Vogel 2005
		HOS15 regulon			ICE1 regulon					At5g06320	encodes a protein whose sequence is similar to tobacco hairpin-induced gene (HIN1) and Arabidopsis non-race specific disease resistance gene (NDR1). Expression of this gene is induced by cucumber mosaic virus, spermine and Pseudomonas syringae pv. tomato DC3000. The gene product is localized to the plasma membrane.	NHL3	Lee 2005, Zhu 2008
					ICE1 regulon					At1g77760	Encodes the cytosolic minor isoform of nitrate reductase (NR). Involved in the first step of nitrate assimilation, it contributes about 15% of the nitrate reductase activity in shoots. Similar to molybdopterin oxidoreductases at the N-terminus, and to FAD/NAD-binding cytochrome reductases at the C-terminus. Cofactors: FAD, heme iron (cytochrome B-557), and molybdenum-pterin.	NIA1	Lee 2005
									DREB2 pathway	At5g23220	NICOTINAMIDASE 3 (NIC3)	NIC3	Sakuma 2006
		HOS15 regulon								At1g02450	NIMIN1 modulates PR gene expression according the following model: NPR1 forms a ternary complex with NIMIN1 and TGA factors upon SAR induction that binds to a positive regulatory cis-element of the PR-1 promoter, termed LS7. This leads to PR-1 gene induction. NIMIN1 decreases transcriptional activation, possibly through its EAR motif, which results in fine-tuning of PR-1 gene expression.	NIMIN1	Zhu 2008		transcription factor
									ZF-HD /NAC regulon	At3g44300	Encodes an enzyme that catalyzes the hydrolysis of indole-3-acetonitrile (IAN) to indole-3-acetic acid (IAA) (nitrile aminohydrolase, EC 3.5.5.1) and IAN to indole-3-acetamide (IAM) at lower levels. Mutants have reduced sensitivity to IAN and are sensitive to IAA. This enzyme likely participates in other non-auxin-related metabolic pathways.	NIT2	Tran 2004
									ZF-HD /NAC regulon	At3g44310	Mutants are resistant to indole-3-acetonitrile (IAN). NIT1 catalyzes the terminal activation step in indole-acetic acid biosynthesis. Predominantly expressed isoform of nitrilase isoenzyme family. Aggregation of NIT1 in cells directly abutting wound sites is one of the earliest events associated with wound and herbicide-induced cell death. The protein undergoes thiolation following treatment with…	NITI	Tran 2004
		HOS15 regulon								At5g45110	Encodes a paralog of NPR1. Involved in negative regulation of defense responses against bacterial and oomycete pathogens. npr3 mutants has elevated level of PR1 expression. Interacts with TGA2, TGA3, TGA5 and TGA6 in yeast two hybrid assays.	NPR3	Zhu 2008
					ICE1 regulon					At1g63020	Encodes one of two alternative largest subunits of a putative plant-specific RNA polymerase IV (aka RNA polymerase D). Required for posttranscriptional gene silencing.	NRPD1A	Lee 2005		transcription factor
			ESK1 regulon							AT1G12110	Encodes NRT1.1 (CHL1), a dual-affinity nitrate transporter. The protein is expressed in guard cells and function in stomatal opening. Mutants have less transpiration and are more tolerant to drought. Expressed in lateral roots. Involved in nitrate signaling which enables the plant root system to detect and exploit nitrate-rich soil patches. Comparing to the wild type, the mutant displays a strong…	NRT1.1	Xin 2007
	HOS9 regulon	HOS15 regulon								At4g12720	Encodes a protein with ADP-ribose hydrolase activity. Negatively regulates EDS1-conditioned plant defense and programmed cell death.	NUDT7	Zhu 2004, Zhu 2008
	HOS9 regulon									At5g40420	Encodes oleosin2, a protein found in oil bodies, involved in seed lipid accumulation. Suppression of OLEO1 (and OLEO2) resulted in an aberrant phenotype of embryo cells that contain unusually large oilbodies that are not normally observed in seeds. Changes in the size of oilbodies caused disruption of storage organelles, altering accumulation of lipids and proteins and causing delay in germinatio…	OLEO2	Zhu 2004
									DREB2 pathway	At3g27660	Encodes oleosin4 , a protein found in oil bodies, involved in seed lipid accumulation. Functions in freezing tolerance of seeds.	OLEO4	Sakuma 2006
					ICE1 regulon					At5g64410	oligopeptide transporter	OPT4	Lee 2005
	HOS9 regulon									At1g06160	encodes a member of the ERF (ethylene response factor) subfamily B-3 of ERF/AP2 transcription factor family. The protein contains one AP2 domain. There are 18 members in this subfamily including ATERF-1, ATERF-2, AND ATERF-5.	ORA59	Zhu 2004		transcription factor
									ZF-HD /NAC regulon	At5g53450	OBP3-responsive gene 1 (ORG1)	ORG1	Tran 2006
						AREB/ABF regulon regulation				AT4G33950	Encodes calcium-independent ABA-activated protein kinase, a member of SNF1-related protein kinases (SnRK2) whose activity is activated by ionic (salt) and non-ionic (mannitol) osmotic stress. Mutations disrupted ABA induction of stomatal closure as well as ABA inhibition of light-induced stomatal opening. However, regulation of stomatal opening/closing by light or CO(2) is not affected in these m…	OTS1/SRK2E	Mustelli 2002, Yoshida 2002, Furihata 2006
			ESK1 regulon							AT2G39800	encodes a delta1-pyrroline-5-carboxylate synthase that catalyzes the rate-limiting enzyme in the biosynthesis of proline. Gene is expressed in reproductive organs and tissues under non-stress conditions but in the whole plant under water-limiting condition. Expression is also induced by abscisic acid and salt stress in a light-dependent manner. encodes a delta1-pyrroline-5-carboxylate synthase th…	P5CS1	Xin 2007
CBF regulon										At3g55610	Encodes delta 1-pyrroline-5-carboxylate synthetase B. Gene expression is induced by dehydration, high salt and ABA. Knock-out mutations in P5CS2 are embryo-lethal. P5CS2 appears to be present in different cells and/or different subcellular locations from P5CS1 in a tissue-dependent manner.	P5CS2	Fowler 2002, Vogel 2005
		HOS15 regulon								At3g52430	Encodes a lipase-like gene that is important for salicylic acid signaling and function in resistance (R) gene-mediated and basal plant disease resistance. PAD4 can interact directly with EDS1, another disease resistance signaling protein. Expressed at elevated level in response to green peach aphid (GPA) feeding, and modulates the GPA feeding-induced leaf senescence through a mechanism that doesn…	PAD4	Zhu 2004, Zhu 2008
					ICE1 regulon					At3g20500	PURPLE ACID PHOSPHATASE 18	PAP18	Lee 2005
			ESK1 regulon							AT1G22530	PATELLIN 2	PATL2	Xin 2007
	HOS9 regulon									At5g54490	Encodes a PINOID (PID)-binding protein containing putative EF-hand calcium-binding motifs. The interaction is dependent on the presence of calcium. mRNA expression is up-regulated by auxin. Not a phosphorylation target of PID, likely acts upstream of PID to regulate the activity of this protein in response to changes in calcium levels.	PBP1	Zhu 2004
		HOS15 regulon								At5g13320	Encodes PBS3 (avrPphB susceptible), also known as GDG1 (GH3-Like Defense Gene 1)， WIN3 (HopW1-1-Interacting 3). Involved in disease-resistance signaling pathway. Required for accumulation of salicylic acid, activation of defense responses and resistance to Pseudomonas syringae. Expression detected in cotyledons, true leaves, hypocotyls and occasionally in some parts of roots from 10-day-old seedl…	PBS3	Zhu 2008
		HOS15 regulon	ESK1 regulon							At3g22231	Encodes a member of a novel 6 member Arabidopsis gene family. Expression of PCC1 is regulated by the circadian clock and is upregulated in response to both virulent and avirulent strains of Pseudomonas syringae pv. tomato.	PCC1	Xin 2007, Zhu 2008
					ICE1 regulon					At5g58690	phosphoinositide-specific phospholipase C, putative	PCL5	Lee 2005
					ICE1 regulon					At2g27820	Encodes a plastid-localized arogenate dehydratase involved in phenylalanine biosynthesis	PD1	Lee 2005
CBF regulon				ZAT12 regulon						At4g33070	Pyruvate decarboxylase-1	Pdc1	Maruyama 2004.Vogel 2005
									DREB2 pathway	At5g54960	pyruvate decarboxylase-2	PDC2	Sakuma 2006
							CBF4/DREB1 pathway	MYB-MYC REGULON		AT1G75830	plant defensin-fusion protein, putative (PDF1.1)	PDF1.1/LCR67	Abe 2003, Zhu 2004, Nelson 2007
	HOS9 regulon		ESK1 regulon				CBF4/DREB1 pathway	MYB-MYC REGULON		AT5G44420	Encodes an ethylene- and jasmonate-responsive plant defensin. mRNA levels are not responsive to salicylic acid treatment; although jasmonate and salicylic acid can act synergistically to enhance the expression of this gene.	PDF1.2a	Abe 2003, Zhu 2004, Nelson 2007, Xin 2007
			ESK1 regulon				CBF4/DREB1 pathway			AT2G26020	plant defensin-fusion protein, putative (PDF1.2b)	PDF1.2b	Zhu 2004, Nelson 2007, Xin 2007
							CBF4/DREB1 pathway			AT5G44430	plant defensin-fusion protein, putative (PDF1.2c)	PDF1.2c	Nelson 2007
							CBF4/DREB1 pathway			AT2G26010	plant defensin-fusion protein, putative (PDF1.3)	PDF1.3	Nelson 2007
	HOS9 regulon									At2g02140	plant defensin protein, putative (PDF2.6)	PDF2.6	Zhu 2004
CBF regulon				ZAT12 regulon						At4g12480	a putative lipid transfer protein, vernalization-responsive and cold-induced	pEARLI 1	Vogel 2005
			ESK1 regulon							AT2G22420	peroxidase 17 (PER17) (P17)	PER17	Xin 2007
			ESK1 regulon							AT2G37130	peroxidase 21	PER21/PRXR5	Xin 2007
							CBF4/DREB1 pathway			AT3G49110	Class III peroxidase Perx33. Expressed in roots. Located in the cell wall. Involved in cell elongation. Expression activated by light. May play a role in generating H2O2 during defense response.	PER33	Nelson 2007
							CBF4/DREB1 pathway			AT5G17820	peroxidase 57 (PER57) (P57) (PRXR10),	PER57	Nelson 2007
					ICE1 regulon					At5g56630	pyrophosphate-dependent phosphofructo-1-kinase-related protein	PFK7	Lee 2005
			ESK1 regulon							AT3G62150	P-GLYCOPROTEIN 21	PGP21	Xin 2007
						AREB/ABF regulon				At2g29650	Encodes an inorganic phosphate transporter (PHT4;1) that is localized to the thylakoid membrane.	PHT4;1	Umezawa 2004
						AREB/ABF regulon				At5g20240	Floral homeotic gene encoding a MADS domain transcription factor. Required for the specification of petal and stamen identities.	PI	Umezawa 2004		transcription factor
					ICE1 regulon					At2g01420	Encodes a putative auxin efflux carrier that is localized in developing and mature root meristems. It is involved in the maintenance of embryonic auxin gradients. A role for AtPIN4 in generating a sink for auxin below the quiescent center of the root meristem that is essential for auxin distribution and patterning is proposed. In the root, PIN4 is detected around the quiescent center and cells su…	PIN4	Lee 2005
						AREB/ABF regulon regulation				AT5G01810	Encodes a CBL-interacting serine/threonine protein kinase, also has similarities to SOS2 kinase	PKS3/CIPK15/SNRK3.1/SIP2	Halfter 2000, Guo 2003
			ESK1 regulon				CBF4/DREB1 pathway			AT2G26560	encodes a lipid acyl hydrolase with wide substrate specificity that accumulates upon infection by fungal and bacterial pathogens. Protein is localized in the cytoplasm in healthy leaves, and in membranes in infected cells	PLA2A	Nelson 2007, Xin 2007
CBF regulon					ICE1 regulon					At5g58670	phosphatidylinositol-specific phospholipase C is induced to a significant extent under various environmental stresses, such as dehydration, salinity, and low temperature. May play a role in secondary ABA response.	PLC1	Maruyama 2004, Lee 2005
					ICE1 regulon					At5g58700	phosphoinositide-specific phospholipase - like protein	PLC4	Lee 2005
							CBF4/DREB1 pathway			AT4G37070	patatin, putative	PLP1	Nelson 2007
CBF regulon										At3g50960	Encodes a protein that functions in microtubule assembly. PLP3a can bind to several different tubulin family members in Y2H assays. Plants with reduced levels of both PLP3a and PLP3b (At5g66410) show defects in cytokinesis, cortical microtubule array formation, oriented cell growth, and maintenance of proper ploidy.	PLP3a	Vogel 2005
					ICE1 regulon					At3g28210	zinc finger protein (PMZ) -related	PMZ	Lee 2005
CBF regulon					ICE1 regulon				DREB2 pathway	At1g69870	putative proton-dependent oligopeptide transport (POT) protein	POT	Vogel 2005, Lee 2005, Sakuma 2006	Up-regulated
CBF regulon										At5g27930	protein phosphatase 2C (PP2C), putative	PP2C	Vogel 2005	Up-regulated
			ESK1 regulon							AT3G11410	Encodes protein phosphatase 2C. Negative regulator of ABA signalling. Expressed in seeds during germination. mRNA up-regulated by drought and ABA.	PP2CA	Xin 2007
		HOS15 regulon								At2g14610	PR1 gene expression is induced in response to a variety of pathogens. It is a useful molecular marker for the SAR response. Though the Genbank record for the cDNA associated to this gene is calledPR-1-like', the sequence actually corresponds to PR1. Expression of this gene is salicylic-acid responsive.	PR1	Zhu 2008
			ESK1 regulon							AT3G04720	Encodes a protein similar to the antifungal chitin-binding protein hevein from rubber tree latex. mRNA levels increase in response to ethylene and turnip crinkle virus infection.	PR4	Xin 2007
		HOS15 regulon								At1g75040	Thaumatin-like protein involved in response to pathogens. mRNA level of the PR-5 gene (At1g75040)is significantly changed after cutting the inflorescence stem indicating the existence of a network of signal transducing pathways as other stress-regulated genes (At5g01410, At3g17800, At1g29930)do not response to the treatment.	PR5	Zhu 2008
					ICE1 regulon					At5g58650	Encodes PSY1, an18-aa tyrosine-sulfated glycopeptide that promotes cellular proliferation and expansion. PSY1 is widely expressed in various tissues, including shoot apical meristem, and is highly up-regulated by wounding. Perception of PSY1 depends on At1g72300, a leucine-rich repeat receptor kinase (LRR-RK).	PSY1	Lee 2005
								MYB-MYC REGULON		At3g46780	PLASTID TRANSCRIPTIONALLY ACTIVE 16	PTAC16	Abe 2003		transcription factor
CBF regulon		HOS15 regulon								At5g46050	Encodes a di- and tri-peptide transporter involved in responses to wounding, virulent bacterial pathogens, and high NaCl concentrations. The protein is predicted to have 12 transmembrane helicies.	PTR3	Vogel 2005, Zhu 2008	Up-regulated
					ICE1 regulon					At2g35930	Encodes a cytoplasmically localized U-box domain containing E3 ubiquitin ligase that is involved in the response to water stress and acts as a negative regulator of PAMP-triggered immunity.	PUB23	Lee 2005
CBF regulon					ICE1 regulon					At1g27910	Encodes a protein containing a UND, a U-box, and an ARM domain. This protein has E3 ubiquitin ligase activity based on in vitro assays.	PUB45	Vogel 2005, Lee 2005	Up-regulated
					ICE1 regulon					At3g07360	The protein that is predicted to be encoded by this gene model lacks the U-box domain	PUB9	Lee 2005
						AREB/ABF regulon regulation				at5g46790	bind ABA, to mediate ABA-dependent inactivation of ABI1 or ABI2 in vitro, and to antagonize PP2C action in planta	PYL1/RCAR12	Ma 2009, Park 2009
						AREB/ABF regulon regulation				at5g45870	bind ABA, to mediate ABA-dependent inactivation of ABI1 or ABI2 in vitro, and to antagonize PP2C action in planta	PYL12/RCAR6	Park 2009
						AREB/ABF regulon regulation				at2g26040	bind ABA, to mediate ABA-dependent inactivation of ABI1 or ABI2 in vitro, and to antagonize PP2C action in planta	PYL2/RCAR14	Park 2009
						AREB/ABF regulon regulation				at1g73000	bind ABA, to mediate ABA-dependent inactivation of ABI1 or ABI2 in vitro, and to antagonize PP2C action in planta	PYL3/RCAR13	Park 2009
						AREB/ABF regulon regulation				at2g38310	bind ABA, to mediate ABA-dependent inactivation of ABI1 or ABI2 in vitro, and to antagonize PP2C action in planta	PYL4/RCAR10	Park 2009
						AREB/ABF regulon regulation				at5g05440	bind ABA, to mediate ABA-dependent inactivation of ABI1 or ABI2 in vitro, and to antagonize PP2C action in planta	PYL5/RCAR8	Ma 2009
						AREB/ABF regulon regulation				at5g53160	bind ABA, to mediate ABA-dependent inactivation of ABI1 or ABI2 in vitro, and to antagonize PP2C action in planta	PYL8/RCAR3	Ma 2009, Park 2009
						AREB/ABF regulon regulation				at1g01360	bind ABA, to mediate ABA-dependent inactivation of ABI1 or ABI2 in vitro, and to antagonize PP2C action in planta	PYL9/RCAR1	Ma 2009, Park 2009
						AREB/ABF regulon				at4g17870	bind ABA, to mediate ABA-dependent inactivation of ABI1 or ABI2 in vitro, and to antagonize PP2C action in planta	PYR1/RCAR11	Park 2009
			ESK1 regulon			AREB/ABF regulon				AT5G66400	Belongs to the dehydrin protein family, which contains highly conserved stretches of 7-17 residues that are repetitively scattered in their sequences, the K-, S-, Y- and lysine rich segments. ABA- and drought-induced glycine-rice dehydrin protein. The ABA-induced expression of RAB18 was reduced following ACC application, indicating that ethylene inhibits the ABA signaling pathway. RAB18 is also e…	RAB18	Fujita 2005, Furihata 2006, Xin 2007
			ESK1 regulon							AT1G22740	GTP-binding protein Rab7	RABG3B/RAB7	Xin 2007
CBF regulon										At1g46768	encodes a member of the DREB subfamily A-5 of ERF/AP2 transcription factor family (RAP2.1). The protein contains one AP2 domain.	RAP2.1	Fowler 2002, Maruyama 2004, Vogel 2005	Up-regulated	transcription factor
					ICE1 regulon				DREB2 pathway	At4g36900	encodes a member of the DREB subfamily A-5 of ERF/AP2 transcription factor family (RAP2.10). The protein contains one AP2 domain.	RAP2.10	Lee 2005, Sakuma 2006		transcription factor
CBF regulon										At1g43160	encodes a member of the ERF (ethylene response factor) subfamily B-4 of ERF/AP2 transcription factor family (RAP2.6). The protein contains one AP2 domain.	RAP2.6	Fowler 2002, Vogel 2005	Up-regulated	transcription factor
					ICE1 regulon					At2g28550	RELATED TO AP2.7	RAP2.7	Lee 2005		transcription factor
	CBF independent pathway		ESK1 regulon							At1g13260	Encodes an AP2/B3 domain transcription factor which is upregulated in response to low temperature. It contains a B3 DNA binding domain. It has circadian regulation and may function as a negative growth regulator.	RAV1	Fowler 2002, Fowler 2005		transcription factor
	HOS9 regulon		ESK1 regulon							At1g68840	rav2 is part of a complex that has been named `regulator of the (H+)-ATPase of the vacuolar and endosomal membranes' (RAVE)	RAV2/rap2.8	Zhu 2004, Xin 2007
CBF regulon			ESK1 regulon			AREB/ABF regulon		MYB-MYC REGULON	ZF-HD /NAC regulon	At2g33380	Encodes a calcium binding protein whose mRNA is induced upon treatment with NaCl, ABA and in response to dessication. mRNA expression under drought conditions is apparent particularly in leaves and flowers.	RD20	Abe 2003, Tran 2004, Vogel 2005, Fujita 2005, Xin 2007
			ESK1 regulon					MYB-MYC REGULON		AT5G25610	responsive to dehydration 22 (RD22) mediated by ABA	RD22	Abe 1997, Abe 2003, Xin 2007
CBF regulon										At5g17490	DELLA subfamily member involved in GA signal transduction (RGL3)	RGL3	Vogel 2005	Up-regulated
						AREB/ABF regulon regulation				At1g15100	Encodes a putative RING-H2 finger protein RHA2a.	RHA2a	Bu 2009
					ICE1 regulon					At2g01150	Encodes a RING-H2 finger protein that is expressed in vascular tissue, root tips, embryos and pistils.	RHA2B	Lee 2005
		HOS15 regulon								At5g10380	Encodes a RING finger domain protein with E3 ligase activity that is localized to the lipid rafts of the plasma membrane. Expression is increased in response to fungal pathogen. May be involved in regulation of programmed cell death by facilitating degredation of regulation of PDC activators.	RING1	Zhu 2008
		HOS15 regulon								At2g37710	Induced in response to Salicylic acid.	RLK	Zhu 2008
		HOS15 regulon								At5g60900	lectin protein kinase family protein	RLK1	Zhu 2008
						AREB/ABF regulon				AT3G48040	Encodes a member of the Rop subfamily of Rho GTPases in Arabidopsis that contains a putative farnesylation motif. It is localized to the plasma membrane and involved in the negative regulation of ABA signalling.	ROP10	Zheng 2002, Xin 2005
									ZF-HD /NAC regulon	At5g37260	Encodes a MYB family transcription factor Circadian 1 (CIR1). Involved in circadian regulation in Arabidopsis.	RVE2	Tran 2006		transcription factor
			ESK1 regulon							AT1G58370	Encodes a protein with xylanase activity.	RXF12	Xin 2007
	HOS9 regulon									At5g14930	encodes an acyl hydrolase involved in senescence .	SAG101	Zhu 2004
									ZF-HD /NAC regulon	At4g02380	Encodes AtLEA5 (late embryogenesis abundant like protein). Also known as SENESCENCE-ASSOCIATED GENE 21 (SAG21). Has a role on oxidative stress tolerance. mRNA levels are elevated in response to various stresses.	SAG21	Tran 2006
		HOS15 regulon								At5g64000	3'(2'),5'-bisphosphate nucleotidase, putative	SAL2	Zhu 2008
					ICE1 regulon					At3g24280	small acidic protein 2 (SMAP2); FUNCTIONS IN: molecular_function unknown; INVOLVED IN: response to auxin stimulus; LOCATED IN: cellular_component unknown; EXPRESSED IN: 8 plant structures; EXPRESSED DURING: L mature pollen stage, M germinated pollen stage, 4 anthesis, petal differentiation and expansion stage; Has 9 Blast hits to 9 proteins in 2 species: Archae - 0; Bacteria - 0; Metazoa - 0; Fun…	SAMP2	Lee 2005
CBF regulon regulation										At1g33410	SAR1 (SUPPRESSOR OF AUXIN RESISTANCE1); mRNA export from nucleus	SAR1/NUP160	Dong 2006	RNA export to the nucleus
						AREB/ABF regulon				AT5G03650	Encodes starch branching enzyme (E.C.2.4.1.18) similar to SBE2 from maize and rice. Expressed throughout the plant and highest in seedlings and cauline leaves.	SBE2.2	Bossi 2009
									DREB2 pathway	At3g10450	SERINE CARBOXYPEPTIDASE-LIKE 7	SCPL7	Sakuma 2006
					ICE1 regulon					At1g61380	S-locus protein kinase, putative	SD1-29	Lee 2005
						AREB/ABF regulon regulation				At3g55530	Encodes an intracellular membrane localized protein with E3 ligase activity that is involved in regulation of ABA signaling. Loss of function alleles show decreased sensitivity to ABA. Overexpression results in increased sensitivity to ABA	SDIR	Zang 2007
					ICE1 regulon					At1g34210	Plasma membrane LRR receptor-like serine threonine kinase expressed during embryogenesis in locules until stage 6 anthers, with higher expression in the tapetal cell layer. SERK1 and SERK2 receptor kinases function redundantly as an important control point for sporophytic development controlling male gametophyte production.	SERK2	Lee 2005
CBF regulon										At1g10760	Encodes an α-glucan, water dikinase required for starch degradation. Involved in cold-induced freezing tolerance. Mutations that eliminate the GWD protein or affect the dikinase domain of the enzyme dramatically reduce both the amount of phosphate in the amylopectin and the rate of starch degradation. Mature leaves of these mutants accumulate amounts of starch up to seven times greater than those…	sex1	Vogel 2005
CBF regulon regulation										At4g04920	Encodes a nuclear targeted protein that plays a role in the CBF pathway -downstream of CBF translation. Mutants have impaired cold responses, reduced levels of cold induced RNA transcripts, are sensitive to osmotic stress.	SFR6	McKown 1996, Knight 1999, Boyce 2003, Knight 2009
		HOS15 regulon	ESK1 regulon							At3g56710	Sig1 binding protein; interacts with Sig1R4. As well as Sig1, SibI is imported into chloroplasts and its expression is light-dependent in mature chloroplasts.	SIB1	Xin 2007, Zhu 2008
		HOS15 regulon								At4g39030	Encodes an orphan multidrug and toxin extrusion transporter. Essential component of salicylic acid-dependent signaling for disease resistance. Member of the MATE-transporter family. Expression induced by salicylic acid. Mutants are salicylic acid-deficient.	SID1	Zhu 2008
			ESK1 regulon		ICE1 regulon					AT5G40390	Encodes a protein which might be involved in the formation of verbascose. A T-DNA insertion mutant was shown to have a decreased amount of verbascose (as well as mannitol) whereas the levels of raffinose and stachyose remained unchanged.	SIP1	Lee 2005, Xin 2007
CBF regulon regulation						AREB/ABF regulon regulation				At5g60410	Encodes a plant small ubiquitin-like modifier (SUMO) E3 ligase that is a focal controller of Pi starvation-dependent responses. Also required for SA and PAD4-mediated R gene signalling, which in turn confers innate immunity in Arabidopsis. Also involved in the regulation of plant growth, drought responses and freezing tolerance. This latter effect is most likely due to SIZ1 dependent ABI5 sumoyla…	SIZ1	Miura 2007, Miura 2009
			ESK1 regulon							AT5G14640	SHAGGY-LIKE KINASE 13	SK13	Xin 2007
			ESK1 regulon							AT5G57900	F-box protein, interacts with SKP1/ASK1 subunit of SCF ubiquitin ligase in a glucose-dependent manner	SKIP1	Xin 2007
					ICE1 regulon					At4g27970	Encodes a protein with ten predicted transmembrane helices. The SLAH2 protein has similarity to the SLAC1 protein involved in ion homeostasis in guard cells. But, it is not expressed in guard cells and cannot complement a slac1-2 mutant suggesting that it performs a different function. SLAH2:GFP localizes to the plasma membrane.	SLAH2	Lee 2005
					ICE1 regulon					At4g22756	Encodes a member of the SMO1 family of sterol 4alpha-methyl oxidases. More specifically functions as a 4,4-dimethyl-9beta,19-cyclopropylsterol-4alpha- methyl oxidase.	SMO1-2	Lee 2005
						AREB/ABF regulon				AT1G24190	Enhances AtERF7-mediated transcriptional repression. RNAi lines show ABA hypersensitivity. Interacts with ERF7 and HDA19.	SNL3	Song 2005		transcription factor
						AREB/ABF regulon regulation				AT5G66880	encodes a member of SNF1-related protein kinases (SnRK2) whose activity is activated by ionic (salt) and non-ionic (mannitol) osmotic stress. Enzyme involved in the ABA signaling during seed germination, dormancy and seedling growth.	SNRK2.3/SRK2I	Furihata 2006, Fujii 2007
CBF regulon										At4g40010	encodes a member of SNF1-related protein kinases (SnRK2) whose activity is activated by ionic (salt) and non-ionic (mannitol) osmotic stress.	SNRK2.7/SRK2F	Vogel 2005
						AREB/ABF regulon				AT3G50500	encodes a member of SNF1-related protein kinases (SnRK2) whose activity is activated by ionic (salt) and non-ionic (mannitol) osmotic stress. Enzyme involved in the ABA signaling during seed germination, dormancy and seedling growth.	SNRK2D/SnRK2.2	Furihata 2006, Fujii 2007
			ESK1 regulon							AT5G24270	encodes a calcium sensor that is essential for K+ nutrition, K+/Na+ selectivity, and salt tolerance. The protein is similar to calcineurin B. Lines carrying recessive mutations are hypersensitive to Na+ and Li+ stresses and is unable to grow in low K+. The growth defect is rescued by extracellular calcium.	SOS3	Xin 2007
					ICE1 regulon					At1g74100	encodes a desulfoglucosinolate sulfotransferase, involved in the final step of glucosinolate core structure biosynthesis. Has a broad-substrate specificity with different desulfoglucosinolates, the best substrate is indole-3-methyl-dsGS, followed by benzyl-dsGS. Expression was induced by wounding, jasmonate and ethylene stimulates.	SOT16	Lee 2005
					ICE1 regulon					At1g18590	encodes a desulfoglucosinolate sulfotransferase, involved in the final step of glucosinolate core structure biosynthesis. Has a broad-substrate specificity with preference with methionine-derived desulfoglucosinolates.	SOT17	Lee 2005
									ZF-HD /NAC regulon	At5g20150	SPX DOMAIN GENE 1 (SPX1); FUNCTIONS IN: molecular_function unknown; INVOLVED IN: cellular response to phosphate starvation, positive regulation of cellular response to phosphate starvation	SPX1	Tran 2004
							CBF4/DREB1 pathway			AT4G34650	Encodes a protein with similarity to squalene synthase which catalyzes the first committed step in sterol biosynthesis. To date no experimental evidence exists that SQS2 functions as a squalene synthase and some experiments indicate it does not have this function.	SQS2	Nelson 2007
					ICE1 regulon					At1g09070	SRC2 specifically binds the peptide PIEPPPHH, and moves from ER to a vacuole fraction where it gets internalized. Involved in Protein Storage Vacuole targeting.	SRC2	Lee 2005
CBF regulon										At1g17020	Fe(II)/ascorbate oxidase gene family; senescence-related gene (SRG1)	SRG1	Vogel 2005
						AREB/ABF regulon regulation				At1g78290	serine/threonine protein kinase, putative; similar to OST1/P44/SNRK2-6/SRK2E (OPEN STOMATA 1, SNF1-RELATED PROTEIN KINASE 2.6),	SRK2C/SnRK2.8	Umezawa 2004, Furihata 2006	Activation of ABRE-driven expression by phosphorylation
					ICE1 regulon					At4g18240	starch synthase-related protein	SS4	Lee 2005
CBF regulon										At5g24300	SSI is a plastidial enzyme and crucial for the synthesis of normal amylopectin in the leaves of Arabidopsis. The absence of SSI results in a deficiency in the number of shorter glucans which in turn affect the formation and connection of the amylopectin clusters in starch.	SSI1	Vogel 2005	Up-regulated
								MYB-MYC REGULON		At2g03760	Encodes a brassinosteroid sulfotransferase. In vitro experiements show that this enzyme has a preference for 24-epibrassinosteroids, particularly 24-epicathasterone, but does not act on castasterone and brassinolide. It is differentially expressed during development, being more abundant in young seedlings and actively growing cell cultures. Expression is induced in response to salicylic acid and …	ST1	Abe 2003
							CBF4/DREB1 pathway			AT1G13420	Encodes a sulfotransferase. Unlike the related ST4A protein (At2g14920), in vitro experiements show that this enzyme does not act brassinosteroids. ST4B is expressed in the roots and transcript levels rise in response to cytokinin treatment.	ST4B	Nelson 2007
CBF regulon regulation					ICE1 regulon					At4g03430	Encodes a nuclear protein similar to the human U5 small ribonucleoprotein-associated 102-kD protein and to the yeast pre-mRNA splicing factors Prp1p and Prp6p. STA1 expression is upregulated by cold stress, and the sta1-1 mutant is defective in the splicing of the cold-induced COR15A gene. Luciferase imaging was used to isolate a recessive mutant, sta1-1, with enhanced stability of the normally u…	STA1	Lee 2005, Lee 2006
					ICE1 regulon					At1g27730	Related to Cys2/His2-type zinc-finger proteins found in higher plants. Compensated for a subset of calcineurin deficiency in yeast. Salt tolerance produced by ZAT10 appeared to be partially dependent on ENA1/PMR2, a P-type ATPase required for Li+ and Na+ efflux in yeast. The protein is localized to the nucleus, acts as a transcriptional repressor and is responsive to chitin oligomers. Also involv…	STZ	Lee 2005		transcription factor
		HOS15 regulon								At1g67810	Encodes a protein capable of stimulating the cysteine desulfurase activity of CpNifS (AT1G08490) in vitro. SufE2:GFP localizes to the chloroplasts where it is likely to play a role in iron-sulfur cluster assembly. Transcript levels for this gene are high in the pollen relative to other organs based on RT-PCR analysis.	SUFE2	Zhu 2008
					ICE1 regulon					At3g51895	Encodes a sulfate transporter.	SULTR3;1	Lee 2005
CBF regulon					ICE1 regulon			MYB-MYC REGULON		At5g20830	sucrose synthase I (SUS1)	SUS1	Abe 2003, Vogel 2005, Lee 2005	Up-regulated
		HOS15 regulon								At3g11820	Encodes a syntaxin localized at the plasma membrane (SYR1, Syntaxin Related Protein 1, also known as SYP121, PENETRATION1/PEN1). SYR1/PEN1 is a member of the SNARE superfamily proteins. SNARE proteins are involved in cell signaling, vesicle traffic, growth and development. SYR1/PEN1 functions in positioning anchoring of the KAT1 K+ channel protein at the plasma membrane. Transcription is upregula…	SYP121	Zhu 2008		transcription factor
	HOS9 regulon				ICE1 regulon					At3g52400	syntaxin protein, involved in the negative regulation of defense pathways such as programmed cell death, salicylic acid signalling pathway, jasmonic acid signalling pathway	SYP22	Zhu 2004, Lee 2005
	HOS9 regulon				ICE1 regulon					At3g55980	SALT-INDUCIBLE ZINC FINGER 1 (SZF1)	SZF1	Zhu 2004, Lee 2005
					ICE1 regulon					At5g37770	Encodes a protein with 40% similarity to calmodulin. Binds Ca(2+) and, as a consequence, undergoes conformational changes. CML24 expression occurs in all major organs, and transcript levels are increased from 2- to 15-fold in plants subjected to touch, darkness, heat, cold, hydrogen peroxide, abscisic acid (ABA), and indole-3-acetic acid. However, CML24 protein accumulation changes were not detec…	TCH2	Lee 2005
CBF regulon		HOS15 regulon	ESK1 regulon							At2g41100	Encodes a calmodulin-like protein, with six potential calcium binding domains. Calcium binding shown by Ca(2+)-specific shift in electrophoretic mobility. Expression induced by touch and darkness. Expression may also be developmentally controlled. Expression in growing regions of roots, vascular tissue, root/shoot junctions, trichomes, branch points of the shoot, and regions of siliques and flowe…	TCH3	Zhu 2004, Vogel 2005, Xin 2007, Zhu 2008
					ICE1 regulon					At5g57560	Encodes a cell wall-modifying enzyme, rapidly upregulated in response to environmental stimuli	TCH4	Lee 2005
CBF regulon										At3g45600	senescence-associated protein family	TET3	Vogel 2005
		HOS15 regulon								At2g23810	Member of TETRASPANIN family	TET8	Zhu 2008
	HOS9 regulon				ICE1 regulon					At4g30430	senescence-associated protein family	TET9	Zhu 2004, Lee 2005
								MYB-MYC REGULON		At5g25980	yrosinase (thioglucoside glucohydrolase) gene involved in glucosinoloate metabolism.	TGG2	Abe 2003
							CBF4/DREB1 pathway			AT5G48010	Encodes an oxidosqualene cyclase involved in the biosynthesis of thalianol, a tricyclic triterpenoid of unknown function. Overexpression of THAS leads to dwarfing in the aerial tissues of Arabidopsis plants, but increases their root length. THAS is part of a small operon-like cluster of genes (with At5g48000 (THAH) and At5g47990 (THAD)) involved in thalianol metabolism.	THAS1	Nelson 2007
			ESK1 regulon							AT5G36910	Encodes a thionin that is expressed at a low basal level in seedlings and shows circadian variation. Predicted to encode a PR (pathogenesis-related) protein. Belongs to the plant thionin (PR-13) family with the following members: At1g66100, At5g36910, At1g72260, At2g15010, At1g12663, At1g12660.	THI2.2	Xin 2007
	HOS9 regulon									At1g70700	JAZ9 is a protein presumed to be involved in jasmonate signaling. JAZ9 transcript levels rise in response to a jasmonate stimulus. JAZ9 can interact with the COI1 F-box subunit of an SCF E3 ubiquitin ligase in a yeast-two-hybrid assay only in the presence of jasmonate-isoleucine (JA-ILE) or coronatine. The Jas domain appears to be important for JAZ9-COI1 interactions in the presence of coronatine…	TIFY7/JAZ9	Zhu 2004
					ICE1 regulon					At3g02140	Encodes a protein that acts in the nucleus and is an important negative regulator of ABA and salt stress responses, and could play a critical role in controlling root elongation, floral initiation and starch degradation.	TMAC2	Lee 2005
			ESK1 regulon							AT5G54060	udp-glucose:flavonoid 3-O-glucosyltransferase	UF3GT	Xin 2007
					ICE1 regulon					At4g23920	Encodes a protein with UDP-D-glucose 4-epimerase activity. Involved in growth and cell wall carbohydrate biosynthesis.	UGE2	Lee 2005
CBF regulon							CBF4/DREB1 pathway			At1g01420	quercetin 3-O-glucosyltransferase activity, UDP-glycosyltransferase activity, transferase activity, transferring glycosyl groups	UGT72B3	Vogel 2005, Nelson 2007
					ICE1 regulon					At5g66690	UGT72E2 is an UDPG:coniferyl alcohol glucosyltransferase which glucosylates sinapyl- and coniferyl aldehydes as well as sinapyl- and coniferyl alcohol. The enzyme is thought to be involved in lignin metabolism. A knockdown mutant line (72E2KD) was obtained using RNAi silencing. A twofold reduction in coniferyl alcohol 4-O-glucoside and sinapyl alcohol 4-O-glucoside was detected in this line compa…	UGT72E2	Lee 2005
									ZF-HD /NAC regulon	At1g05560	A UDP-glucose transferase localized in the phragmoplast. It has been co-purified with the callose synthase complex and may transfer UDP-glucose from sucrose synthase to the callose synthase and thus help form a substrate channel for the synthesis of callose at the forming cell plate. Induced by salicylic acid. Independent of NPR1 for their induction by salicylic acid. UGT1 encodes a protein with …	UGT75B1	Tran 2004
					ICE1 regulon					At1g14360	UDP-galactose/UDP-glucose transporter, putative, very similar to UDP-galactose/UDP-glucose transporter (GI:22651763)	UTR3	Lee 2005
					ICE1 regulon					At4g24220	encodes a novel protein containing mammalian death domain involved in programmed cell death. Gene is expressed in vascular system and mutants carrying dominant mutation in the gene have defective vascular patterning. Gene expression is induced specifically by wounding.	VEP1	Lee 2005
					ICE1 regulon					At2g06530	vesicle-mediated transport	VPS2.1	Lee 2005
									ZF-HD /NAC regulon	At3g19770	Guanine nucleotide exchange factor VPS9a. Can ctivate all Rab5 members to GTP-bound forms in vitro. Required for embryogenesis. Regulates the localization of ARA7 and ARA6. Involved in postembryonic root development.	VPS9A	Tran 2004
			ESK1 regulon					MYB-MYC REGULON		At5g24770	Has acid phosphatase activity dependent on the presence of divalent cations (Mg2+, Co2+, Zn2+, Mn2+) and anti-insect activity. Insects fed with the protein show a retarded development. Induced in response to abscisic acid, jasmonic acid, salt, water deficiency and wounding.	VSP2	Abe 2003, Xin 2007
		HOS15 regulon								At1g21250	ell wall-associated kinase, may function as a signaling receptor of extracellular matrix component.	WAK1	Zhu 2008
					ICE1 regulon					At2g34150	Encodes a member of the SCAR family.These proteins are part of a complex (WAVE) complex.The SCAR subunit activates the ARP2/3 complex which in turn act as a nucleator for actin filaments.	WAVE1	Lee 2005
CBF regulon						AREB/ABF regulon	CBF4/DREB1 pathway			At2g15970	similar to cold acclimation protein WCOR413 (WCOR413-PM1)	WCOR413-PM1	Umezawa 2004, Vogel 2005, Nelson 2007
CBF regulon					ICE1 regulon				ZF-HD /NAC regulon	At1g29395	similar to cold acclimation protein WCOR414 (WCOR414-TM1)	WCOR414-TM1	Tran 2004, Vogel 2005, Lee 2005	Up-regulated
		HOS15 regulon								At4g27260	encodes an IAA-amido synthase that conjugates Asp and other amino acids to auxin in vitro. Lines carrying insertions in this gene are hypersensitive to auxin.	WES1	Zhu 2008
		HOS15 regulon								At5g50200	Wound-responsive gene 3 (WR3). Encodes a high-affinity nitrate transporter. Up-regulated by nitrate. Involved in jasmonic acid-independent wound signal transduction.	WR3	Zhu 2008
		HOS15 regulon			ICE1 regulon					At4g31800	Pathogen-induced transcription factor. Binds W-box sequences in vitro. Forms protein complexes with itself and with WRKY40 and WRKY60. Constitutive expression of WRKY18 enhanced resistance to P. syringae, but its coexpression with WRKY40 or WRKY60 made plants more susceptible to both P. syringae and B. cinerea. WRKY18, WRKY40, and WRKY60 have partially redundant roles in response to the hemibiotr…	WRKY18	Lee 2005, Zhu 2008		transcription factor
					ICE1 regulon					At4g01250	WRKY family transcription factor	WRKY22	Lee 2005		transcription factor
					ICE1 regulon					At2g30250	WRKY family transcription factor	WRKY25	Lee 2005		transcription factor
	HOS9 regulon									At5g24110	WRKY family transcription factor	WRKY30	Zhu 2004		transcription factor
		HOS15 regulon	ESK1 regulon		ICE1 regulon					At2g38470	Member of the plant WRKY transcription factor family. Regulates the antagonistic relationship between defense pathways mediating responses to P. syringae and necrotrophic fungal pathogens. Located in nucleus. Involved in response to various abiotic stresses - especially salt stress.mily transcription factor	WRKY33	Zhu 2004, Lee 2005, Xin 2007, Zhu 2008		transcription factor
		HOS15 regulon			ICE1 regulon					At2g46400	WRKY family transcription factor	WRKY46	Zhu 2004, Lee 2005, Zhu 2008		transcription factor
			ESK1 regulon							AT4G23810	member of WRKY Transcription Factor; Group III	WRKY53	Xin 2007		transcription factor
					ICE1 regulon					At1g62300	WRKY family transcription factor	WRKY6	Lee 2005		transcription factor
		HOS15 regulon	ESK1 regulon							At3g56400	member of WRKYmember of WRKY Transcription Factor; Group III. Function as activator of SA-dependent defense genes and a repressor of JA-regulated genes. WRKY70-controlled suppression of JA-signaling is partly executed by NPR1 Transcription Factor; Group III	WRKY70	Xin 2007, Zhu 2008		transcription factor
		HOS15 regulon								At1g56510	TIR-NB-LRR protein that confers resistance to four races of Albugo candida.	WRR4	Zhu 2008
			ESK1 regulon				CBF4/DREB1 pathway			AT5G37300	Encodes a bifunctional enzyme, wax ester synthase (WS) and diacylglycerol acyltransferase (DGAT). In vitro assay indicated a ratio of 10.9 between its WS and DGAT activities. Both mutant and in vivo expression/analysis in yeast studies indicated a role in wax biosynthesis.	WSD1	Nelson 2007, Xin 2007
			ESK1 regulon							AT2G04240	Encodes a small protein with an N-terminal trans-membrane domain and a RING-H2 zinc finger motif located at the C-terminus. Gene expression is induced by salt and osmotic stress. Transcrips levels are induced by DELLA proteins and repressed by gibberellic acid. Involved in ABA metabolism.	XERICO	Xin 2007
CBF regulon										At3g50980	dehydrin (Xero1)	XERO1	Vogel 2005
CBF regulon					ICE1 regulon	AREB/ABF regulon	CBF4/DREB1 pathway		DREB2 pathway	AT3G50970	Belongs to the dehydrin protein family, which contains highly conserved stretches of 7-17 residues that are repetitively scattered in their sequences, the K-, S-, Y- and lysine rich segments. LTI29 and LTI30 double overexpressors confer freeze tolerance. Located in membranes. mRNA upregulated by water deprivation and abscisic acid.	XERO2/LTI30	Fowler 2002, Maruyama 2004, Vogel 2005, Lee 2005, Sakuma 2006, Nelson 2007, Chung 2008
									ZF-HD /NAC regulon	At4g14130	Xyloglucanendotrans-glycosylase-relatedprotein	XTR7	Tran 2004
						AREB/ABF regulon				At3g44990	Xyloglucan endotransglycosylase, putative	XTR8	Umezawa 2004
							CBF4/DREB1 pathway			AT4G25820	Encodes a xyloglucan endotransglycosylase with a clear preference for non-fucosylated xyloglucan polymer.	XTR9	Nelson 2007
					ICE1 regulon					At3g27020	Arabidopsis thaliana metal-nicotianamine transporter YSL6	YSL6	Lee 2005
CBF regulon										At1g27730	Related to Cys2/His2-type zinc-finger proteins found in higher plants. Compensated for a subset of calcineurin deficiency in yeast. Salt tolerance produced by ZAT10 appeared to be partially dependent on ENA1/PMR2, a P-type ATPase required for Li+ and Na+ efflux in yeast. The protein is localized to the nucleus, acts as a transcriptional repressor and is responsive to chitin oligomers. Also involv…	ZAT10/STZ	Sakamoto 2004, Maruyama 2004	Up-regulated	transcription factor
	HOS9 regulon									At2g37430	C2H2-type zinc finger protein -related	ZAT11	Zhu 2004		transcription factor
CBF regulon regulation				ZAT12 regulon regulation	ICE1 regulon					At5g59820	Encodes a zinc finger protein involved in high light and cold acclimation. Overexpression of this putative transcription factor increases the expression level of 9 cold-responsive genes and represses the expression level of 15 cold-responsive genes, including CBF genes. Also, lines overexpressing this gene exhibits a small but reproducible increase in freeze tolerance. Because of the repression o…	ZAT12	Rizhsky 2004, Fowler 2005, Vogel 2005, Lee 2005		transcription factor
CBF regulon										At5g04340	putative c2h2 zinc finger transcription factor	ZAT6	Maruyama 2004, Vogel 2005		transcription factor
									ZF-HD /NAC regulon regulation	AT1G69600	Encodes ZFHD1, a member of the zinc finger homeodomain transcriptional factor family. Binds to the 62 bp promoter region of ERD1 (early responsive to dehydration stress 1). Expression of ZFHD1 is induced by drought, high salinity and abscisic acid.	ZFHD1	Tran 2006		transcription factor
									ZF-HD /NAC regulon	At5g65930	encodes a novel member of the kinesin superfamily of motor proteins. recessive mutations have reduced number of trichome branches.	ZWI	Tran 2004
			ESK1 regulon							AT1G01250	AP2 domain-containing transcription factor, putative		Xin 2007		transcription factor
			ESK1 regulon							AT1G01520	myb family transcription factor; FUNCTIONS IN: transcription factor activity, DNA binding; INVOLVED IN: response to salt stress, regulation of transcription, DNA-dependent;		Xin 2007		transcription factor
									DREB2 pathway	At1g01940	AtCYP18-1, cyclophilin-type family protein		Sakuma 2006
					ICE1 regulon					At1g02660	lipase (class 3) family		Lee 2005
CBF regulon					ICE1 regulon					At1g02820	late embryogenesis abundant (LEA) protein family		Vogel 2005, Lee 2005
		HOS15 regulon								At1g03290	expressed protein		Zhu 2008
		HOS15 regulon								At1g03850	glutaredoxin family protein		Zhu 2008
			ESK1 regulon							AT1G04040	acid phosphatase class B family protein;		Xin 2007
						AREB/ABF regulon				At1g04560	LEA-class protein		Furihata 2006
CBF regulon							CBF4/DREB1 pathway			At1g04570	integral membrane transporter family protein, contains 8 transmembrane domain		Fowler 2002, Nelson 2007
CBF regulon										At1g05170	galactosyltransferase family/ Putative Avr9 elicitor response		Fowler 2002, Vogel 2005
	HOS9 regulon		ESK1 regulon							At1g05575	glutathione S-transferase, putative		Zhu 2004, Xin 2007
								MYB-MYC REGULON	ZF-HD /NAC regulon	At1g05680	UDP-glucosyltransferase family protein		Abe 2003, Tran 2006
					ICE1 regulon					At1g06800	lipase (class 3) family		Lee 2005
			ESK1 regulon							AT1G06830	glutaredoxin family protein;		Xin 2007
		HOS15 regulon								At1g07380	ceramidase family protein		Zhu 2008
			ESK1 regulon							AT1G07430	protein phosphatase 2C, putative / PP2C, putative		Xin 2007
								MYB-MYC REGULON		At1g07920	Elongation factor 1-		Abe 2003
		HOS15 regulon								At1g08050	zinc finger (C3HC4-type RING finger) family protein		Zhu 2008
CBF regulon										At1g08890	putative sugar transporter		Fowler 2002
CBF regulon					ICE1 regulon					At1g08900	putative sugar transport protein		Vogel 2005, Lee 2005
			ESK1 regulon							AT1G09240	GDSL-motif lipase/hydrolase family protein		Xin 2007
					ICE1 regulon					At1g09250	bHLH protein		Lee 2005		transcription factor
					ICE1 regulon					At1g10050	Encodes a putative glycosyl hydrolase family 10 protein (xylanase).		Lee 2005
					ICE1 regulon					At1g10080	hypothetical protein similar to hypothetical protein GB:S51583		Lee 2005
CBF regulon					ICE1 regulon					At1g10090	expressed protein		Fowler 2002, Vogel 2005, Lee 2005
	HOS9 regulon									At1g10340	ankyrin repeat protein family		Zhu 2004
CBF regulon					ICE1 regulon					At1g10410	expressed protein		Vogel 2005, Lee 2005
									ZF-HD /NAC regulon	At1g10585	transcription factor;		Tran 2006		transcription factor
CBF regulon	HOS9 regulon									At1g10640	polygalacturonase, putative		Zhu 2004,Vogel 2005
CBF regulon										At1g10770	invertase/pectin methylesterase inhibitor family protein		Vogel 2005
			ESK1 regulon							AT1G10990	Unknown protein		Xin 2007
					ICE1 regulon					At1g11960	expressed protein		Lee 2005
					ICE1 regulon					At1g12460	leucine-rich repeat transmembrane protein kinase, putative		Lee 2005
			ESK1 regulon							AT1G12845	expressed protein		Xin 2007
	HOS9 regulon									At1g13340	expressed protein		Zhu 2004
			ESK1 regulon							AT1G13650	expressed protein		Xin 2007
CBF regulon							CBF4/DREB1 pathway			At1g14580	zinc finger (C2H2 type) protein family		Vogel 2005, Nelson 2007
					ICE1 regulon					At1g14780	expressed protein		Lee 2005
		HOS15 regulon	ESK1 regulon							At1g14870	speckle-type POZ protein-related		Xin 2007, Zhu 2008
		HOS15 regulon								At1g15010	expressed protein		Zhu 2004, Zhu 2008
					ICE1 regulon					At1g16860	merozoite surface protein-related		Lee 2005
					ICE1 regulon					At1g18680	HNH endonuclease domain-containing protein		Lee 2005
					ICE1 regulon					At1g18850	expressed protein		Lee 2005
	HOS9 regulon									At1g19020	expressed protein		Zhu 2004
	HOS9 regulon				ICE1 regulon					At1g19380	expressed protein		Zhu 2004, Lee 2005
	HOS9 regulon									At1g19960	expressed protein		Zhu 2004
			ESK1 regulon							AT1G20030	pathogenesis-related thaumatin family protein		Xin 2007
	HOS9 regulon									At1g20823	RING zinc finger protein -related		Zhu 2004
	HOS9 regulon									At1g21110	O-methyltransferase 1, putative		Zhu 2004
			ESK1 regulon							AT1G21130	O-methyltransferase, putative		Xin 2007
			ESK1 regulon							AT1G21400	2-oxoisovalerate dehydrogenase, putative / 3-methyl-2-oxobutanoate dehydrogenase, putative / branched-chain alpha-keto acid dehydrogenase E1 alpha subunit, putativ		Xin 2007
CBF regulon										At1g21460	nodulin MtN3 family protein		Vogel 2005
		HOS15 regulon								At1g21520	expressed protein		Zhu 2008
CBF regulon										At1g21790	expressed protein		Vogel 2005
					ICE1 regulon					At1g21820	unknown protein EST gb|AA586241 comes from this gene		Lee 2005
			ESK1 regulon							AT1G22160	senescence-associated protein-related		Xin 2007
			ESK1 regulon							AT1G22990	heavy-metal-associated domain-containing protein / copper chaperone (CCH)-related		Xin 2007
							CBF4/DREB1 pathway			AT1G23110	expressed protein		Nelson 2007
			ESK1 regulon							AT1G23830	DNA-binding protein RAV1 (RAV1)		Xin 2007		transcription factor
	HOS9 regulon									At1g24140	metallo proteinase -related		Zhu 2004
				ZAT12 regulon						At1g25230	purple acid phosphatase family		Vogel 2005	Down-ZAT12
			ESK1 regulon							AT1G25530	lysine and histidine specific transporter, putative		Xin 2007
CBF regulon					ICE1 regulon					At1g27200	expressed protein		Vogel 2005, Lee 2005	Up-regulated
					ICE1 regulon					At1g27210	expressed protein		Lee 2005
	HOS9 regulon									At1g27820	CCR4-NOT transcription complex protein, putative; FUNCTIONS IN: ribonuclease activity, nucleic acid binding;		Zhu 2004		transcription factor
			ESK1 regulon							AT1G28660	lipase, putative; FUNCTIONS IN: hydrolase activity, acting on ester bonds, carboxylesterase activity		Xin 2007
					ICE1 regulon					At1g28680	transferase family		Lee 2005
					ICE1 regulon					At1g29430	auxin-induced (indole-3-acetic acid induced) protein family		Lee 2005
					ICE1 regulon					At1g29500	auxin-induced (indole-3-acetic acid induced) protein, putative		Lee 2005
			ESK1 regulon							AT1G29660	GDSL-motif lipase/hydrolase family protein		Xin 2007
	HOS9 regulon									At1g30370	lipase class 3 family protein; FUNCTIONS IN: triacylglycerol lipase activity;		Zhu 2004
					ICE1 regulon					At1g30550	expressed protein		Lee 2005
					ICE1 regulon					At1g30720	FAD-linked oxidoreductase family		Lee 2005
		HOS15 regulon								At1g30900	vacuolar sorting receptor, putative		Zhu 2008
					ICE1 regulon					At1g30960	GTP-binding protein, ERG -related		Lee 2005
					ICE1 regulon				DREB2 pathway	At1g32860	glycosyl hydrolase family 17		Lee 2005, Sakuma 2006
								MYB-MYC REGULON		AT1G33055	Unknown protein		Abe 2003
CBF regulon										At1g33230	expressed protein		Vogel 2005	Up-regulated
			ESK1 regulon							AT1G33260	protein kinase family protein		Xin 2007
	HOS9 regulon									At1g35210	expressed protein		Zhu 2004
		HOS15 regulon								At1g35710	leucine-rich repeat transmembrane protein kinase		Zhu 2008
					ICE1 regulon					At1g35910	trehalose-6-phosphate phosphatase, putative		Lee 2005
					ICE1 regulon					At1g42480	expressed protein		Lee 2005
					ICE1 regulon					At1g43620	sterol glucosyltransferase -related		Lee 2005
				ZAT12 regulon						At1g43800	putative stearoyl acyl carrier protein desaturase		Vogel 2005	Down-ZAT12
		HOS15 regulon								At1g43910	AAA-type ATPase family protein		Zhu 2008
	HOS9 regulon									At1g44130	nucellin protein, putative; FUNCTIONS IN: aspartic-type endopeptidase activity;		Zhu 2004
CBF regulon										At1g47710	Putative serpin Protein		Fowler 2002, Vogel 2005	Up-regulated
CBF regulon							CBF4/DREB1 pathway			At1g48100	glycoside hydrolase family 28 protein / polygalacturonase (pectinase) family protein		Vogel 2005, Nelson 2007	Up-regulated
			ESK1 regulon							AT1G48750	protease inhibitor/seed storage/lipid transfer protein (LTP) family protein		Xin 2007
					ICE1 regulon					At1g49450	transducin / WD-40 repeat protein family		Lee 2005
			ESK1 regulon							AT1G49750	leucine-rich repeat family protein;		Xin 2007
CBF regulon										At1g51080	hypothetical protein		Vogel 2005	Up-regulated
CBF regulon					ICE1 regulon		CBF4/DREB1 pathway			At1g51090	heavy-metal-associated domain-containing protein; FUNCTIONS IN: metal ion binding;		Vogel 2005, Lee 2005, Nelson 2007	Up-regulated
			ESK1 regulon							AT1G51140	basic helix-loop-helix (bHLH) family protein		Xin 2007		transcription factor
					ICE1 regulon					At1g51680	4-coumarate:CoA ligase 1 (4-coumaroyl-CoA synthase 1) (4CL1), putative		Lee 2005
			ESK1 regulon							AT1G52000	jacalin lectin family protein		Xin 2007
									ZF-HD /NAC regulon	At1g52100	jacalin lectin family protein;		Tran 2006
CBF regulon										At1g52190	proton-dependent oligopeptide transport (POT) protein family		Vogel 2005	Down-regulated
			ESK1 regulon							AT1G52200	unknown protein		Xin 2007
			ESK1 regulon			AREB/ABF regulon			DREB2 pathway	At1g52690	LEA-class protein		Furihata 2006, Sakuma 2006,Xin 2007
					ICE1 regulon					At1g55960	membrane related protein CP5 -related		Lee 2005
	HOS9 regulon									At1g56060	hypothetical protein		Zhu 2004
					ICE1 regulon					At1g56700	pyrrolidone-carboxylate peptidase family protein		Lee 2005
	HOS9 regulon									At1g58420	expressed protein		Zhu 2004
					ICE1 regulon					At1g60010	expressed protein		Lee 2005
			ESK1 regulon							AT1G60190	armadillo/beta-catenin repeat family protein / U-box domain-containing protein		Xin 2007
	HOS9 regulon									At1g60590	polygalacturonase, putative		Zhu 2004
	HOS9 regulon									At1g61340	F-box protein family		Zhu 2004
					ICE1 regulon					At1g62250	expressed protein		Lee 2005
			ESK1 regulon							AT1G63390	flavin-containing monooxygenase-related / FMO-related		Xin 2007
	HOS9 regulon									At1g63750	ATP binding / nucleoside-triphosphatase/ nucleotide binding / protein binding;		Zhu 2004
					ICE1 regulon					At1g63880	Encodes a TIR-NBS-LRR class of disease resistance protein effective against Leptosphaeria maculans.		Lee 2005
			ESK1 regulon			AREB/ABF regulon				At1g64110	AAA-type ATPase family protein		Fujita 2005, Xin 2007
CBF regulon										At1g64890	integral membrane transporter family protein		Fowler 2002, Vogel 2005	Up-regulated
CBF regulon										At1g65490	expressed protein		Vogel 2005	Up-regulated
	HOS9 regulon		ESK1 regulon							AT1G66090	disease resistance protein (TIR-NBS class), putative;		Zhu 2004, Xin 2007
					ICE1 regulon					At1g66250	glycosyl hydrolase family 17		Lee 2005
		HOS15 regulon								At1g66880	serine/threonine protein kinase family protein		Zhu 2008
			ESK1 regulon							AT1G67750	pectate lyase family protein		Xin 2007
CBF regulon										At1g67850	expressed protein		Vogel 2005	Up-regulated
			ESK1 regulon							AT1G67930	Golgi transport complex protein-related;		Xin 2007
CBF regulon							CBF4/DREB1 pathway			At1g68500	expressed protein		Fowler 2002, Vogel 2005, Nelson 2007	Up-regulated
			ESK1 regulon							AT1G68570	proton-dependent oligopeptide transport (POT) family protein		Xin 2007
					ICE1 regulon					At1g68780	leucine rich repeat protein family		Lee 2005
		HOS15 regulon								At1g69730	protein kinase family protein		Zhu 2008
CBF regulon										At1g70900	expressed protein		Vogel 2005	Up-regulated
			ESK1 regulon							AT1G72430	purine permease-related		Xin 2007
	HOS9 regulon									At1g72520	lipoxygenase (LOX), putative		Zhu 2004
	HOS9 regulon									At1g72900	disease resistance protein (TIR-NBS class), putative		Zhu 2004
	HOS9 regulon									At1g72920	disease resistance protein (TIR-NBS class), putative		Zhu 2004
				ZAT12 regulon						At1g72930	disease resistance protein (TIR class), putative		Vogel 2005	Down-ZAT12
			ESK1 regulon							AT1G72940	disease resistance protein (TIR-NBS class), putative		Xin 2007
					ICE1 regulon					At1g72950	disease resistance protein (TIR-NBS class), putative		Lee 2005
									ZF-HD /NAC regulon	At1g73260	Putative trypsin inhibitor		Tran 2004
			ESK1 regulon							AT1G73480	hydrolase, alpha/beta fold family protein		Xin 2007
		HOS15 regulon								At1g73800	calmodulin-binding protein		Zhu 2004, Zhu 2008
		HOS15 regulon								At1g73805	calmodulin-binding protein		Zhu 2004, Zhu 2008
						AREB/ABF regulon				At1g73870	CONSTANS B-box zinc finger family protein		Umezawa 2004		transcription factor
					ICE1 regulon					At1g75860	hypothetical protein		Lee 2005
				ZAT12 regulon						At1g75900	family II extracellular lipase 3 (EXL3)		Vogel 2005	Down-ZAT12
	HOS9 regulon									At1g76210	expressed protein		Zhu 2004
			ESK1 regulon							AT1G76240	unknown protein		Xin 2007
			ESK1 regulon							AT1G76520	auxin efflux carrier family protein;		Xin 2007
CBF regulon					ICE1 regulon					At1g76580	squamosa promoter binding protein -related		Vogel 2005, Lee 2005	Up-regulated
					ICE1 regulon					At1g76590	zinc-binding family protein		Lee 2005
			ESK1 regulon							AT1G76960	expressed protein		Xin 2007
					ICE1 regulon					At1g77020	DnaJ protein family		Lee 2005
					ICE1 regulon					At1g77640	AP2 domain transcription factor, putative		Lee 2005		transcription factor
					ICE1 regulon				ZF-HD /NAC regulon	At1g77840	Putative eukaryotic translation initiation factor 5		Tran 2004, Lee 2005		transcription factor
CBF regulon					ICE1 regulon		CBF4/DREB1 pathway			At1g78070	WD-40 repeat family protein		Vogel 2005, Lee 2005, Nelson 2007	Up-regulated
	HOS9 regulon									At1g78410	VQ motif-containing protein;		Zhu 2004
			ESK1 regulon							AT1G78460	SOUL heme-binding family protein		Xin 2007
					ICE1 regulon					At1g78990	acetyl-CoA:benzylalcohol acetyltranferase - related		Lee 2005
	HOS9 regulon									At1g78995	expressed protein		Zhu 2004
			ESK1 regulon							AT1G79470	inosine-5'-monophosphate dehydrogenase;		Xin 2007
			ESK1 regulon							AT1G79520	cation efflux family protein		Xin 2007
					ICE1 regulon					At1g79660	expressed protein		Lee 2005
									ZF-HD /NAC regulon	At1g80160	Glyoxalase I		Tran 2004
									ZF-HD /NAC regulon	At2g01020	5.8S ribosomal RNA		Tran 2004
									ZF-HD /NAC regulon	At2g01030	26S ribosomal RNA		Tran 2004
				ZAT12 regulon						At2g02120	putative plant defensin protein putative (PDF2.1)		Vogel 2005
					ICE1 regulon					At2g02520	non-LTR retroelement reverse transcriptase -related		Lee 2005
									DREB2 pathway	At2g03690	coenzyme Q biosynthesis Coq4 family protein		Sakuma 2006
					ICE1 regulon					At2g03750	sulfotransferase family		Lee 2005
		HOS15 regulon								At2g04460	transposable element gene;		Zhu 2008
			ESK1 regulon							AT2G04570	GDSL-motif lipase/hydrolase family protein		Xin 2007
					ICE1 regulon					At2g04690	cellular repressor of E1A-stimulated genes (CREG) family		Lee 2005
			ESK1 regulon							AT2G05060	similar to protein kinase family protein		Xin 2007
CBF regulon										At2g05510	putative glycine-rich protein		Vogel 2005
			ESK1 regulon							AT2G05540	glycine-rich protein		Xin 2007
							CBF4/DREB1 pathway			AT2G16005	MD-2-related lipid recognition domain-containing protein		Nelson 2007
			ESK1 regulon							AT2G16380	SEC14 cytosolic factor family protein / phosphoglyceride transfer family protein		Xin 2007
CBF regulon										At2g16890	UDP-glucoronosyl/UDP-glucosyl transferase family protein;		Vogel 2005
CBF regulon										At2g16990	putative tetracycline transporter protein		Vogel 2005
					ICE1 regulon					At2g17280	phosphoglycerate/bisphosphoglycerate mutase family protein;		Lee 2005
			ESK1 regulon							AT2G17740	DC1 domain-containing protein;		Xin 2007
		HOS15 regulon								At2g18690	expressed protein		Zhu 2008
		HOS15 regulon								At2g19130	S-locus lectin protein kinase family protein		Zhu 2008
			ESK1 regulon							AT2G19810	zinc finger (CCCH-type) family protein		Xin 2007
		HOS15 regulon								At2g20145	disease resistance protein (TIR class), putative		Zhu 2004, Zhu 2008
			ESK1 regulon							AT2G20870	cell wall protein precursor, putative		Xin 2007
									DREB2 pathway	At2g21180	expressed protein		Sakuma 2006
	HOS9 regulon									At2g21210	Putative auxin-regulated protein whose expression is downregulated in response to chitin oligomers.		Zhu 2004
								MYB-MYC REGULON		At2g21330	Putative fructose bisphosphate		Abe 2003
			ESK1 regulon							AT2G21820	expressed protein		Xin 2007
CBF regulon										At2g22080	related to En/Spm transposon family of maize		Vogel 2005
			ESK1 regulon							AT2G22170	lipid-associated family protein; FU		Xin 2007
					ICE1 regulon					At2g22190	trehalose-6-phosphate phosphatase, putative		Lee 2005
CBF regulon										At2g22590	putative anthocyanidin-3-glucoside rhamnosyltransferase		Vogel 2005
			ESK1 regulon							AT2G22900	galactosyl transferase GMA12/MNN10 family protein		Xin 2007
					ICE1 regulon		CBF4/DREB1 pathway			AT2G23340	encodes a member of the DREB subfamily A-5 of ERF/AP2 transcription factor family. The protein contains one AP2 domain. There are 16 members in this subfamily including RAP2.1, RAP2.9 and RAP2.10.		Lee 2005, Nelson 2007		transcription factor
					ICE1 regulon					At2g23900	polygalacturonase, putative		Lee 2005
CBF regulon							CBF4/DREB1 pathway			At2g24560	putative GDSL-motif lipase/hydrolase		Fowler 2002, Vogel 2005, Nelson 2007
	HOS9 regulon									At2g24800	peroxidase, putative		Zhu 2004
									ZF-HD /NAC regulon	At2g25450	Putative dioxygenase		Tran 2004
			ESK1 regulon					MYB-MYC REGULON		At2g25510	unknown protein		Abe 2003, Xin 2007
	HOS9 regulon		ESK1 regulon							At2g25735	Expressed protein		Zhu 2004, Xin 2007
			ESK1 regulon							AT2G26190	calmodulin-binding family protein		Xin 2007
		HOS15 regulon								At2g26390	serpin, putative / serine protease inhibitor, putative		Zhu 2008
		HOS15 regulon	ESK1 regulon							At2g26440	pectinesterase family protein		Xin 2007, Zhu 2008
					ICE1 regulon					At2g27080	harpin-induced protein-related / HIN1-related / harpin-responsive protein-related;		Lee 2005
			ESK1 regulon							AT2G27420	cysteine proteinase, putative;		Xin 2007
CBF regulon										At2g27830	expressed protein		Vogel 2005
	HOS9 regulon									At2g28200	nucleic acid binding / transcription factor/ zinc ion binding		Zhu 2004		transcription factor
	HOS9 regulon									At2g28410	Unknown protein		Zhu 2004
					ICE1 regulon					At2g29340	short-chain dehydrogenase/reductase family protein		Lee 2005
			ESK1 regulon							AT2G30010	hevein-like protein (HEL)		Xin 2007
	HOS9 regulon									At2g30020	protein phosphatase 2C (PP2C), putative		Zhu 2004
									ZF-HD /NAC regulon	At2g30140	UDP-glucoronosyl/UDP-glucosyl transferase family protein;		Tran 2004
		HOS15 regulon								At2g30550	lipase class 3 family protein		Zhu 2008
			ESK1 regulon							AT2G30600	BTB/POZ domain-containing protein;		Xin 2007
			ESK1 regulon							AT2G30930	expressed protein		Xin 2007
		HOS15 regulon								At2g31880	Encodes a putative leucine rich repeat transmembrane protein that is expressed in response to Pseudomonas syringae. Expression of SRRLK may be required for silencing via lsiRNAs.		Zhu 2008
	HOS9 regulon									At2g32030	GCN5-related N-acetyltransferase (GNAT) family		Zhu 2004
					ICE1 regulon					At2g32050	cycle control protein-related		Lee 2005
	HOS9 regulon									At2g32140	disease resistance protein (TIR class), putative		Zhu 2004
	HOS9 regulon				ICE1 regulon					At2g32190	expressed protein		Zhu 2004, Lee 2005
	HOS9 regulon				ICE1 regulon					At2g32210	expressed protein		Zhu 2004, Lee 2005
					ICE1 regulon					At2g34930	disease resistance protein family		Lee 2005
	HOS9 regulon									AT2G35710	glycogenin glucosyltransferase (glycogenin)-related		Zhu 2004
			ESK1 regulon							AT2G36970	UDP-glucoronosyl/UDP-glucosyl transferase family protein;		Xin 2007
									ZF-HD /NAC regulon	At2g37760	Aldo/keto reductase family		Tran 2004
			ESK1 regulon							AT2G37870	protease inhibitor/seed storage/lipid transfer protein (LTP) family protein		Xin 2007
					ICE1 regulon					At2g38160	expressed protein		Lee 2005
	HOS9 regulon									At2g38240	oxidoreductase, 2OG-Fe(II) oxygenase family		Zhu 2004
CBF regulon regulation									DREB2 pathway	At2g39030	GCN5-related N-acetyltransferase (GNAT) family		Zhu 2004, Vogel 2005, Sakuma 2006		transcription factor
	HOS9 regulon									At2g39650	expressed protein		Zhu 2004
					ICE1 regulon					At2g40350	AP2 domain transcription factor, putative (DREB2)		Lee 2005		transcription factor
			ESK1 regulon							AT2G40400	unknown protein		Xin 2007
					ICE1 regulon					At2g40900	nodulin MtN21 family protein		Lee 2005
			ESK1 regulon							AT2G40970	myb family transcription factor		Xin 2007		transcription factor
		HOS15 regulon	ESK1 regulon							At2g41090	calmodulin-like calcium-binding protein, 22 kDa (CaBP-22)		Xin 2007,Zhu 2008
			ESK1 regulon						DREB2 pathway	At2g41190	amino acid transporter family protein		Sakuma 2006, Xin 2007
		HOS15 regulon								At2g41410	Calmodulin-like protein		Zhu 2008
	HOS9 regulon									At2g41640	expressed protein		Zhu 2004
			ESK1 regulon							AT2G41730	Unknown protein;		Xin 2007
CBF regulon			ESK1 regulon							At2g41870	remorin family protein		Vogel 2005, Xin 2007
								MYB-MYC REGULON		At2g42220	rhodanese-like domain-containin		Abe 2003
					ICE1 regulon					At2g42760	expressed protein		Lee 2005
		HOS15 regulon								At2g43060	similar to bHLH transcription factor GI:32563005		Zhu 2008		transcription factor
					ICE1 regulon					At2g43500	RWP-RK domain containing protein		Lee 2005
							CBF4/DREB1 pathway			AT2G43590	chitinase, putative, similar to basic endochitinase CHB4 precursor SP:Q06209 from (Brassica napus)		Nelson 2007
CBF regulon		HOS15 regulon		ZAT12 regulon			CBF4/DREB1 pathway			At2g43620	putative endochitinase		Fowler 2002, Vogel 2005, Nelson 2007, Zhu 2008
					ICE1 regulon					At2g44200	expressed protein		Lee 2005
					ICE1 regulon					At2g44300	lipid transfer protein - related		Lee 2005
					ICE1 regulon					At2g44380	DC1 domain-containing protein		Lee 2005
			ESK1 regulon							AT2G45180	protease inhibitor/seed storage/lipid transfer protein (LTP) family protein;		Xin 2007
					ICE1 regulon					At2g45210	auxin-induced (indole-3-acetic acid induced) protein-related		Lee 2005
			ESK1 regulon							AT2G45600	expressed protein		Xin 2007
			ESK1 regulon	ZAT12 regulon						AT2G45660	MADS-box protein (AGL20)		Vogel 2005, Xin 2007
									DREB2 pathway	At2g46140	late embryogenesis-abundant protein, putative		Sakuma 2006
			ESK1 regulon			AREB/ABF regulon				At2g47770	benzodiazepine receptor-related;		Furihata 2006, Xin 2007
			ESK1 regulon							AT2G47780	rubber elongation factor (REF) protein-related		Xin 2007
CBF regulon										At2g47890	CONSTANS B-box zinc finger family protein		Vogel 2005
			ESK1 regulon							AT3G01290	thionin (THI2.2)		Xin 2007
					ICE1 regulon					At3g01360	expressed protein		Lee 2005
					ICE1 regulon					At3g01690	expressed protein		Lee 2005
	HOS9 regulon									At3g01830	calmodulin-related protein, putative		Zhu 2004
						AREB/ABF regulon			DREB2 pathway	At3g02480	late embryogenesis-abundant protein, putative/ABA-responsive protein-related;		Nakashima 2006, Sakuma 2006
	HOS9 regulon									At3g02800	phosphatase/ phosphoprotein phosphatase/ protein tyrosine phosphatase;		Zhu 2004
	HOS9 regulon									At3g02840	immediate-early fungal elicitor family protein;		Zhu 2004
					ICE1 regulon					At3g02910	expressed protein		Lee 2005
			ESK1 regulon							AT3G03000	Calmodulin like protein localized in the plant vacuolar compartment with a function of binding and modifying the activity of a tonoplast transporter (AtNHX1) from within the vacuole in a Ca+2- and pH-dependent manner		Xin 2007
			ESK1 regulon							AT3G03170	expressed protein		Xin 2007
								MYB-MYC REGULON		At3g03270	universal stress protein (USP) family protein / early nodulin ENOD18 family protein		Abe 2003
CBF regulon			ESK1 regulon	ZAT12 regulon			CBF4/DREB1 pathway			At3g04210	disease resistance protein (TIR-NBS class), putative		Vogel 2005, Nelson 2007, Xin 2007
			ESK1 regulon							AT3G05640	protein phosphatase 2C, putative / PP2C, putative		Xin 2007
			ESK1 regulon							AT3G05730	Encodes a defensin-like (DEFL) family protein.		Xin 2007
					ICE1 regulon					At3g06470	GNS1/SUR4 membrane family protein		Lee 2005
									ZF-HD /NAC regulon	At3g08860	alanine--glyoxylate aminotransferase, putative / beta-alanine-pyruvate aminotransferase, putative / AGT, putative;		Tran 2004
CBF regulon					ICE1 regulon		CBF4/DREB1 pathway			At3g09540	putative pectate lyase		Vogel 2005, Lee 2005, Nelson 2007
	HOS9 regulon									At3g09870	auxin-induced (indole-3-acetic acid induced) protein family		Zhu 2004
					ICE1 regulon					At3g10300	calcium-binding EF-hand family protein		Lee 2005
									ZF-HD /NAC regulon	At3g10860	Putative ubiquinol-cytochrome C reductase complex		Tran 2004
	HOS9 regulon				ICE1 regulon					At3g10930	expressed protein		Zhu 2004, Lee 2005
			ESK1 regulon		ICE1 regulon					AT3G11420	fringe-related protein		Lee 2005, Xin 2007
	HOS9 regulon									At3g12910	No apical meristem (NAM) protein		Zhu 2004
	HOS9 regulon									At3g13370	hypothetical protein		Zhu 2004
							CBF4/DREB1 pathway			AT3G14200	DNAJ heat shock N-terminal domain-containing protein, low similarity to SP:O75190:DJB6_HUMAN DnaJ homolog subfamily B member 6 (Heat shock protein J2) {Homo sapiens}; contains Pfam profile PF00226 DnaJ domain		Nelson 2007
			ESK1 regulon							AT3G14560	expressed protein		Xin 2007
	HOS9 regulon									At3g14700	expressed protein		Zhu 2004
			ESK1 regulon							AT3G14770	nodulin MtN3 family protein		Xin 2007
					ICE1 regulon					At3g14820	lipase, putative		Lee 2005
CBF regulon										At3g14890	DNA nick sensor, putative		Vogel 2005
	HOS9 regulon									At3g15095	hypothetical protein		Zhu 2004
			ESK1 regulon							AT3G15350	glycosyltransferase family 14 protein / core-2/I-branching enzyme family protein		Xin 2007
			ESK1 regulon							AT3G15630	expressed protein		Xin 2007
				ZAT12 regulon						At3g15760	expressed protein		Vogel 2005
			ESK1 regulon							AT3G15780	expressed protein		Xin 2007
			ESK1 regulon							AT3G16530	Lectin like protein whose expression is induced upon treatment with chitin oligomers.		Xin 2007
			ESK1 regulon							AT3G16670	unknown protein		Xin 2007
			ESK1 regulon							AT3G16690	nodulin MtN3 family protein		Xin 2007
					ICE1 regulon					At3g16800	protein phosphatase 2C (PP2C), putative		Lee 2005
						AREB/ABF regulon				At3g17110	pseudogene, glycine-rich protein		Furihata 2006
CBF regulon							CBF4/DREB1 pathway			At3g17130	invertase/pectin methylesterase inhibitor family protein		Vogel 2005, Nelson 2007
						AREB/ABF regulon			DREB2 pathway	At3g17520	late embryogenesis abundant domain-containing protein / LEA domain-containing protein; INVOLVED IN: embryonic development ending in seed dormancy;		Fujita 2005, Furihata 2006, Sakuma 2006
					ICE1 regulon					At3g17800	expressed protein		Lee 2005
		HOS15 regulon								At3g18250	expressed protein		Zhu 2008
					ICE1 regulon					At3g18440	expressed protein		Lee 2005
		HOS15 regulon								At3g19010	oxidoreductase, 2OG-Fe(II) oxygenase family protein		Zhu 2008
					ICE1 regulon					At3g19240	dem-related protein		Lee 2005
					ICE1 regulon					At3g19340	expressed protein		Lee 2005
					ICE1 regulon					At3g20720	expressed protein		Lee 2005
									ZF-HD /NAC regulon	At3g20810	Transcription factor jumonji (jmjC domain-containing protein		Tran 2004		transcription factor
	HOS9 regulon									At3g21080	ABC transporter-related;		Zhu 2004
			ESK1 regulon							AT3G22060	mitochondrial substrate carrier family protein		Xin 2007
			ESK1 regulon							AT3G22240	expressed protein		Xin 2007
					ICE1 regulon					At3g22540	hypothetical protein		Lee 2005
					ICE1 regulon					At3g22550	senescence-associated protein -related		Lee 2005
					ICE1 regulon					At3g22680	expressed protein		Lee 2005
	HOS9 regulon									At3g22910	calcium-transporting ATPase, plasma membrane-type, putative / Ca(2+)-ATPase, putative (ACA13		Zhu 2004
	HOS9 regulon									At3g22930	calmodulin, putative		Zhu 2004
					ICE1 regulon					At3g23410	alcohol oxidase-related		Lee 2005
			ESK1 regulon	ZAT12 regulon			CBF4/DREB1 pathway			AT3G23550	MATE efflux family protein		Vogel 2005, Nelson 2007, Xin 2007
					ICE1 regulon					At3g23880	F-box protein family		Lee 2005
			ESK1 regulon							AT3G24750	expressed protein		Xin 2007
			ESK1 regulon		ICE1 regulon					AT3G25290	auxin-responsive family protein		Lee 2005, Xin 2007
CBF regulon										At3g25870	expressed protein		Vogel 2005
							CBF4/DREB1 pathway			AT3G26840	esterase/lipase/thioesterase family protein, contains Pfam profile PF03096: Ndr family		Nelson 2007
					ICE1 regulon					At3g26890	expressed protein		Lee 2005
					ICE1 regulon					At3g26970	'geranylgeranylated protein, putative similar to ATGP4 GB:AAD00115 from [Arabidopsis thaliana]'		Lee 2005
CBF regulon										At3g27330	zinc finger (C3HC4-type RING finger) family protein		Fowler 2002
			ESK1 regulon							AT3G28007	nodulin MtN3 family protein		Xin 2007
CBF regulon			ESK1 regulon				CBF4/DREB1 pathway			At3g28220	meprin and TRAF homology domain-containing protein / MATH domain-containing protein		Zhu 2004, Vogel 2005, Nelson 2007, Xin 2007
CBF regulon			ESK1 regulon							At3g28270	At14a-related protein		Vogel 2005, Xin 2007
					ICE1 regulon					At3g28310	hypothetical protein		Lee 2005
					ICE1 regulon					At3g28530	UDP-glucose 4-epimerase;		Lee 2005
							CBF4/DREB1 pathway			AT3G28550	proline-rich extensin-like family protein, contains proline-rich extensin domains, INTERPRO:IPR002965		Nelson 2007
	HOS9 regulon									At3g28580	AAA-type ATPase family		Zhu 2004
	HOS9 regulon									At3g28600	AAA-type ATPase family		Zhu 2004
	HOS9 regulon									At3g28620	zinc finger (RING finger) protein family		Zhu 2004
	HOS9 regulon									At3g28850	glutaredoxin family protein		Zhu 2004
									ZF-HD /NAC regulon	At3g29646	Putative protein		Tran 2004
	HOS9 regulon									At3g43250	cell cycle control protein-related;		Zhu 2004
	HOS9 regulon									At3g44260	CCR4-NOT transcription complex protein, putative;		Zhu 2004		transcription factor
CBF regulon										At3g45260	zinc finger (C2H2 type) protein family		Vogel 2005
					ICE1 regulon					At3g45800	hypothetical protein		Lee 2005
		HOS15 regulon								At3g45860	receptor-like protein kinase		Zhu 2008
			ESK1 regulon							AT3G46490	iron ion binding / oxidoreductase/ oxidoreductase, acting on paired donors, with incorporation or reduction of molecular oxygen, 2-oxoglutarate as one donor, and incorporation of one atom each of oxygen into both donors		Xin 2007
					ICE1 regulon					At3g46540	epsin N-terminal homology (ENTH) domain-containing protein		Lee 2005
CBF regulon							CBF4/DREB1 pathway			At3g47380	invertase/pectin methylesterase inhibitor family protein		Fowler 2002, Nelson 2007
		HOS15 regulon								At3g47480	calcium-binding EF hand family protein		Zhu 2008
	HOS9 regulon									At3g47540	glycosyl hydrolase family 19 (chitinase)		Zhu 2004
		HOS15 regulon								At3g47570	leucine-rich repeat transmembrane protein kinase		Zhu 2008
					ICE1 regulon					At3g48510	expressed protein		Lee 2005
	HOS9 regulon									At3g48640	hypothetical protein		Zhu 2004
					ICE1 regulon					At3g48720	transferase family		Lee 2005
		HOS15 regulon								At3g50770	calmodulin-related protein, putative		Zhu 2004, Zhu 2008
		HOS15 regulon								At3g50950	disease resistance protein (CC-NBS-LRR class)		Zhu 2008
					ICE1 regulon					At3g51950	zinc finger (CCCH-type) family protein / RNA recognition motif (RRM)-containing protein;		Lee 2005
									ZF-HD /NAC regulon	At3g52260	Pseudouridine synthase familyprotein		Tran 2004
					ICE1 regulon					At3g52870	calmodulin-binding family protein;		Lee 2005
					ICE1 regulon					At3g53230	cell division cycle protein 48, putative		Lee 2005
					ICE1 regulon					At3g53810	receptor lectin kinase, putative		Lee 2005
			ESK1 regulon							AT3G53980	protease inhibitor/seed storage/lipid transfer protein (LTP) family protein		Xin 2007
CBF regulon									DREB2 pathway	At3g53990	universal stress protein family protein		Vogel 2005, Sakuma 2006
	HOS9 regulon									At3g54150	embryonic abundant protein -related		Zhu 2004
CBF regulon										At3g54400	aspartyl protease family		Vogel 2005
CBF regulon										At3g55310	beta-ketoacyl-ACP reductase - like protein		Vogel 2005
					ICE1 regulon					At3g55430	glycosyl hydrolase family 17 (beta-1,3-glucanase)		Lee 2005
CBF regulon										At3g55580	regulator of chromosome condensation RCC1 family		Vogel 2005
CBF regulon					ICE1 regulon		CBF4/DREB1 pathway			At3g55760	expressed protein		Vogel 2005, Lee 2005, Nelson 2007
	HOS9 regulon									At3g55840	nematode resistance protein-related protein		Zhu 2004
CBF regulon									DREB2 pathway	At3g55940	phosphoinositide-specific phospholipase C		Vogel 2005, Sakuma 2006
	HOS9 regulon									At3g55970	oxidoreductase, 2OG-Fe(II) oxygenase family		Zhu 2004
	HOS9 regulon									At3g56880	VQ motif-containing protein;		Zhu 2004
CBF regulon			ESK1 regulon							At3g57020	putative protein strictosidine synthase		Vogel 2005, Xin 2007
	HOS9 regulon									At3g57450	expressed protein		Zhu 2004
					ICE1 regulon					At3g57760	protein kinase family protein		Lee 2005
	HOS9 regulon									At3g57950	hypothetical protein		Zhu 2004
					ICE1 regulon					At3g58540	expressed protein		Lee 2005
	HOS9 regulon									At3g59080	aspartyl protease family protein		Zhu 2004
									ZF-HD /NAC regulon	At3g59930	Encodes a defensin-like (DEFL) family protein.		Tran 2004
					ICE1 regulon					At3g60290	oxidoreductase, 2OG-Fe(II) oxygenase family		Lee 2005
		HOS15 regulon								At3g60420	expressed protein		Zhu 2008
					ICE1 regulon					At3g61210	embryo-abundant protein-relate		Lee 2005
					ICE1 regulon					At3g61260	DNA-binding protein -related		Lee 2005
					ICE1 regulon					At3g61820	aspartyl protease family protein;		Lee 2005
							CBF4/DREB1 pathway			AT3G62040	similar to haloacid dehalogenase-like hydrolase family protein		Nelson 2007
									ZF-HD /NAC regulon	At3g62650	Unknown protein		Tran 2004
			ESK1 regulon							AT3G62960	glutaredoxin family protein		Xin 2007
					ICE1 regulon					At4g01130	acetylesterase, putative		Lee 2005
					ICE1 regulon					At4g01870	tolB protein-related		Lee 2005
							CBF4/DREB1 pathway			AT4G02270	pollen Ole e 1 allergen and extensin family protein		Nelson 2007
				ZAT12 regulon						At4g02290	glycosyl hydrolase family 9		Vogel 2005
			ESK1 regulon							AT4G02360	expressed protein		Xin 2007
		HOS15 regulon								At4g03450	ankyrin repeat family protein		Zhu 2008
					ICE1 regulon					At4g04330	expressed protein		Lee 2005
						AREB/ABF regulon				At4g04460	Putative aspartic protease		Umezawa 2004
		HOS15 regulon								At4g04510	protein kinase family protein		Zhu 2008
		HOS15 regulon								At4g04540	protein kinase family protein		Zhu 2008
			ESK1 regulon							AT4G04570	protein kinase family protein		Xin 2007
					ICE1 regulon					At4g04750	sugar transporter family		Lee 2005
					ICE1 regulon					At4g05410	transducin / WD-40 repeat protein family		Lee 2005
								MYB-MYC REGULON		At4g08870	Encodes one of the two arginase in the genome. Gene expression is enhanced by methyl jasmonate treatment.		Abe 2003
					ICE1 regulon					At4g09710	reverse transcriptase (RNA-dependent DNA polymerase), putative		Lee 2005
		HOS15 regulon								At4g10500	oxidoreductase, 2OG-Fe(II) oxygenase family protein		Zhu 2008
							CBF4/DREB1 pathway			AT4G11290	peroxidase,		Nelson 2007
			ESK1 regulon							AT4G11350	transferase, transferring glycosyl groups;		Xin 2007
		HOS15 regulon								At4g11890	protein kinase family protein		Zhu 2008
CBF regulon					ICE1 regulon					At4g12000	expressed protein		Vogel 2005, Lee 2005
	HOS9 regulon									At4g12190	C3HC4-type zinc finger protein family		Zhu 2004
					ICE1 regulon					At4g12280	copper amine oxidase like protein (fragment2)		Lee 2005
					ICE1 regulon					At4g12430	trehalose-6-phosphate phosphatase, putative		Lee 2005
CBF regulon			ESK1 regulon	ZAT12 regulon						At4g12470	protease inhibitor/seed storage/lipid transfer protein (LTP) family protein		Fowler 2002, Vogel 2005, Xin 2007
CBF regulon				ZAT12 regulon			CBF4/DREB1 pathway			At4g12490	protease inhibitor/seed storage/lipid transfer protein (LTP) family protein		Vogel 2005, Nelson 2007
				ZAT12 regulon						At4g12500	pEARLI 1-like protein		Vogel 2005
	HOS9 regulon									At4g12970	expressed protein		Zhu 2004
			ESK1 regulon							AT4G13410	protease inhibitor/seed storage/lipid transfer protein (LTP) family protein		Xin 2007
			ESK1 regulon							AT4G14090	UDP-glucoronosyl/UDP-glucosyl transferase family protein		Xin 2007
			ESK1 regulon							AT4G14270	Protein containing PAM2 motif which mediates interaction with the PABC domain of polyadenyl binding proteins.		Xin 2007
	HOS9 regulon	HOS15 regulon								At4g14365	zinc finger (C3HC4-type RING finger) family protein		Zhu 2004, Zhu 2008
									ZF-HD /NAC regulon	At4g14760	Centromere protein homologue		Tran 2006
							CBF4/DREB1 pathway			AT4G15450	senescence/dehydration-associated protein-related		Nelson 2007
			ESK1 regulon							AT4G15690	glutaredoxin family protein		Xin 2007
					ICE1 regulon					At4g15960	epoxide hydrolase, putative		Lee 2005
			ESK1 regulon							AT4G16190	cysteine proteinase, putative		Xin 2007
			ESK1 regulon							AT4G16260	hydrolase, alpha/beta fold family protein		Xin 2007
					ICE1 regulon					At4g16500	cysteine proteinase inhibitor like protein		Lee 2005
			ESK1 regulon							AT4G17470	palmitoyl protein thioesterase family protein		Xin 2007
CBF regulon							CBF4/DREB1 pathway			At4g17550	glycerol-3-phosphate permease like protein		Fowler 2002, Vogel 2005, Nelson 2007
					ICE1 regulon					At4g18280	glycine-rich cell wall protein-related		Lee 2005
					ICE1 regulon					At4g18650	transcription factor-related, contains weak similarity to TGACG-sequence specific DNA-binding protein TGA-2.1 (TGA2.1) (Swiss-Prot:O24160) (Nicotiana tabacum)		Lee 2005		transcription factor
	HOS9 regulon									At4g18950	ankyrin protein kinase, putativ		Zhu 2004
					ICE1 regulon					At4g19160	expressed protein		Lee 2005
					ICE1 regulon					At4g19200	glycine/proline-rich protein		Lee 2005
					ICE1 regulon					At4g19420	pectinacetylesterase family		Lee 2005
			ESK1 regulon							AT4G20320	CTP synthase, putative / UTP--ammonia ligase, putative		Xin 2007
			ESK1 regulon							AT4G20780	lipid-associated family protein		Xin 2007
					ICE1 regulon					At4g20830	FAD-linked oxidoreductase family		Lee 2005
							CBF4/DREB1 pathway			AT4G20970	basic helix-loop-helix (bHLH) family protein		Nelson 2007		transcription factor
CBF regulon										At4g21570	putative protein		Fowler 2002
			ESK1 regulon							AT4G21650	subtilase family protein		Xin 2007
			ESK1 regulon							AT4G21910	MATE efflux family protein		Xin 2007
									ZF-HD /NAC regulon	At4g22240	plastid-lipid associated protein PAP, putative		Tran 2004
					ICE1 regulon					At4g22380	Ribosomal protein L7Ae family		Lee 2005
				ZAT12 regulon						At4g22470	protease inhibitor/seed storage/lipid transfer protein (LTP) family		Vogel 2005
					ICE1 regulon					At4g22590	trehalose-6-phosphate phosphatase, putative		Lee 2005
		HOS15 regulon								At4g23150	protein kinase family protein		Zhu 2008
		HOS15 regulon								At4g23200	protein kinase family protein		Zhu 2008
		HOS15 regulon								At4g23220	protein kinase family protein		Zhu 2008
	HOS9 regulon									At4g23610	expressed protein		Zhu 2004
			ESK1 regulon			AREB/ABF regulon			ZF-HD /NAC regulon	At4g23680	Major latex protein (MLP)-related		Umezawa 2004, Tran 2004, Xin 2007
					ICE1 regulon					At4g23870	expressed protein		Lee 2005
		HOS15 regulon								At4g23880	expressed protein		Zhu 2008
			ESK1 regulon							AT4G24350	phosphorylase family protein		Xin 2007
					ICE1 regulon					At4g24380	expressed protein		Lee 2005
					ICE1 regulon					At4g25150	acid phosphatase - like protein		Lee 2005
						AREB/ABF regulon				At4g25580	LEA-class protein		Furihata 2006
		HOS15 regulon								At4g26120	BTB/POZ domain-containing protein		Zhu 2008
					ICE1 regulon					At4g26950	expressed protein		Lee 2005
									ZF-HD /NAC regulon	At4g27140	NWMU1-2S albumin1 precursor		Tran 2004
									ZF-HD /NAC regulon	At4g27150	NWMU2-2S albumin2 precursor		Tran 2004
	HOS9 regulon				ICE1 regulon					At4g27280	calcium-binding EF-hand family protein		Zhu 2004, Lee 2005
						AREB/ABF regulon				At4g27310	CONSTANS B-box zinc finger family protein		Umezawa 2004
					ICE1 regulon					At4g27460	CBS domain-containing protein		Lee 2005
					ICE1 regulon					At4g27520	plastocyanin-like domain-containing protein		Lee 2005
									DREB2 pathway	At4g27560	glycosyltransferase family		Sakuma 2006
CBF regulon										At4g27570	UDP rhamnose--anthocyanidin-3-glucoside rhamnosyltransferase		Vogel 2005
					ICE1 regulon					At4g27657	expressed protein		Lee 2005
					ICE1 regulon					At4g27860	integral membrane family protei		Lee 2005
			ESK1 regulon							AT4G28240	wound-responsive protein-related		Xin 2007
					ICE1 regulon					At4g28320	glycosyl hydrolase family 5/cellulase ((1-4)-beta-mannan endohydrolase)		Lee 2005
CBF regulon			ESK1 regulon							At4g29190	zinc finger (CCCH type) protein family		Vogel 2005, Xin 2007
	HOS9 regulon									At4g29780	expressed protein		Zhu 2004
			ESK1 regulon							AT4G30140	GDSL-motif lipase/hydrolase family protein		Xin 2007
							CBF4/DREB1 pathway			AT4G30170	peroxidase, putative		Nelson 2007
					ICE1 regulon					At4g30350	heat shock protein-related		Lee 2005
			ESK1 regulon							AT4G30450	glycine-rich protein		Xin 2007
					ICE1 regulon					At4g30520	receptor-related kinase homolog		Lee 2005
			ESK1 regulon							AT4G30960	CBL-interacting protein kinase 6 (CIPK6)		Xin 2007
							CBF4/DREB1 pathway			AT4G31140	glycosyl hydrolase family 17 protein,		Nelson 2007
					ICE1 regulon					At4g31980	expressed protein		Lee 2005
CBF regulon					ICE1 regulon					At4g32190	centromeric protein-related;		Vogel 2005, Lee 2005
									ZF-HD /NAC regulon	At4g33150	Lys-ketoglutarate reductase/saccharopine dehydrogenase, is a splice variant of the LKR/SDH locus. It encodes a bifunctional polypeptide lysine-ketoglutarate reductase and saccharopine dehydrogenase involved in lysine degradation. There is another splice variant that encodes a mono saccharopine dehydrogenase protein. Gene expression is induced by abscisic acid, jasmonate, and under sucrose starvat…		Tran 2004
			ESK1 regulon							AT4G33550	protease inhibitor/seed storage/lipid transfer protein (LTP) family protein		Xin 2007
									DREB2 pathway	At4g33720	pathogenesis-related protein, putativ		Sakuma 2006
					ICE1 regulon					At4g33905	peroxisomal membrane protein 22 kDa, putative, similar to 22 kDa peroxisomal membrane protein PMP22 (Mus musculus) gi|10954089|gb|AAG25724		Lee 2005
					ICE1 regulon					At4g33985	expressed protein		Lee 2005
	HOS9 regulon									At4g34760	auxin-induced (indole-3-acetic acid induced) protein family		Zhu 2004
			ESK1 regulon							AT4G35190	expressed protein		Xin 2007
					ICE1 regulon					At4g35320	expressed protein		Lee 2005
					ICE1 regulon					At4g35510	expressed protein		Lee 2005
CBF regulon									DREB2 pathway	At4g36010	thaumatin-like protein		Vogel 2005, Sakuma 2006
		HOS15 regulon								At4g36110	putative auxin-responsive protein		Zhu 2008
			ESK1 regulon							AT4G36500	unknown protein;		Xin 2007
					ICE1 regulon					At4g36680	pentatricopeptide (PPR) repeat-containing protein		Lee 2005
									ZF-HD /NAC regulon	At4g36700	cupin family protein		Tran 2006
					ICE1 regulon					At4g36920	floral homeotic protein APETALA2		Lee 2005		transcription factor
	HOS9 regulon									At4g37290	expressed protein		Zhu 2004
			ESK1 regulon							AT4G37800	xyloglucan:xyloglucosyl transferase, putative / xyloglucan endotransglycosylase, putative / endo-xyloglucan transferase, putativ		Xin 2007
	HOS9 regulon									At4g38560	Phospholipase like protein		Zhu 2004
					ICE1 regulon					At4g38840	auxin-induced (indole-3-acetic acid induced) protein, putative		Lee 2005
	HOS9 regulon									At4g38860	auxin-induced (indole-3-acetic acid induced) protein, putative		Zhu 2004
	HOS9 regulon				ICE1 regulon					At4g39670	glycolipid binding / glycolipid transporter;		Zhu 2004, Lee 2005
					ICE1 regulon					At5g01200	myb family transcription factor		Lee 2005		transcription factor
	HOS9 regulon				ICE1 regulon					At5g01380	transcription factor GT-3a		Zhu 2004, Lee 2005		transcription factor
CBF regulon			ESK1 regulon							At5g01520	zinc finger (C3HC4-type RING finger) protein family		Vogel 2005, Xin 2007
			ESK1 regulon							AT5G01880	zinc finger (C3HC4-type RING finger) family protein		Xin 2007
			ESK1 regulon							AT5G02020	expressed protein		Xin 2007
			ESK1 regulon							AT5G02550	expressed protein		Xin 2007
					ICE1 regulon					At5g02760	protein phosphatase - like protein		Lee 2005
			ESK1 regulon							AT5G03120	leucine-rich repeat protein kinase, putative		Xin 2007
	HOS9 regulon	HOS15 regulon	ESK1 regulon							At5g03350	legume lectin family protein		Zhu 2004, Xin 2007, Zhu 2008
	HOS9 regulon									At5g05600	oxidoreductase, 2OG-Fe(II) oxygenase family		Zhu 2004
							CBF4/DREB1 pathway			AT5G05850	leucine-rich repeat family protein		Nelson 2007
			ESK1 regulon							AT5G06760	late embryogenesis abundant group 1 domain-containing protein / LEA group 1 domain-containing protein		Xin 2007
					ICE1 regulon					At5g06790	hypothetical protein		Lee 2005
				ZAT12 regulon						At5g06860	polygalacturonase inhibiting protein (PGIP1)		Vogel 2005
					ICE1 regulon					At5g07820	expressed protein		Lee 2005
			ESK1 regulon							AT5G09620	octicosapeptide/Phox/Bem1p (PB1) domain-containing protein		Xin 2007
CBF regulon					ICE1 regulon					At5g10100	trehalose-6-phosphate phosphatase, putative		Vogel 2005, Lee 2005	Up-regulated
	HOS9 regulon									At5g10695	expressed protein		Zhu 2004
		HOS15 regulon	ESK1 regulon							AT5G10760	aspartyl protease family protein		Xin 2007, Zhu 2008
					ICE1 regulon					At5g12900	expressed protein		Lee 2005
		HOS15 regulon								At5g13190	expressed protein		Zhu 2008
CBF regulon										At5g13200	GRAM domain-containing protein / ABA-responsive protein-related;		Vogel 2005	Up-regulated
			ESK1 regulon							AT5G15190	expressed protein		Xin 2007
									ZF-HD /NAC regulon	At5g16730	Unknown protein		Tran 2006
					ICE1 regulon					At5g16940	carbon-sulfur lyase;		Lee 2005
					ICE1 regulon					At5g17350	expressed protein		Lee 2005
CBF regulon					ICE1 regulon					At5g17460	expressed protein		Maruyama 2004, Lee 2005	Up-regulated
					ICE1 regulon					At5g17850	cation exchanger, putative (CAX8)		Lee 2005
					ICE1 regulon					At5g17970	disease resistance protein (TIR-NBS-LRR class), putative		Lee 2005
					ICE1 regulon					At5g18400	expressed protein		Lee 2005
		HOS15 regulon								At5g18470	curculin-like (mannose-binding) lectin family protein		Zhu 2008
					ICE1 regulon					At5g18550	zinc finger -related protein		Lee 2005
		HOS15 regulon								At5g18780	F-box family protein		Zhu 2008
			ESK1 regulon							AT5G19120	aspartic-type endopeptidase		Xin 2007
		HOS15 regulon								At5g19240	expressed protein		Zhu 2008
CBF regulon										At5g19875	expressed protein		Vogel 2005	Up-regulated
					ICE1 regulon					At5g20910	C3HC4-type zinc finger protein family		Lee 2005
			ESK1 regulon							AT5G22430	expressed protein		Xin 2007
			ESK1 regulon							AT5G22460	esterase/lipase/thioesterase family protein		Xin 2007
			ESK1 regulon							AT5G23460	expressed protein		Xin 2007
									ZF-HD /NAC regulon	At5g23590	DNAJ heat shock N-terminal domain-containing protein		Tran 2004
CBF regulon					ICE1 regulon					At5g24570	expressed protein		Vogel 2005, Lee 2005	Up-regulated
			ESK1 regulon							AT5G25190	encodes a member of the ERF (ethylene response factor) subfamily B-6 of ERF/AP2 transcription factor family. The protein contains one AP2 domain. There are 12 members in this subfamily including RAP2.11.		Xin 2007		transcription factor
		HOS15 regulon	ESK1 regulon							At5g25260	expressed protein		Xin 2007, Zhu 2008
									ZF-HD /NAC regulon	At5g26280	meprin and TRAF homology domain-containing protein / MATH domain-containing protein;		Tran 2006
			ESK1 regulon							AT5G27420	zinc finger (C3HC4-type RING finger) family protein;		Xin 2007
			ESK1 regulon							AT5G28630	glycine-rich protein		Xin 2007
					ICE1 regulon					At5g33280	chloride channel-like (CLC) protein, putative		Lee 2005
					ICE1 regulon					At5g34880	transposable element gene; gypsy-like retrotransposon family		Lee 2005
			ESK1 regulon		ICE1 regulon					AT5G35735	auxin-responsive family protein		Lee 2005, Xin 2007
									DREB2 pathway	At5g37440	contains similarity to DnaJ protein		Sakuma 2006
			ESK1 regulon							AT5G37540	aspartyl protease family protein		Xin 2007
						AREB/ABF regulon				At5g37940	Quinone oxidoreductase-like protein		Umezawa 2004
						AREB/ABF regulon				At5g37970	S-adenosyl-L-methionine:carboxyl methyltransferase family protein;		Umezawa 2004
							CBF4/DREB1 pathway			AT5G37980	NADP-dependent oxidoreductase		Nelson 2007
							CBF4/DREB1 pathway			AT5G37990	similar to S-adenosyl-L-methionine:carboxyl methyltransferase family protein		Nelson 2007
					ICE1 regulon					At5g38035	copia-like retrotransposon family		Lee 2005
	HOS9 regulon	HOS15 regulon								At5g39670	calcium-binding EF-hand family protein		Zhu 2004, Zhu 2008
			ESK1 regulon							AT5G40450	unknown protein		Xin 2007
									ZF-HD /NAC regulon	At5g41020	myb family transcription factor		Tran 2006		transcription factor
					ICE1 regulon					At5g41460	fringe-related protein		Lee 2005
						AREB/ABF regulon				At5g42180	Peroxidase, putative		Umezawa 2004
						AREB/ABF regulon				At5g42250	Alcohol dehydrogenase		Umezawa 2004
								MYB-MYC REGULON		At5g42530	Unknown protein		Abe 2003
									ZF-HD /NAC regulon	At5g42760	Unknown protein		Tran 2006
			ESK1 regulon							AT5G44020	acid phosphatase class B family protein		Xin 2007
		HOS15 regulon								At5g44570	expressed protein		Zhu 2008
					ICE1 regulon					At5g44680	methyladenine glycosylase family protein;		Lee 2005
			ESK1 regulon							AT5G45310	expressed protein		Xin 2007
	HOS9 regulon									At5g45630	hypothetical protein		Zhu 2004
	HOS9 regulon									At5g46295	expressed protein		Zhu 2004
			ESK1 regulon							AT5G46710	zinc-binding family protein		Xin 2007
					ICE1 regulon					At5g46920	intron maturase, type II family		Lee 2005
			ESK1 regulon							AT5G47550	cysteine protease inhibitor, putative / cystatin, putative		Xin 2007
					ICE1 regulon					At5g47830	expressed protein		Lee 2005
			ESK1 regulon							AT5G48540	33 kDa secretory protein-related;		Xin 2007
			ESK1 regulon							AT5G48900	pectate lyase family protein		Xin 2007
					ICE1 regulon					At5g49100	expressed protein		Lee 2005
			ESK1 regulon							AT5G49990	xanthine/uracil permease family protein		Xin 2007
					ICE1 regulon					At5g50330	expressed protein		Lee 2005
CBF regulon										At5g50790	nodulin MtN3 family protein		Vogel 2005	Up-regulated
CBF regulon							CBF4/DREB1 pathway			At5g50800	nodulin MtN3-like protein		Vogel 2005, Nelson 2007	Up-regulated
	HOS9 regulon									At5g51190	encodes a member of the ERF (ethylene response factor) subfamily B-3 of ERF/AP2 transcription factor family. The protein contains one AP2 domain. There are 18 members in this subfamily including ATERF-1, ATERF-2, AND ATERF-5.		Zhu 2004		transcription factor
									ZF-HD /NAC regulon	At5g51440	23.5 kDa mitochondrial small heat shock protein (HSP23.5-M		Tran 2006
					ICE1 regulon					At5g52280	hyaluronan mediated motility receptor-related protein		Lee 2005
				ZAT12 regulon						At5g52320	putative cytochrome P450		Vogel 2005	Down-ZAT12
			ESK1 regulon							AT5G52390	photoassimilate-responsive protein, putative		Xin 2007
		HOS15 regulon								At5g52740	heavy-metal-associated domain-containing protein		Zhu 2008
	HOS9 regulon									At5g52750	heavy-metal-associated domain-containing protein		Zhu 2004
	HOS9 regulon	HOS15 regulon								At5g52760	heavy-metal-associated domain-containing protein		Zhu 2004, Zhu 2008
					ICE1 regulon					At5g53020	hypothetical protein		Lee 2005
					ICE1 regulon					At5g53030	expressed protein		Lee 2005
					ICE1 regulon					At5g53750	expressed protein		Lee 2005
									DREB2 pathway	At5g54170	Unknown protein		Sakuma 2006
	HOS9 regulon				ICE1 regulon					At5g54720	ankyrin repeat family protein		Zhu 2004, Lee 2005
					ICE1 regulon					At5g54940	eukaryotic translation initiation factor SUI1, putative		Lee 2005
					ICE1 regulon					At5g55180	glycosyl hydrolase family 17		Lee 2005
		HOS15 regulon								At5g55420	expressed protein		Zhu 2008
		HOS15 regulon								At5g55450	lipid transfer protein (LTP) family protein		Zhu 2008
		HOS15 regulon								At5g55560	protein kinase family protein		Zhu 2008
					ICE1 regulon					At5g55970	C3HC4-type zinc finger protein family		Lee 2005
					ICE1 regulon					At5g57100	transporter-related		Lee 2005
									ZF-HD /NAC regulon	At5g57655	Xylose isomerase		Tran 2004
					ICE1 regulon					At5g57760	hypothetical protein		Lee 2005
					ICE1 regulon					At5g57780	expressed protein		Lee 2005
	HOS9 regulon									At5g58120	disease resistance protein (TIR-NBS-LRR class), putative		Zhu 2004
			ESK1 regulon							AT5G59220	protein phosphatase 2C, putative / PP2C, putative		Xin 2007
			ESK1 regulon							AT5G59670	leucine-rich repeat protein kinase, putative;		Xin 2007
	HOS9 regulon									At5g60800	heavy-metal-associated domain-containing protein		Zhu 2004
CBF regulon										At5g61290	putative protein flavin-containing monooxygenase		Vogel 2005
					ICE1 regulon					At5g61810	mitochondrial carrier protein family		Lee 2005
				ZAT12 regulon						At5g62210	contains similarity to embryo-specific protein 3		Vogel 2005	Down-ZAT12
CBF regulon			ESK1 regulon							At5g62360	similar to pectinesterase		Vogel 2005, Xin 2007	Up-regulated
			ESK1 regulon							AT5G62730	proton-dependent oligopeptide transport (POT) family protein;		Xin 2007
		HOS15 regulon								At5g63330	similar to ATBET9 (ARABIDOPSIS THALIANA BROMODOMAIN AND EXTRATERMINAL DOMAIN PROTEIN 9)		Zhu 2008
			ESK1 regulon						ZF-HD /NAC regulon	At5g64120	encodes a cell wall bound peroxidase that is induced by hypo-osmolarity		Tran 2006, Xin 2007
	HOS9 regulon				ICE1 regulon					At5g64870	nodulin-related		Zhu 2004, Lee 2005
			ESK1 regulon							AT5G65140	trehalose-6-phosphate phosphatase, putative		Xin 2007
			ESK1 regulon							AT5G65730	xyloglucan:xyloglucosyl transferase, putative / xyloglucan endotransglycosylase, putative / endo-xyloglucan transferase, putative		Xin 2007
			ESK1 regulon							AT5G66460	(1-4)-beta-mannan endohydrolase, putative		Xin 2007
					ICE1 regulon					At5g66650	expressed protein		Lee 2005
