# Supplementary material for: A Bulk Segregant Gene Expression Analysis of a Peach Population Reveals Components of the Underlying Mechanism of the Fruit Cold Response
Source: PLoS One. 2014 Mar 5;9(3):e90706. doi: 10.1371/journal.pone.0090706 (PMC3944608; doi:10.1371/journal.pone.0090706)
Supplement: Table S6 — Peach genes with an Arabidopsis ‘ortholog’ reported as members of the cold and dehydration regulons. 163 peach genes were found in one of the cold and dehydration regulons, or more, and were considered to be: CBF, ZAT12, HOS9, HOS15, GI for cold; ESK1 for cold-dehydration and AREB/ABF, MYC-MYB, DREB2, ZF-HD/NAC and CBF4 for dehydration. The table indicates the expression pattern in Arabidopsis WT, as well as the mutants and the expression pattern in the M and CS1 peach samples. (XLS) [file pone.0090706.s006.xls]

## Sheet: Hoja1
id	M-S/M-LS pattern	CS1 LS vs S pattern	CRS1 LS vs S pattern	CS1 LSvsS (all)	CRS1 LSvs S(all)	Unigene ID	Unigene annotation	Locus Identifier	ARAB Description	ARAB NAME	All Gene Symbols	Annot(1)	Annot(2)	Annot(3)	Annot(4)	Cold regulons (1)	Cold regulon (2)	Cold regulon (3)	Cold regulon (4)	Cold regulon (5)	Cold regulon (6)	ABA dependent regulons (1)	ABA dependent regulons (2)	ABA dependent regulons (3)	ABA independent regulons	wt expression pattern (Fowler 2002, Vogel 2005, Lee 2005, Killian 2007, Soitamo 2008)	wt expression pattern 2 (Fowler 2002, Vogel 2005, Lee 2005, Killian 2007, Soitamo 2008)	Response to CBF1, 2, 3	Response to CBF2 (Vogel 2005)	Response to ZAT12 (viVogel 2005)	Preformed differences WT vs ice1 of cold regulated genes (Lee 2005)	Expression WT vs ice1 of cold regulated genes (Lee 2005)	Expression hos9-1 vs WT (Zhu 2004)	Expression hos15-1 vs WT (Zhu 2008)	Expression esk1 vs WT (Xin 2007)	Refferences
PPN017H05				CS1 S>LS (all)	CSR1 LS>S (all)	PPN017H05-T7_c_s	Putative ZipA	AT4G32190	centromeric protein-related;			Chromatin status and regulation	chromosome organization		Stress	CBF regulon	―	―	―	―	ICE1 regulon	―	―	―	―	Up-regulated in WT	Up-regulated in WT		Up regulated by CBF2			WT>ice1				Vogel 2005, Lee 2005
PP1003A01				CS1 LS>S (all)	CSR1 LS>S (all)	PP1003A01-T7_c_s	Soluble starch synthase	AT4G18240	starch synthase-related protein	SS4	(ATSS4 ), STARCH SYNTHASE 4 (SSIV ),	Other carbohydrate metabolism	sucrose and starch metabolism		Stress	―	―	―	―	―	ICE1 regulon	―	―	―	―	Down-regulated in WT (p)	Down-regulated in WT					WT>ice1				Lee 2005
PP1005B10				CS1 LS>S (all)	CSR1 S>LS (all)	PP1005B10-T7_c_s	F19K23.17 protein	AT1G62250	expressed protein			Unknown function	Unknown chloroplast protein		Stress	―	―	―	―	―	ICE1 regulon	―	―	―	―	Down-regulated in WT (p)	Down-regulated in WT				WT>ice1	WT>ice1				Lee 2005
PPN001H09		CS1 S>LS		CS1 S>LS (all)	CSR1 LS>S (all)	CL1377Contig1	YUP8H12R.39 protein	AT1G78990	acetyl-CoA:benzylalcohol acetyltranferase - related			Unknown function	Unknown protein		Stress	―	―	―	―	―	ICE1 regulon	―	―	―	―	Down-regulated in WT (p)	Down-regulated in WT				WT>ice1	WT>ice1				Lee 2005
PP1006E03				CS1 S>LS (all)	CSR1 S>LS (all)	CL284Contig1	Os08g0152800 protein	AT1G33230	expressed protein			Unknown function	Unknown membrane protein		Stress	CBF regulon	―	―	―	―	―	―	―	―	―	Up-regulated in WT	Up-regulated in WT		Up regulated by CBF2							Vogel 2005
PPN019C11				CS1 S>LS (all)	CSR1 S>LS (all)	PPN019C11-T7_c_s	Translation initiation factor IF5; eIF4-gamma/eIF5/eIF2-epsilon	AT1G77840	Putative eukaryotic translation initiation factor 5			RNA translation and protein assembly	regulation of protein biosynthesis		Stress	―	―	―	―	―	ICE1 regulon	―	―	―	ZF-HD /NAC regulon	Down-regulated in WT (p)	Down-regulated in WT					ice1>WT				Tran 2004, Lee 2005
PPN035H06				CS1 LS>S (all)	CSR1 LS>S (all)	CL1047Contig1	Cys-3-His zinc finger protein	AT3G55980	SALT-INDUCIBLE ZINC FINGER 1 (SZF1)	SZF1	SALT- AND DROUGHT-INDUCED RING FINGER1 (SDIR1 ), SALT-INDUCIBLE ZINC FINGER 1 (SZF1 ), (ATSZF1 )	Aminoacid metabolism	methionine metabolism	Hormones	Stress	―	HOS9 regulon	―	―	―	ICE1 regulon	―	―	―	―	Up-regulated in WT	Up-regulated in WT				ice1>WT		hos9-1>WT			Zhu 2004, Lee 2005
PPN050H12		CS1 S>LS		CS1 S>LS (all)	CSR1 LS>S (all)	PPN050H12-T7_c_s	At5g47830	AT5G47830	expressed protein			Unknown function	Unknown protein		Stress	―	―	―	―	―	ICE1 regulon	―	―	―	―	Down-regulated in WT (p)	Down-regulated in WT				WT>ice1					Lee 2005
PPN078A03				CS1 S>LS (all)	CSR1 S>LS (all)	PPN078A03-T7_c_s	Cl-channel, voltage gated; IMP dehydrogenase related 1	AT5G33280	chloride channel-like (CLC) protein, putative			Transport	Cl-channel		Stress	―	―	―	―	―	ICE1 regulon	―	―	―	―	Down-regulated in WT (p)	Down-regulated in WT				WT>ice1					Lee 2005
PP1000A02		CS1 LS>S		CS1 LS>S (all)	CSR1 LS>S (all)	PP1000A02-T7_c_s	Eukaryotic translation initiation factor 1b	AT5G54940	eukaryotic translation initiation factor SUI1, putative			RNA translation and protein assembly	regulation of protein biosynthesis	Hormones	Stress	―	―	―	―	―	ICE1 regulon	―	―	―	―	Up-regulated in WT (p)	Up-regulated in WT				ice1>WT					Lee 2005
PP1004A05		CS1 LS>S	CRS1 LS>S	CS1 LS>S (all)	CSR1 LS>S (all)	PP1004A05-T7_c_s	SRC2	AT1G09070	SRC2 specifically binds the peptide PIEPPPHH, and moves from ER to a vacuole fraction where it gets internalized. Involved in Protein Storage Vacuole targeting.	SRC2	SOYBEAN GENE REGULATED BY COLD-2 (SRC2 ), SOYBEAN GENE REGULATED BY COLD-2 ((AT), SRC2 ),	Trafficking machinery and membrane dynamics	protein targeting to vacuole	Hormones	Stress	―	―	―	―	―	ICE1 regulon	―	―	―	―	Up-regulated in WT	Up-regulated in WT					WT>ice1				Lee 2005
PP1009C09				CS1 LS>S (all)	CSR1 S>LS (all)	CL660Contig1	Expansin-like protein	AT3G45970	expansin protein family (EXPL1)	(ATEXLA1)	AT EXPANSIN-LIKE A1 (ATEXLA1 ), EXPANSIN L1 (EXPL1 ), (ATEXPL1 ), (ATHEXP BETA 2.1 ),	Cell wall related	pH DEPENDENT CELULOSE MICROFIBRILLE RELAXATION	Hormones	Stress	―	―	―	―	―	ICE1 regulon	―	―	―	―	Up-regulated in WT	Up-regulated in WT				ice1>WT					Lee 2005
PP1004F02				CS1 S>LS (all)	CSR1 S>LS (all)	PP1004F02-T7_c_s	Cell division control protein 48 homolog E	AT3G53230	cell division cycle protein 48, putative			Cell division regulation	Cell cycle regulation	Hormones	Stress	―	―	―	―	―	ICE1 regulon	―	―	―	―	Up-regulated in WT (p)	Up-regulated in WT				ice1>WT	ice1>WT				Lee 2005
PPN020F07		CS1 S>LS		CS1 S>LS (all)	CSR1 S>LS (all)	PPN020F07-T7_c_s	Gene induced upon wounding stress	AT4G24220	encodes a novel protein containing mammalian death domain involved in programmed cell death. Gene is expressed in vascular system and mutants carrying dominant mutation in the gene have defective vascular patterning. Gene expression is induced specificall	VEP1	VEIN PATTERNING 1 (VEP1 ), (AWI31 ),	Cell wall related	Cell wall biogenesis	Hormones		―	―	―	―	―	ICE1 regulon	―	―	―	―	Up-regulated in WT	Up-regulated in WT				ice1>WT					Lee 2005
PPN032A06				CS1 LS>S (all)	CSR1 LS>S (all)	PPN032A06-T7_c_s	T4P13.28 protein	AT3G58790	Encodes a protein with putative galacturonosyltransferase activity.	GAUT15	Galacturonosyltransferase 15 (GAUT15),	Cell wall related	Pectin biosynthesis	Hormones	Stress	―	―	―	―	―	ICE1 regulon	―	―	―	―	Up-regulated in WT (p)	Up-regulated in WT					WT>ice1				Lee 2005
PPN004A11		CS1 S>LS		CS1 S>LS (all)	CSR1 LS>S (all)	PPN004A11-T7_c_s	Diacylglycerol kinase 1	AT5G07920	diacylglycerol kinase (ATDGK1)	(DGK1)	DIACYLGLYCEROL KINASE1 (DGK1 ), DIACYLGLYCEROL KINASE 1 (ATDGK1 ),	Signal transduction pathway	Lipid signaling/phosphatidic acid signal production	Hormones	Stress	―	―	―	―	―	ICE1 regulon	―	―	―	―	Up-regulated in WT (p)	Up-regulated in WT					WT>ice1				Lee 2005
PPN006B03				CS1 S>LS (all)	CSR1 S>LS (all)	PPN006B03-T7_c_s	Diacylglycerol kinase 1	AT5G07920	diacylglycerol kinase (ATDGK1)	(DGK1)	DIACYLGLYCEROL KINASE1 (DGK1 ), DIACYLGLYCEROL KINASE 1 (ATDGK1 ),	Signal transduction pathway	Lipid signaling/phosphatidic acid signal production	Hormones	Stress	―	―	―	―	―	ICE1 regulon	―	―	―	―	Up-regulated in WT (p)	Up-regulated in WT					WT>ice1				Lee 2005
PPN015D04				CS1 S>LS (all)	CSR1 LS>S (all)	CL1042Contig1	Metal-nicotianamine transporter YSL6	AT3G27020	Arabidopsis thaliana metal-nicotianamine transporter YSL6	(YSL6)	YELLOW STRIPE LIKE 6 (YSL6),	Transport	oligopepetide transport	Hormones	Stress	―	―	―	―	―	ICE1 regulon	―	―	―	―	Down-regulated in WT	Down-regulated in WT					WT>ice1				Lee 2005
PPN021B11		CS1 S>LS		CS1 S>LS (all)	CSR1 LS>S (all)	CL288Contig1	Casein kinase	AT3G23340	putative casein kinase	CKL10	Casein Kinase I-like 10 (ckl10),	Signal transduction pathway	Casein kinase regulation		Stress	CBF regulon	―	―	―	―	―	―	―	―	―	Up-regulated in WT (p)	Up-regulated in WT		Up regulated by CBF2							Vogel 2005
PPN016B04				CS1 LS>S (all)	CSR1 LS>S (all)	PPN016B04-T7_c_s	Putative fiber protein Fb1	AT3G10300	calcium-binding EF-hand family protein			Homeostasis	Calcium-Unknown Calcium binding	Hormones	Stress	―	―	―	―	―	ICE1 regulon	―	―	―	―	Up-regulated in WT	Up-regulated in WT				ice1>WT					Lee 2005
PPN019B02				CS1 LS>S (all)	CSR1 S>LS (all)	PPN019B02-T7_c_s	AT5g18400/F20L16_120	AT5G18400	expressed protein			Unknown function	Unknown protein	Hormones	Stress	―	―	―	―	―	ICE1 regulon	―	―	―	―	Up-regulated in WT	Up-regulated in WT				ice1>WT					Lee 2005
PPN039G04		CS1 LS>S		CS1 LS>S (all)	CSR1 LS>S (all)	PPN039G04-T7_c_s	T17B22.3 protein	AT5G17350	expressed protein			Unknown function	Unknown protein	Hormones	Stress	―	―	―	―	―	ICE1 regulon	―	―	―	―	Up-regulated in WT	Up-regulated in WT					WT>ice1				Lee 2005
PPN054B07		CS1 LS>S		CS1 LS>S (all)	CSR1 LS>S (all)	PPN054B07-T7_c_s	Calcium-binding EF-hand	AT4G27280	calcium-binding EF-hand family protein			Signal transduction pathway	Auxin signaling/PINOID-Mediated Signaling	Hormones	Stress	―	HOS9 regulon	―	―	―	ICE1 regulon	―	―	―	―	Up-regulated in WT	Up-regulated in WT				ice1>WT		hos9-1>WT			Zhu 2004, Lee 2005
PPN044B01				CS1 LS>S (all)	CSR1 LS>S (all)	PPN044B01-T7_c_s	Gene induced upon wounding stress	AT4G24220	encodes a novel protein containing mammalian death domain involved in programmed cell death. Gene is expressed in vascular system and mutants carrying dominant mutation in the gene have defective vascular patterning. Gene expression is induced specificall	VEP1	VEIN PATTERNING 1 (VEP1 ), (AWI31 ),	Cell wall related	Cell wall biogenesis	Hormones		―	―	―	―	―	ICE1 regulon	―	―	―	―	Up-regulated in WT	Up-regulated in WT				ice1>WT					Lee 2005
PPN046F08				CS1 LS>S (all)	CSR1 LS>S (all)	PPN046F08-T7_c_s	Putative purple acid phosphatase	AT3G20500	PURPLE ACID PHOSPHATASE 18	PAP18	(PURPLE ACID PHOSPHATASE 18 (ATPAP18 ), PURPLE ACID PHOSPHATASE 18 (PAP18 ),	Signal transduction pathway	Calcium signaling/ Calcium sensor	Hormones	Stress	―	―	―	―	―	ICE1 regulon	―	―	―	―	Up-regulated in WT (p)	Up-regulated in WT				ice1>WT					Lee 2005
PPN048C10		CS1 LS>S		CS1 LS>S (all)	CSR1 LS>S (all)	PPN048C10-T7_c_s	Os01g0128300 protein	AT1G67080	Involved in the photoprotection of PSII. aba4-1 mutant completely lacks neoxanthin,a component of the chromophore of the peripheral antenna system in PSII. Expresses neoxanthin synthase activity involved in the neoxanthin biosynthesis, an intermediary in	ABA4	abscisic acid (ABA), -deficient 4 (ABA4),	Secondary metabolism	ABA biosynthesis	Hormones	Stress	―	―	―	―	―	ICE1 regulon	―	―	―	―	Down-regulated in WT	Down-regulated in WT				WT>ice1					Lee 2005
PPN051A12				CS1 LS>S (all)	CSR1 LS>S (all)	PPN051A12-T7_c_s	Sugar transporter superfamily; Major facilitator superfamily MFS_1	AT5G26340	Encodes a protein with high affinity, hexose-specific/H+ symporter activity. The activity of the transporter appears to be negatively regulated by phosphorylation. Importantly, microarray analysis, as well as the study of the expression of this gene in mu	(MSS1)	MSS1 ), sugar transport PROT 13 (STP13 ),	Transport	carbohydrate transport	Hormones	Stress	―	―	―	―	―	ICE1 regulon	―	―	―	―	Up-regulated in WT	Up-regulated in WT				ice1>WT					Lee 2005
PPN051C10				CS1 LS>S (all)	CSR1 LS>S (all)	PPN051C10-T7_c_s	ABI3-interacting protein 2, AIP2	AT5G20910	C3HC4-type zinc finger protein family			RNA transcription regulation	PHD-family	Hormones	Stress	―	―	―	―	―	ICE1 regulon	―	―	―	―	Up-regulated in WT (p)	Up-regulated in WT					ice1>WT				Lee 2005
PPN054A07		CS1 LS>S		CS1 LS>S (all)	CSR1 LS>S (all)	CL1095Contig1	OSJNBb0039L24.13 protein	AT3G61260	DNA-binding protein -related			Other nucleic acid metabolic process	Unknown DNA binding protein	Hormones	Stress	―	―	―	―	―	ICE1 regulon	―	―	―	―	Up-regulated in WT (p)	Up-regulated in WT					WT>ice1				Lee 2005
PPN055B05				CS1 S>LS (all)	CSR1 S>LS (all)	PPN055B05-T7_c_s	Similarity to heat shock transcription factor	AT3G24520	heat shock transcription factor family protein	AT-HSFC1	(AT-HSFC1 ), HEAT SHOCK TRANSCRIPTION FACTOR C1 (HSFC1	RNA transcription regulation	HSP-family	Hormones	Stress	―	―	―	ESK1 regulon	―	ICE1 regulon	―	―	―	―	Up-regulated in WT	Up-regulated in WT					WT>ice1			Up-regulated in esk mutants	Lee 2005, Xin 2007
PPN062F07				CS1 S>LS (all)	CSR1 LS>S (all)	CL175Contig1	Gb|AAF02142.1	AT3G17800	expressed protein			Unknown function	Unknown protein	Hormones	Stress	―	―	―	―	―	ICE1 regulon	―	―	―	―	Up-regulated in WT (p)	Up-regulated in WT					WT>ice1				Lee 2005
PPN059H05				CS1 S>LS (all)	CSR1 LS>S (all)	PPN059H05-T7_c_s	Transcription factor ICE1	AT3G26744	Encodes a MYC-like bHLH transcriptional activator that binds specifically to the MYC recognition sequences in the CBF3 promoter. Mutants are defective in cold-regulated gene expression. Cold stress triggers protein degradation of nuclear GFPICE1 protein,	ICE1	INDUCER OF CBF EXPRESSION 1 (ICE1 ), A. THALIANA INDUCER OF CBP EXPRESSION 1 (ATICE1 ), SCREAM (SCRM ),	RNA transcription regulation	b-HLH family		Stress	CBF regulon regulation	―	―	―	―	―	―	―	―	―	Up-regulated in WT	Up-regulated in WT									Chinnusamy 2003, Lee 2005, Miura 2007
PPN064B12				CS1 LS>S (all)	CSR1 LS>S (all)	CL827Contig1	Rust resistance gene ABC1041	AT2G28930	protein serine/threonine kinase activity,	APK1B	(APK1B),	Signal transduction pathway	Phosphorylation cascades/Ankyrin-kinase signaling	Hormones	Stress	―	―	―	―	―	ICE1 regulon	―	―	―	―	Up-regulated in WT (p)	Up-regulated in WT					ice1>WT				Lee 2005
PPN065F08		CS1 S>LS	CRS1 S>LS	CS1 S>LS (all)	CSR1 S>LS (all)	PPN065F08-T7_c_s	Sulfate transporter 3.1	AT3G51895	Encodes a sulfate transporter.	SULTR3;1	SULFATE TRANSPORTER 31 (SULTR31 ), (AST12 ),	Transport	Sulfate transport	Hormones	Stress	―	―	―	―	―	ICE1 regulon	―	―	―	―	Up-regulated in WT (p)	Up-regulated in WT				WT>ice1	WT>ice1				Lee 2005
PPN073E05				CS1 S>LS (all)	CSR1 LS>S (all)	CL162Contig1	Purple acid phosphatase-like protein	AT3G20500	PURPLE ACID PHOSPHATASE 18	PAP18	(PURPLE ACID PHOSPHATASE 18 (ATPAP18 ), PURPLE ACID PHOSPHATASE 18 (PAP18 ),	Signal transduction pathway	Calcium signaling/ Calcium sensor	Hormones	Stress	―	―	―	―	―	ICE1 regulon	―	―	―	―	Up-regulated in WT (p)	Up-regulated in WT				ice1>WT					Lee 2005
PP1000G11				CS1 LS>S (all)	CSR1 LS>S (all)	CL213Contig1	CAMP response element binding (CREB) protein	AT4G34590	Encodes a basic domain leucine zipper (bZip) transcription factor bZIP11. Translation is repressed by sucrose. Directly regulates gene expression of ASN1 and ProDH2, which are enzyme-coding genes involved in amino acid metabolism.	GBF6	(ATB2 ), G-BOX BINDING FACTOR 6 (GBF6 ), AT basic leucine-zipper 11 (AtbZIP11 ), (BZIP11 ), (ATBZIP11 ),	RNA transcription regulation	b-ZIP family	Hormones	Stress	―	―	―	―	―	ICE1 regulon	―	―	―	―	Down-regulated in WT early and Up-regulated at long term (p)	Down-regulated in WT early and Up-regulated at long term				ice1>WT	ice1>WT				Lee 2005
PP1009A02				CS1 LS>S (all)	CSR1 LS>S (all)	CL604Contig1	CAMP response element binding (CREB) protein	AT4G34590	Encodes a basic domain leucine zipper (bZip) transcription factor bZIP11. Translation is repressed by sucrose. Directly regulates gene expression of ASN1 and ProDH2, which are enzyme-coding genes involved in amino acid metabolism.	GBF6	(ATB2 ), G-BOX BINDING FACTOR 6 (GBF6 ), AT basic leucine-zipper 11 (AtbZIP11 ), (BZIP11 ), (ATBZIP11 ),	RNA transcription regulation	b-ZIP family	Hormones	Stress	―	―	―	―	―	ICE1 regulon	―	―	―	―	Down-regulated in WT early and Up-regulated at long term (p)	Down-regulated in WT early and Up-regulated at long term				ice1>WT	ice1>WT				Lee 2005
PPN072F12		CS1 S>LS	CRS1 S>LS	CS1 S>LS (all)	CSR1 S>LS (all)	CL778Contig1	Heat shock 70 kDa protein	AT3G12580	heat shock protein (hsp70)	HSP70	heat shock PROT 70 (HSP70),	Structure maintenance proteins	HSP	Hormones	Stress	CBF regulon	―	―	―	―	―	―	―	―	DREB2 pathway	Down-regulated in WT (p)	Down-regulated in WT		Up regulated by CBF2							Vogel 2005, Sakuma 2006
PPN050B10	M-LS>M-S			CS1 LS>S (all)	CSR1 LS>S (all)	CL510Contig1	OSJNBa0086B14.2 protein	AT4G24380	expressed protein			Cofactor and vitamin metabolism	Folate metabolism	Hormones	Stress	―	―	―	―	―	ICE1 regulon	―	―	―	―	Up-regulated in WT (p)	Up-regulated in WT				ice1>WT					Lee 2005
PPN055C11		CS1 LS>S		CS1 LS>S (all)	CSR1 LS>S (all)	CL757Contig1	Sucrose responsive element binding protein	AT5G67300	Member of the R2R3 factor MYB gene family involved in mediating plant responses to a variety of abiotic stimiuli.	MYBR1	ATMYBR1 ), AT MYB DOMAIN PROT 44 (ATMYB44 ), MYB DOMAIN PROT R1 (MYBR1 ),	RNA transcription regulation	MYB-family	Hormones	Stress	―	―	―	―	―	ICE1 regulon	―	―	―	―	Up-regulated in WT	Up-regulated in WT				ice1>WT					Lee 2005
PPN058A12				CS1 LS>S (all)	CSR1 S>LS (all)	PPN058A12-T7_c_s	auxin-responsive protein-related, weakly similar to small auxin up RNA (GI:546362) {Arabidopsis t...	AT2G45210	auxin-induced (indole-3-acetic acid induced) protein-related			Signal transduction pathway	Auxin signaling/Unknown SAUR protein	Hormones	Stress	―	―	―	―	―	ICE1 regulon	―	―	―	―	Down-regulated in WT (p)	Down-regulated in WT				ice1>WT	ice1>WT				Lee 2005
PPN058E05		CS1 LS>S		CS1 LS>S (all)	CSR1 LS>S (all)	CL1336Contig1	Pyrrolidone carboxyl peptidase-like protein	AT1G56700	pyrrolidone-carboxylate peptidase family protein			Protein degradation	peptidase	Hormones	Stress	―	―	―	―	―	ICE1 regulon	―	―	―	―	Down-regulated in WT (p)	Down-regulated in WT					ice1>WT				Lee 2005
PPN060D09				CS1 S>LS (all)	CSR1 S>LS (all)	CL1339Contig1	F6A14.6 protein	AT1G18850	expressed protein			Unknown function	Unknown nucleolar protein	Hormones	Stress	―	―	―	―	―	ICE1 regulon	―	―	―	―	Up-regulated in WT	Up-regulated in WT					ice1>WT				Lee 2005
PPN078A02				CS1 S>LS (all)	CSR1 S>LS (all)	PPN078A02-T7_c_s	Lipase, class 3	AT1G02660	lipase (class 3) family			Lipid metabolism	lipid degradation	Hormones	Stress	―	―	―	―	―	ICE1 regulon	―	―	―	―	Up-regulated in WT	Up-regulated in WT					WT>ice1				Lee 2005
PPN078A07		CS1 LS>S		CS1 LS>S (all)	CSR1 LS>S (all)	PPN078A07-T7_c_s	Calcium-binding protein	AT2G43290	calmodulin-like protein (MSS3)	MSS3	multicopy suppressors of snf4 deficiency in yeast 3 (MSS3),	Signal transduction pathway	Calcium signaling/ Calcium sensor	Hormones	Stress	―	―	―	―	―	ICE1 regulon	―	―	―	―	Up-regulated in WT (p)	Up-regulated in WT					ice1>WT				Lee 2005
PP1001A05	M-S>M-LS			CS1 S>LS (all)	CSR1 S>LS (all)	CL35Contig1	Pyruvate decarboxylase 1	AT4G33070	Pyruvate decarboxylase-1	Pdc1		Pyruvate metabolism	conversion of PEP to oxalacetate	Hormones	Stress	CBF regulon	―	―	―	ZAT12 regulon	―	―	―	―	―	Up-regulated in WT	Up-regulated in WT		Up regulated by CBF2	Down regulated by ZAT12						Maruyama 2004.Vogel 2005
PPN050G11		CS1 LS>S		CS1 LS>S (all)	CSR1 LS>S (all)	PPN050G11-T7_c_s	AT4g27310/M4I22_120	AT4G27310	CONSTANS B-box zinc finger family protein			RNA transcription regulation	C2C2-CO-like Family	Hormones	Stress	―	―	―	―	―	―	AREB/ABF regulon	―	―	―	Up-regulated in WT (p)	Up-regulated in WT									Umezawa 2004
PPN031H11		CS1 S>LS		CS1 S>LS (all)	CSR1 LS>S (all)	PPN031H11-T7_c_s	1, 4-alpha-glucan branching enzyme protein soform SBE2.2	AT5G03650	Encodes starch branching enzyme (E.C.2.4.1.18) similar to SBE2 from maize and rice. Expressed throughout the plant and highest in seedlings and cauline leaves.	SBE2.2	starch branching enzyme 2.2 (SBE2.2),	Other carbohydrate metabolism	sucrose and starch metabolism		Stress	―	―	―	―	―	―	AREB/ABF regulon	―	―	―	Down-regulated in WT (s)	Down-regulated in WT									Bossi 2009
PPN057F05				CS1 LS>S (all)	CSR1 LS>S (all)	PPN057F05-T7_c_s	Starch branching enzyme I precursor	AT5G03650	Encodes starch branching enzyme (E.C.2.4.1.18) similar to SBE2 from maize and rice. Expressed throughout the plant and highest in seedlings and cauline leaves.	SBE2.2	starch branching enzyme 2.2 (SBE2.2),	Other carbohydrate metabolism	sucrose and starch metabolism		Stress	―	―	―	―	―	―	AREB/ABF regulon	―	―	―	Down-regulated in WT (s)	Down-regulated in WT									Bossi 2009
PP1005H08		CS1 S>LS	CRS1 S>LS	CS1 S>LS (all)	CSR1 S>LS (all)	CL377Contig1	Zeaxanthin epoxidase, chloroplast precursor	AT5G67030	Encodes a single copy zeaxanthin epoxidase gene that functions in first step of the biosynthesis of the abiotic stress hormone abscisic acid (ABA). Mutants in this gene are unable to express female sterility in response to beta-aminobutyric acid, as wild	LOS6/ABA1	ABA DEFICIENT 1 (ABA1 ), LOW EXPRESSION OF OSMOTIC STRESS-RESPONSIVE GENES 6 (LOS6 ), NON-PHOTOCHEMICAL QUENCHING 2 (NPQ2 ), AT ABA DEFICIENT 1 (ATABA1 ), ZEAXANTHIN EPOXIDASE (ZEP ), IMPAIRED IN BABA-INDUCED STERILITY 3 (IBS3 ), ARABIDO	Secondary metabolism	Carotenoid metabolism	Hormones	Stress	―	―	―	―	―	―	AREB/ABF regulon	―	―	―	Up-regulated in WT	Up-regulated in WT									Umezawa 2004
PPN014D01				CS1 S>LS (all)	CSR1 LS>S (all)	PPN014D01-T7_c_s	Paired amphipathic helix	AT1G24190	Enhances AtERF7-mediated transcriptional repression. RNAi lines show ABA hypersensitivity. Interacts with ERF7 and HDA19.	SNL3	AT SIN3 HOMOLOG (SIN3 ), AT SIN3 HOMOLOG (ATSIN3 ), SIN3-LIKE 3 (SNL3 ),	Chromatin status and regulation	Histone modification	Hormones	Stress	―	―	―	―	―	―	AREB/ABF regulon	―	―	―	Down-regulated in WT	Down-regulated in WT									Song 2005
PP1006B11	M-LS>M-S			CS1 S>LS (all)	CSR1 S>LS (all)	PP1006B11-T7_c_s	Expansin precursor	AT1G69530	expansin (EXP1)	ATEXPA1	AT EXPANSIN A1 (ATEXPA1 ), EXPANSIN 1 (EXP1 ), (AT-EXP1 ), (ATEXP1 ), (ATHEXP ALPHA 1.2 ),	Cell wall related	pH DEPENDENT CELULOSE MICROFIBRILLE RELAXATION	Hormones	Stress	CBF regulon	―	―	―	―	―	―	―	―	―	Down-regulated in WT	Down-regulated in WT		Down-regulated by CBF2							Vogel 2005
PPN061H08				CS1 LS>S (all)	CSR1 S>LS (all)	CL963Contig1	AAA ATPase, central region; DEAD/DEAH box helicase, N-terminal	AT1G64110	AAA-type ATPase family protein			Energy production	Unknown ATPase	Hormones	Stress	―	―	―	ESK1 regulon	―	―	AREB/ABF regulon	―	―	―	Up-regulated in WT	Up-regulated in WT									Fujita 2005, Xin 2007
PPN072F07				CS1 LS>S (all)	CSR1 LS>S (all)	CL1397Contig1	Late elongated hypocotyl	AT2G46830	Encodes a MYB-transcriptional repressor that performs overlapping functions with LHY in a regulatory feedback loop that is closely associated with the circadian oscillator of Arabidopsis. Binds to the evening element in the promoter of TOC1 and represses	CCA1	CIRCADIAN CLOCK ASSOCIATED 1 (CCA1),	RNA transcription regulation	MYB-family	Hormones	Stress	―	―	―	―	―	―	AREB/ABF regulon	―	―	―	Up-regulated in WT	Up-regulated in WT									Umezawa 2004
PPN021F05				CS1 S>LS (all)	CSR1 S>LS (all)	CL59Contig1	Histone deacetylase	AT4G38130	Encodes a histone deacetylase that enhances AtERF7-mediated transcriptional repression. Binds SIM3 and ERF7. Expressed in the nucleus in most tissues examined and throughout the life of the plant. Involved in jasmonic acid and ethylene dependent pathogen	ATHD1/HDA1/HDA19	HISTONE DEACETYLASE 1 (HD1 ), HISTONE DEACETYLASE19 (HDA19 ), ARABIDOPSIS HISTONE DEACETYLASE 1 (ATHD1 ), (HDA1 ), (RPD3A ), HISTONE DEACETYLASE 19 (HDA19 ),	Chromatin status and regulation	Histone modification		Stress	―	―	―	―	―	―	AREB/ABF regulon regulation	―	―	―	Up-regulated in WT (s)	Up-regulated in WT									Song 2005
PPN010B11				CS1 S>LS (all)	CSR1 S>LS (all)	PPN010B11-T7_c_s	Serine-threonine protein kinase, putative	AT1G78290	serine/threonine protein kinase, putative; similar to OST1/P44/SNRK2-6/SRK2E (OPEN STOMATA 1, SNF1-RELATED PROTEIN KINASE 2.6),	SRK2C/SnRK2.8		Signal transduction pathway	ABA signaling/ABF phosphorylation	Hormones	Stress	―	―	―	―	―	―	AREB/ABF regulon regulation	―	―	―	Up-regulated in WT (s)	Up-regulated in WT									Umezawa 2004, Furihata 2006
PPN013F10				CS1 LS>S (all)	CSR1 LS>S (all)	PPN013F10-T7_c_s	Zinc finger, RING-type	AT3G55530	Encodes an intracellular membrane localized protein with E3 ligase activity that is involved in regulation of ABA signaling. Loss of function alleles show decreased sensitivity to ABA. Overexpression results in increased sensitivity to ABA	SDIR	SALT- AND DROUGHT-INDUCED RING FINGER1 (SDIR1),	Signal transduction pathway	ABA signaling/Ubiquitin ligation E3 complex- RING finger	Hormones	Stress	―	―	―	―	―	―	AREB/ABF regulon regulation	―	―	―	Up-regulated in WT early and Down-regulated at long term	Up-regulated in WT early and Down-regulated at long term									Zang 2007
PPN021G09		CS1 S>LS		CS1 S>LS (all)	CSR1 S>LS (all)	CL1464Contig1	Protein kinase	AT5G66880	encodes a member of SNF1-related protein kinases (SnRK2) whose activity is activated by ionic (salt) and non-ionic (mannitol) osmotic stress. Enzyme involved in the ABA signaling during seed germination, dormancy and seedling growth.	SNRK2.3/SRK2I	SUCROSE NONFERMENTING 1 (SNF1), -RELATED PROT KINASE 2-3 (SNRK2-3 ), SUCROSE NONFERMENTING 1(SNF1), -RELATED PROT KINASE 2.3 (SNRK2.3 ), (SRK2I ),	Signal transduction pathway	ABA signaling/signal transducer	Hormones	Stress	―	―	―	―	―	―	AREB/ABF regulon regulation	―	―	―	Down-regulated WT(s)	Down-regulated in WT									Furihata 2006, Fujii 2007
PPN027B08		CS1 S>LS		CS1 S>LS (all)	CSR1 LS>S (all)	CL1074Contig1	Calcium-dependent protein kinase	AT3G57530	Calcium-dependent Protein Kinase. ABA signaling component that regulates the ABA-responsive gene expression via ABF4. AtCPK32 has autophosphorylation activity and can phosphorylate ABF4 in vitro	CDPK32/CPK32	(CALCIUM-DEPENDENT PROT KINASE 32 (CPK32 ), (ATCPK32 ), (CDPK32 ),	Signal transduction pathway	Calcium signaling/ Calcium sensor-transducer	Hormones	Stress	―	―	―	―	―	―	AREB/ABF regulon regulation	―	―	―	Up-regulated in WT (s)	Up-regulated in WT									Choi 2005
PPN029F02		CS1 LS>S		CS1 LS>S (all)	CSR1 LS>S (all)	PPN029F02-T7_c_s	Protein phosphatase 2C (AtP2C-HA); 19519-17666	AT1G72770	mutant has ABA hypersensitive inhibition of seed germination; Protein Phosphatase 2C	HAB1	HOMOLOGY TO ABI1 (HAB1),	Signal transduction pathway	ABA signaling/reversible protein dephosphorilation	Hormones	Stress	―	―	―	ESK1 regulon	―	―	AREB/ABF regulon regulation	―	―	―	Up-regulated in WT (s)	Up-regulated in WT								Up-regulated in esk mutants	Xin 2007, Saez 2008
PPN035C08				CS1 S>LS (all)	CSR1 LS>S (all)	PPN035C08-T7_c_s	Protein phosphatase 2C (AtP2C-HA); 19519-17666	AT1G72770	mutant has ABA hypersensitive inhibition of seed germination; Protein Phosphatase 2C	HAB1	HOMOLOGY TO ABI1 (HAB1),	Signal transduction pathway	ABA signaling/reversible protein dephosphorilation	Hormones	Stress	―	―	―	ESK1 regulon	―	―	AREB/ABF regulon regulation	―	―	―	Up-regulated in WT (s)	Up-regulated in WT								Up-regulated in esk mutants	Xin 2007, Saez 2008
PPN069F09				CS1 S>LS (all)	CSR1 S>LS (all)	CL802Contig1	PK11-C1	AT4G33950	Encodes calcium-independent ABA-activated protein kinase, a member of SNF1-related protein kinases (SnRK2) whose activity is activated by ionic (salt) and non-ionic (mannitol) osmotic stress. Mutations disrupted ABA induction of stomatal closure as well a	OTS1/SRK2E	OPEN STOMATA 1 (OST1 ), SUCROSE NONFERMENTING 1-RELATED PROT KINASE 2-6 (SNRK2-6 ), (SRK2E ), SNF1-RELATED PROT KINASE 2.6 (SNRK2.6 ), (P44 ),	Signal transduction pathway	ABA signaling/ Ca signal transducer	Hormones	Stress	―	―	―	―	―	―	AREB/ABF regulon regulation	―	―	―	Up-regulated in WT (s)	Up-regulated in WT									Mustelli 2002, Yoshida 2002, Furihata 2006
PPN055E08		CS1 S>LS		CS1 S>LS (all)	CSR1 LS>S (all)	PPN055E08-T7_c_s	Arabidopsis thaliana, mRNA sequence	AT2G27830	expressed protein			Unknown function	Unknown PPR protein	Hormones	Stress	CBF regulon	―	―	―	―	―	―	―	―	―	Up-regulated in WT (s)	Up-regulated in WT		Up regulated by CBF2							Vogel 2005
PPN022C10		CS1 S>LS		CS1 S>LS (all)	CSR1 S>LS (all)	PPN022C10-T7_c_s	VuP5CS protein	AT2G39800	encodes a delta1-pyrroline-5-carboxylate synthase that catalyzes the rate-limiting enzyme in the biosynthesis of proline. Gene is expressed in reproductive organs and tissues under non-stress conditions but in the whole plant under water-limiting conditio	P5CS1	DELTA1-PYRROLINE-5-CARBOXYLATE SYNTHASE 1 (P5CS1 ), (ATP5CS ),	Aminoacid metabolism	proline biosynthesis	Hormones	Stress	―	―	―	ESK1 regulon	―	―	―	―	―	―	Up-regulated in WT (p)	Up-regulated in WT									Xin 2007
PP1003C05	M-LS>M-S	CS1 LS>S		CS1 LS>S (all)	CSR1 LS>S (all)	PP1003C05-T7_c_s	Mannan endo-1,4-beta-mannosidase	AT5G66460	(1-4)-beta-mannan endohydrolase, putative			Cell wall related	hemicellulosic polysaccharide degradadion	Hormones	Stress	―	―	―	ESK1 regulon	―	―	―	―	―	―	Up-regulated in WT	Up-regulated in WT									Xin 2007
PP1003C07				CS1 LS>S (all)	CSR1 LS>S (all)	PP1003C07-T7_c_s	Tonoplast intrinsic protein	AT2G36830	encodes a tonoplast intrinsic protein, which functions as water channel. highly expressed in root, stem, cauline leaves and flowers. Complete knock out mutants have no detectable phenotype from the wild type.	GAMMA-TIP	GAMMA TONOPLAST INTRINSIC PROT (GAMMA-TIP ), TONOPLAST INTRINSIC PROT 11 (TIP11 ), GAMMA TONOPLAST INTRINSIC PROT 1 (GAMMA-TIP1 ),	Transport	channel or pore class transporter activity	Hormones	Stress	―	―	―	ESK1 regulon	―	―	―	―	―	―	Down-regulated in WT	Down-regulated in WT									Xin 2007
PPN060B12				CS1 S>LS (all)	CSR1 LS>S (all)	CL447Contig1	Pyrroline-5-carboxylate synthetase	AT3G55610	Encodes delta 1-pyrroline-5-carboxylate synthetase B. Gene expression is induced by dehydration, high salt and ABA. Knock-out mutations in P5CS2 are embryo-lethal. P5CS2 appears to be present in different cells and/or different subcellular locations from	P5CS2	DELTA 1-PYRROLINE-5-CARBOXYLATE SYNTHASE 2 (P5CS2),	Aminoacid metabolism	proline biosynthesis	Hormones	Stress	CBF regulon	―	―	ESK1 regulon	―	―	―	―	―	―	Up-regulated in WT	Up-regulated in WT	Up-regulated by CBF1,2 and 3	Up regulated by CBF2						Up-regulated in esk mutants	Fowler 2002, Vogel 2005, Xin 2007
PPN073E12		CS1 S>LS		CS1 S>LS (all)	CSR1 S>LS (all)	CL278Contig1	Protein phosphatase 2C-like	AT5G27930	protein phosphatase 2C (PP2C), putative	PP2C		Signal transduction pathway	Phosphorylation cascades/PP2C	Hormones	Stress	CBF regulon	―	―	―	―	―	―	―	―	―	Up-regulated in WT	Up-regulated in WT		Up regulated by CBF2							Vogel 2005
PPN005E08		CS1 S>LS		CS1 S>LS (all)	CSR1 S>LS (all)	PPN005E08-T7_c_s	Cryptochrome 2A apoprotein	AT1G04400	Blue light receptor mediating blue-light regulated cotyledon expansion and flowering time. Positive regulator of the flowering-time gene CONSTANS. This gene possesses a light-induced CNT2 N-terminal homodimerisation domain.Involved in blue-light induced s	CRY2	CRYPTOCHROME 2 (CRY2), (FHA), (AT-PHH1), (PHH1),	Signal transduction pathway	Light signaling/light receptor		Stress	―	―	―	―	―	―	―	―	―	ZF-HD /NAC regulon	Up-regulated in WT (p)	Up-regulated in WT									Tran 2004
PPN010A09		CS1 LS>S		CS1 LS>S (all)	CSR1 LS>S (all)	PPN010A09-T7_c_s	Naringenin,2-oxoglutarate 3-dioxygenase	AT3G51240	Encodes flavanone 3-hydroxylase that is coordinately expressed with chalcone synthase and chalcone isomerases. Regulates flavonoid biosynthesis.	F3H	FLAVANONE 3-HYDROXYLASE (F3H ), TRANSPARENT TESTA 6 (TT6 ), (F3'H ),	Secondary metabolism	Flavonoid metabolism		Stress	―	―	―	ESK1 regulon	―	―	―	―	―	―	Up-regulated in WT (p)	Up-regulated in WT									Xin 2007
PPN011C09				CS1 LS>S (all)	CSR1 LS>S (all)	CL943Contig1	Gigantea protein	AT1G22770	Together with CONSTANTS (CO) and FLOWERING LOCUS T (FT), GIGANTEA promotes flowering under long days in a circadian clock-controlled flowering pathway. GI acts earlier than CO and FT in the pathway by increasing CO and FT mRNA abundance. Located in the n	GIGANTEA	GIGANTEA (GI), (FB),	RNA transcription regulation	Unknown family		Stress	―	CBF independent pathway	―	―	―	―	―	―	―	―	Up-regulated in WT	Up-regulated in WT									Cao 2005
PPN011D12				CS1 LS>S (all)	CSR1 LS>S (all)	CL652Contig1	Ubiquinone biosynthesis protein COQ4 homolog	AT2G03690	coenzyme Q biosynthesis Coq4 family protein			Cofactor and vitamin metabolism	coenzyme Q biosynthesis		Stress	―	―	―	―	―	―	―	―	―	DREB2 pathway	Down-regulated in WT	Down-regulated in WT									Sakuma 2006
PPN015C03				CS1 S>LS (all)	CSR1 LS>S (all)	CL877Contig1	Trehalose-6-phosphate phosphatase	AT5G65140	trehalose-6-phosphate phosphatase, putative			Other carbohydrate metabolism	Threalose biosyntehsis		Stress	―	―	―	ESK1 regulon	―	―	―	―	―	―	Up-regulated in WT	Up-regulated in WT									Xin 2007
PPN054B03		CS1 LS>S	CRS1 LS>S	CS1 LS>S (all)	CSR1 LS>S (all)	CL242Contig1	CBF1	AT4G25480	encodes a member of the DREB subfamily A-1 of ERF/AP2 transcription factor family (CBF3). The protein contains one AP2 domain. There are six members in this subfamily, including CBF1, CBF2, and CBF3. This gene is involved in response to low temperature an	CBF3/DREB1A	DEHYDRATION RESPONSE ELEMENT B1A (DREB1A ), C-REPEAT BINDING FACTOR 3 (CBF3 )	RNA transcription regulation	AP2/EREBP family	Hormones	Stress	CBF regulon regulation	―	―	―	―	ICE1 regulon	AREB/ABF regulon	―	―	―	Up-regulated in WT	Up-regulated in WT		Down regulated by CBF2			WT>ice1				Gilmour 2000, Gilmour 1998, Liu 1998, Medina 2001, Fowler 2002, Seki 2002, Maruyama 2003, Cook 2004, Umezawa 2004, Lee 2005
PPN021D05		CS1 S>LS		CS1 S>LS (all)	CSR1 S>LS (all)	CL315Contig1	F22G5.28	AT1G07380	ceramidase family protein			Lipid metabolism	sphingolipid metabolism	Hormones	Stress	―	―	HOS15 regulon	―	―	―	―	―	―	―	Down-regulated in WT	Down-regulated in WT							hos15-1>WT		Zhu 2008
PPN023C03				CS1 LS>S (all)	CSR1 S>LS (all)	CL487Contig1	Peroxidase 21 precursor	AT2G37130	peroxidase 21	PER21/PRXR5		Antioxidant system	oxydation to peroxyde	Hormones	Stress	―	―	―	ESK1 regulon	―	―	―	―	―	―	Down-regulated in WT (p)	Down-regulated in WT									Xin 2007
PPN025F01				CS1 LS>S (all)	CSR1 S>LS (all)	CL379Contig1	RuBisCO large subunit-binding protein subunit alpha, chloroplast precursor	AT2G28000			CHAPERONIN-60ALPHA (CPN60A ), CHLOROPLAST CHAPERONIN 60ALPHA (CH-CPN60A ), SCHLEPPERLESS (SLP ),	Glycolysis/ pentose phosphate pathway	calvin cycle		Stress	―	―	―	―	―	―	―	―	MYB-MYC REGULON	―	Up-regulated in WT (p)	Up-regulated in WT			Down regulated by ZAT12						Abe 2003
PPN029A11		CS1 S>LS		CS1 S>LS (all)	CSR1 LS>S (all)	PPN029A11-T7_c_s	Deoxyribodipyrimidine photolyase, class 1	AT1G04400	Blue light receptor mediating blue-light regulated cotyledon expansion and flowering time. Positive regulator of the flowering-time gene CONSTANS. This gene possesses a light-induced CNT2 N-terminal homodimerisation domain.Involved in blue-light induced s	CRY2	CRYPTOCHROME 2 (CRY2), (FHA), (AT-PHH1), (PHH1),	Signal transduction pathway	Light signaling/light receptor		Stress	―	―	―	―	―	―	―	―	―	ZF-HD /NAC regulon	Up-regulated in WT (p)	Up-regulated in WT									Tran 2004
PPN031D01		CS1 S>LS		CS1 S>LS (all)	CSR1 S>LS (all)	PPN031D01-T7_c_s	F22G5.28	AT1G07380	ceramidase family protein			Lipid metabolism	sphingolipid metabolism	Hormones	Stress	―	―	HOS15 regulon	―	―	―	―	―	―	―	Down-regulated in WT	Down-regulated in WT							hos15-1>WT		Zhu 2008
PPN016B02		CS1 LS>S		CS1 LS>S (all)	CSR1 LS>S (all)	CL1465Contig1	Senescence-associated	AT2G17840	Identified as drought-inducible gene by differential hybridization. Upregulated by high light, drought, cold and salt stress determined by microarray analysis.	ERD7	EARLY-RESPONSIVE TO DEHYDRATION 7 (ERD7),	Transport	ion transporter activity	Hormones	Stress	CBF regulon	―	―	―	―	ICE1 regulon	―	―	―	―	Up-regulated in WT	Up-regulated in WT	Up-regulated by CBF1,2 and 3	Up regulated by CBF2			WT>ice1				Fowler 2002, Vogel 2005, Lee 2005
PPN039H11	M-LS>M-S		CRS1 S>LS	CS1 LS>S (all)	CSR1 S>LS (all)	CL372Contig1	Glutathione S-transferase	AT5G17220	glutathione S-transferase, putative	ATGSTF12	AT GLUTATHIONE S-TRANSFERASE PHI 12 (ATGSTF12 ), GLUTATHIONE S-TRANSFERASE 26 (GST26 ), TRANSPARENT TESTA 19 (TT19 ),	Antioxidant system	GLUTHATHIONE-GLUTAREDOXIN AND THIOREDOXIN REDOX HOMEOSTASIS	Hormones	Stress	―	―	―	ESK1 regulon	―	―	―	―	―	―	Up-regulated in WT (p)	Up-regulated in WT		Up-regulated by CBF	Up-regulated by ZAT12						Xin 2007
PPN039A03				CS1 LS>S (all)	CSR1 LS>S (all)	PPN039A03-T7_c_s	ATFP3	AT5G63530	copper chaperone (CCH)-related. Farnesylated protein that binds metals.	FP3	(ATFP3),	Antioxidant system	Dismutation of superoxide	Hormones	Stress	―	HOS9 regulon	―	―	―	―	―	―	―	―	Up-regulated in WT early and Down-regulated at long term	Up-regulated in WT early and Down-regulated at long term						WT>hos9-1			Zhu 2004
PPN042E11		CS1 LS>S		CS1 LS>S (all)	CSR1 LS>S (all)	CL574Contig1	Ubiquinol-cytochrome c reductase complex ubiquinone-binding protein QP-C	AT3G10860	Putative ubiquinol-cytochrome C reductase complex			Energy production	mitochondrial electron chain		Stress	―	―	―	―	―	―	―	―	―	ZF-HD /NAC regulon	Not cold responsive	Not cold responsive									Tran 2004
PPN063G07				CS1 LS>S (all)	CSR1 LS>S (all)	CL654Contig1	Alcohol dehydrogenase	AT1G77120	Catalyzes the reduction of acetaldehyde using NADH as reductant. Requires zinc for activity. Dimer. Anaerobic response polypeptide (ANP). Fermentation. The protein undergoes thiolation following treatment with the oxidant tert-butylhydroperoxide	ATADH1	ALCOHOL DEHYDROGENASE 1 (ADH1 ), ALCOHOL DEHYDROGENASE (ADH ), AT ALCOHOL DEHYDROGENASE (ATADH ),	Pyruvate metabolism	pyruvate fermentation to ethanol	Hormones	Stress	CBF regulon	―	―	―	ZAT12 regulon	ICE1 regulon	―	―	MYB-MYC REGULON	―	Up-regulated in WT	Up-regulated in WT		Up regulated by CBF2	Down regulated by ZAT12	ice1>WT	ice1>WT				Abe 2003, Vogel 2005, Lee 2005
PPN049H08		CS1 LS>S		CS1 LS>S (all)	CSR1 LS>S (all)	PPN049H08-T7_c_s	Ubiquinol-cytochrome c reductase complex ubiquinone-binding protein QP-C	AT3G10860	Putative ubiquinol-cytochrome C reductase complex			Energy production	mitochondrial electron chain		Stress	―	―	―	―	―	―	―	―	―	ZF-HD /NAC regulon	Not cold responsive	Not cold responsive									Tran 2004
PPN052B05				CS1 LS>S (all)	CSR1 LS>S (all)	PPN052B05-T7_c_s	Ubiquinone biosynthesis protein COQ4 homolog	AT2G03690	coenzyme Q biosynthesis Coq4 family protein			Cofactor and vitamin metabolism	coenzyme Q biosynthesis		Stress	―	―	―	―	―	―	―	―	―	DREB2 pathway	Down-regulated in WT	Down-regulated in WT									Sakuma 2006
PPN067A05		CS1 LS>S		CS1 LS>S (all)	CSR1 LS>S (all)	PPN067A05-T7_c_s	Copine-like protein	AT5G61900	Encodes a plasma-membrane localized, copine-like protein, which is a member of a newly identified class of calcium-dependent, phospholipid binding proteins that are present in a wide range of organisms. Mutants exhibit temperature-sensitive growth defects	BON1	BONZAI 1 (BON1 ), COPINE 1 (CPN1 ), (BON ),	Lipid metabolism	Ca-dependent lipid binding	Hormones	Stress	―	HOS9 regulon	HOS15 regulon	―	―	―	―	―	―	―	Down-regulated in WT (p)	Down-regulated in WT						hos9-1>WT	hos15-1>WT		Zhu 2004, Zhu 2008
PPN043A05		CS1 LS>S		CS1 LS>S (all)	CSR1 LS>S (all)	CL1006Contig1	Putative desiccation protectant protein	AT1G01470	Encodes late-embryogenesis abundant protein whose mRNA levels are induced in response to wounding and light stress. Might be involved in protection against dessication.	LEA14/LSR3	LATE EMBRYOGENESIS ABUNDANT 14 (LEA14 ), LIGHT STRESS-REGULATED 3 (LSR3 )	Structure maintenance proteins	LEA	Hormones	Stress	CBF regulon	―	―	ESK1 regulon	―	ICE1 regulon	―	―	―	DREB2 pathway	Up-regulated in WT	Up-regulated in WT	Up-regulated by CBF1,2 and 3	Up regulated by CBF2			WT>ice1			Up-regulated in esk mutants	Fowler 2002, Maruyama 2004, Vogel 2005, Sakuma 2006, Xin 2007, Lee 2005
PPN059H06				CS1 S>LS (all)	CSR1 LS>S (all)	PPN059H06-T7_c_s	Putative golgi transport complex protein; 67058-70172	AT1G67930	Golgi transport complex protein-related;			Trafficking machinery and membrane dynamics	intra-Golgi vesicle-mediated transport		Stress	―	―	―	ESK1 regulon	―	―	―	―	―	―	Down-regulated in WT (s)	Down-regulated in WT									Xin 2007
PP1004E01				CS1 S>LS (all)	CSR1 LS>S (all)	CL1384Contig1	Putative pectinesterase	AT2G26440	pectinesterase family protein			Cell wall related	Pectin degradation	Hormones	Stress	―	―	HOS15 regulon	ESK1 regulon	―	―	―	―	―	―	Down regulated in WT (s)	Down-regulated in WT			Down-regulated by CBF2				hos15-1>WT		Xin 2007, Zhu 2008
PPN037H08				CS1 LS>S (all)	CSR1 S>LS (all)	PPN037H08-T7_c_s	Putative alanine acetyl transferase	AT2G32030	GCN5-related N-acetyltransferase (GNAT) family			Post-translational protein modifcation	Protein N-acetylation		Stress	―	HOS9 regulon	―	―	―	―	―	―	―	―	Up-regulated in WT	Up-regulated in WT						hos9-1>WT			Zhu 2004
PPN065A08				CS1 LS>S (all)	CSR1 LS>S (all)	CL840Contig1	Cystathionine beta-lyase	AT3G57050			cystathionine beta-lyase (CBL),	Aminoacid metabolism	methionine metabolism		Stress	―	―	―	―	―	―	―	―	MYB-MYC REGULON	―	Down-regulated in WT	Down-regulated in WT									Abe 2003
PPN075F08		CS1 S>LS		CS1 S>LS (all)	CSR1 S>LS (all)	PPN075F08-T7_c_s	RuBisCO large subunit-binding protein subunit alpha, chloroplast precursor	AT2G28000			CHAPERONIN-60ALPHA (CPN60A ), CHLOROPLAST CHAPERONIN 60ALPHA (CH-CPN60A ), SCHLEPPERLESS (SLP ),	Glycolysis/ pentose phosphate pathway	calvin cycle		Stress	―	―	―	―	―	―	―	―	MYB-MYC REGULON	―	Up-regulated in WT (p)	Up-regulated in WT									Abe 2003
PPN080F08				CS1 S>LS (all)	CSR1 LS>S (all)	PPN080F08-T7_c_s	Proteinase inhibitor I4, serpin; Protein kinase	AT5G53450	OBP3-responsive gene 1 (ORG1)	ORG1	OBP3-responsive gene 1 (ORG1),	Protein degradation	protease inhibitor		Stress	―	―	―	―	―	―	―	―	―	ZF-HD /NAC regulon	Down-regulated in WT (p)	Down-regulated in WT									Tran 2006
PP1000E05				CS1 LS>S (all)	CSR1 LS>S (all)	PP1000E05-T7_c_s	Farnesylated protein	AT4G38580	heavy-metal-associated domain-containing protein / copper chaperone (CCH)-related,Farnesylated protein	ATFP6	FARNESYLATED PROT 6 (ATFP6 ), HEAVY METAL ASSOCIATED ISOPRENYLATED PLANT PROT 26 (HIPP26 )	Transport	metal-ion transport	Hormones	Stress	CBF regulon	―	―	―	―	ICE1 regulon	―	―	―	―	Up-regulated in WT	Up-regulated in WT		Up regulated by CBF2			WT>ice1				Maruyama 2004 , Vogel 2005, Lee 2005
PP1000C05		CS1 LS>S		CS1 LS>S (all)	CSR1 S>LS (all)	CL1099Contig1	14 kDa polypeptide	AT2G45180	protease inhibitor/seed storage/lipid transfer protein (LTP) family protein;			Protein degradation	protease inhibitor	Hormones	Stress	―	―	―	ESK1 regulon	―	―	―	―	―	―	Down regulated in WT	Down-regulated in WT									Xin 2007
PP1004E08	M-S>M-LS	CS1 S>LS		CS1 S>LS (all)	CSR1 LS>S (all)	PP1004E08-T7_c_s	AT3g15350/K7L4_15	AT3G15350	glycosyltransferase family 14 protein / core-2/I-branching enzyme family protein			Cell wall related	Glycan biosynthesis	Hormones	Stress	―	―	―	ESK1 regulon	―	―	―	―	―	―	Up-regulated in WT	Up-regulated in WT									Xin 2007
PPN025F02		CS1 LS>S		CS1 LS>S (all)	CSR1 LS>S (all)	CL1400Contig1	AtHVA22a, 65476-64429 [imported]-Arabidopsis thaliana	AT1G74520	Part of the AtHVA22a family. Protein expression is ABA- and stress-inducible.	AtHVA22a	(ATHVA22A),	Trafficking machinery and membrane dynamics	Inhibition of vesicular trafficking	Hormones	Stress	CBF regulon	―	―	―	―	―	AREB/ABF regulon	―	―	―	Up-regulated in WT	Up-regulated in WT		Up-regulated by CBF2							Chen 2002, Vogel 2005
PP1002D12				CS1 LS>S (all)	CSR1 S>LS (all)	CL29Contig1	Leucine zipper, homeobox-associated; Homeodomain-related	AT3G61890	homeobox-leucine zipper protein 12 (HB-12) / HD-ZIP transcription factor 12	ATHB-12	AT HOMEOBOX 12 (ATHB-12 ), AT HOMEOBOX 12 (ATHB12 ),	RNA transcription regulation	HD-ZIP family	Hormones	Stress	―	―	―	ESK1 regulon	―	―	―	―	―	―	Up-regulated in WT (s)	Up-regulated in WT								Up-regulated in esk mutants	Xin 2007
PP1004A10				CS1 LS>S (all)	CSR1 LS>S (all)	CL1195Contig1	Putative galactinol synthase	AT1G56600	AtGolS2, putative galactinol synthase	ATGOLS2	AT galactinol synthase 2 (AtGolS2),	Other carbohydrate metabolism	Raffinose family sugar biosynthesis	Hormones	Stress	―	―	―	ESK1 regulon	―	―	―	―	―	DREB2 pathway	Up-regulated in WT	Up-regulated in WT									Sakuma 2006, Xin 2007
PP1000C09		CS1 LS>S		CS1 LS>S (all)	CSR1 LS>S (all)	CL1404Contig1	Putative ripening-related protein	AT5G62350	invertase/pectin methylesterase inhibitor family protein / DC 1.2 homolog (FL5-2I22)	FL5-2I22		Cell wall related	Pectin degradation	Hormones	Stress	CBF regulon	―	―	―	―	―	―	―	―	―	Up-regulated in WT (s)	Up-regulated in WT		Up regulated by CBF2							Fowler 2002, Maruyama 2004, Vogel 2005, Seki 2002
PP1005G04				CS1 LS>S (all)	CSR1 LS>S (all)	CL317Contig1	Serpin-like protein	AT1G47710	Putative serpin Protein			Protein degradation	protease inhibitor		Stress	CBF regulon	―	―	―	―	―	―	―	―	―	Up-regulated in WT	Up-regulated in WT	Up-regulated by CBF1,2 and 3	Up regulated by CBF2							Fowler 2002, Vogel 2005
PPN033F01				CS1 LS>S (all)	CSR1 LS>S (all)	PPN033F01-T7_c_s	Serpin-like protein	AT1G47710	Putative serpin Protein			Protein degradation	protease inhibitor		Stress	CBF regulon	―	―	―	―	―	―	―	―	―	Up-regulated in WT	Up-regulated in WT	Up-regulated by CBF1,2 and 3	Up regulated by CBF2							Fowler 2002, Vogel 2005
PPN043F07				CS1 LS>S (all)	CSR1 LS>S (all)	PPN043F07-T7_c_s	Alpha-glucan water dikinase, chloroplast precursor	AT1G10760	Encodes an ?-glucan, water dikinase required for starch degradation. Involved in cold-induced freezing tolerance. Mutations that eliminate the GWD protein or affect the dikinase domain of the enzyme dramatically reduce both the amount of phosphate in the	sex1	STARCH EXCESS 1 (SEX1 ), (SOP1 ), (SOP ), (GWD1 ), (GWD )	Other carbohydrate metabolism	sucrose and starch metabolism		Stress	CBF regulon	―	―	―	―	―	―	―	―	―	Up-regulated in WT (p)	Up-regulated in WT	Up-regulated by CBF1,2 and 3	Up-regulated by CBF2							Fowler 2002, Vogel 2005
PP1009B12		CS1 LS>S		CS1 LS>S (all)	CSR1 S>LS (all)	PP1009B12-T7_c_s	Protein phpsphatase 2C	AT3G11410	Encodes protein phosphatase 2C. Negative regulator of ABA signalling. Expressed in seeds during germination. mRNA up-regulated by drought and ABA.	PP2CA	AT PROT PHOSPHATASE 2CA (ATPP2CA ), (AHG3 ), AT PROT PHOSPHATASE 2CA (PP2CA ),	Signal transduction pathway	ABA signaling/reversible protein dephosphorilation	Hormones	Stress	―	―	―	ESK1 regulon	―	―	―	―	―	―	Up-regulated in WT (p)	Up-regulated in WT								Up-regulated in esk mutants	Xin 2007
PP1009G04				CS1 S>LS (all)	CSR1 LS>S (all)	PP1009G04-T7_c_s	AT4g28240/F26K10_120	AT4G28240	wound-responsive protein-related			Unknown function	Unknown protein	Hormones	Stress	―	―	―	ESK1 regulon	―	―	―	―	―	―	Up-regulated in WT	Up-regulated in WT									Xin 2007
PPN003H07			CRS1 S>LS	CS1 S>LS (all)	CSR1 S>LS (all)	PPN003H07-T7_c_s	Thaumatin-like protein 1 precursor	AT1G20030	pathogenesis-related thaumatin family protein			Signal transduction pathway	Defense response signaling pathway/response to other organisms	Hormones	Stress	―	―	―	ESK1 regulon	―	―	―	―	―	―	Up-regulated in WT	Up-regulated in WT									Xin 2007
PPN006E04				CS1 S>LS (all)	CSR1 LS>S (all)	CL520Contig1	UDP-glucose:salicylic acid glucosyltransferase	AT1G05680	UDP-glucosyltransferase family protein			Secondary metabolism	Salicylic metabolism/ Salicylic conjugation	Hormones	Stress	―	―	―	―	―	―	―	―	MYB-MYC REGULON	ZF-HD /NAC regulon	Up-regulated in WT (p)	Up-regulated in WT									Abe 2003, Tran 2006
PPN006G11				CS1 S>LS (all)	CSR1 S>LS (all)	PPN006G11-T7_c_s	Putative S-domain receptor-like protein kinase	AT2G19130	S-locus lectin protein kinase family protein			Signal transduction pathway	Receptor/Cell surface receptor	Hormones	Stress	―	―	HOS15 regulon	―	―	―	―	―	―	―	Down-regulated in WT early and Up-regulated at long term	Down-regulated in WT early and Up-regulated at long term							hos15-1>WT		Zhu 2008
PPN008A04				CS1 S>LS (all)	CSR1 LS>S (all)	PPN008A04-T7_c_s	Arabidopsis thaliana genomic DNA, chromosome 5, P1 clone:MJJ3	AT5G05850	leucine-rich repeat family protein			Unknown function	Unknown protein binding protein	Hormones	Stress	―	―	―	―	―	―	―	CBF4/DREB1 pathway	―	―	Not cold responsive	Not cold responsive									Nelson 2007
PPN008B03		CS1 S>LS		CS1 S>LS (all)	CSR1 S>LS (all)	PPN008B03-T7_c_s	Aldehyde dehydrogenase family 7 member A1	AT1G54100	Aldehyde dehydrogenase homolog, putative	ALDH7B4	Aldehyde Dehydrogenase 7B4 (ALDH7B4)	Pyruvate metabolism	pyruvate-lactate interconversions	Hormones	Stress	―	―	―	ESK1 regulon	―	―	―	―	―	ZF-HD /NAC regulon	Up-regulated in WT (s)	Up-regulated in WT									Tran 2004, Xin 2007
PP1004E10				CS1 LS>S (all)	CSR1 LS>S (all)	CL559Contig1	Cinnamyl-alcohol dehydrogenase 1	AT4G34230	Encodes a catalytically active cinnamyl alcohol dehydrogenase which uses p-coumaryl aldehyde as a preferred substrate. It can also use sinapyl, caffeyl, coniferyl and d-hydroxyconiferyl aldehydes as substrates.	CAD5	cinnamyl alcohol dehydrogenase 5 (CAD5 ), CINNAMYL ALCOHOL DEHYDROGENASE 5 (ATCAD5 ), CINNAMYL ALCOHOL DEHYDROGENASE 5 (CAD-5 )	Secondary metabolism	Phenylpropanoid metabolism	Hormones	Stress	CBF regulon	―	―	―	―	―	―	―	―	―	Up-regulated in WT	Up-regulated in WT		Up-regulated by CBF2							Vogel 2005
PPN012A08				CS1 S>LS (all)	CSR1 S>LS (all)	PPN012A08-T7_c_s	Protein phosphatase 2C	AT3G11410	Encodes protein phosphatase 2C. Negative regulator of ABA signalling. Expressed in seeds during germination. mRNA up-regulated by drought and ABA.	PP2CA	AT PROT PHOSPHATASE 2CA (ATPP2CA ), (AHG3 ), AT PROT PHOSPHATASE 2CA (PP2CA ),	Signal transduction pathway	ABA signaling/reversible protein dephosphorilation	Hormones	Stress	―	―	―	ESK1 regulon	―	―	―	―	―	―	Up-regulated in WT (p)	Up-regulated in WT								Up-regulated in esk mutants	Xin 2007
PPN012B05		CS1 LS>S	CRS1 S>LS	CS1 LS>S (all)	CSR1 S>LS (all)	CL704Contig1	Indole-3-acetic acid-induced protein ARG2	AT4G02380	Encodes AtLEA5 (late embryogenesis abundant like protein). Also known as SENESCENCE-ASSOCIATED GENE 21 (SAG21). Has a role on oxidative stress tolerance. mRNA levels are elevated in response to various stresses.	SAG21	SENESCENCE-ASSOCIATED GENE 21 (SAG21 ), AT late embryogenensis abundant like 5 (AtLEA5 ),	Antioxidant system	ROs tolerance	Hormones	Stress	―	―	―	―	―	―	―	―	―	ZF-HD /NAC regulon	Up-regulated in WT	Up-regulated in WT									Tran 2006
PPN012G01				CS1 S>LS (all)	CSR1 LS>S (all)	PPN012G01-T7_c_s	DNA-binding protein	AT2G28200	nucleic acid binding / transcription factor/ zinc ion binding			RNA transcription regulation	C2H2 Family	Hormones	Stress	―	HOS9 regulon	―	―	―	―	―	―	―	―	Down-regulated in WT	Down-regulated in WT						WT>hos9-1			Zhu 2004
PPN014B08			CRS1 S>LS	CS1 LS>S (all)	CSR1 S>LS (all)	CL897Contig1	SOS2-like protein kinase	AT4G30960	CBL-interacting protein kinase 6 (CIPK6)		CBL-INTERACTING PROT KINASE 6 (CIPK6 ), SOS3-INTERACTING PROT 3 (SIP3 ), SNF1-RELATED PROT KINASE 3.14 (SNRK3.14 ),	Signal transduction pathway	Calcium signaling/Calcium signal transducer	Hormones	Stress	―	―	―	ESK1 regulon	―	―	―	―	―	―	Down-regulated in WT (p)	Down-regulated in WT									Xin 2007
PPN014F05				CS1 S>LS (all)	CSR1 LS>S (all)	CL553Contig1	F1N19.23	AT1G64660	Encodes a functional methionine gamma-lyase, a cytosolic enzyme catalyzes the degradation of methionine into methanethiol, alpha-ketobutyrate and ammonia. The catabolism of excess methionine is important to methionine homeostasis.	ATMGL	AT METHIONINE GAMMA-LYASE (ATMGL),	Aminoacid metabolism	Selenoaminoacid metabolism	Hormones	Stress	―	―	―	ESK1 regulon	―	―	―	―	―	―	Up-regulated in WT	Up-regulated in WT									Xin 2007
PPN014H04				CS1 LS>S (all)	CSR1 LS>S (all)	PPN014H04-T7_c_s	Gb|AAF31728.1	AT5G22460	esterase/lipase/thioesterase family protein			Lipid metabolism	lipid degradation	Hormones	Stress	―	―	―	ESK1 regulon	―	―	―	―	―	―	Down-regulated WT(s)	Down-regulated in WT									Xin 2007
PP1004H05				CS1 LS>S (all)	CSR1 LS>S (all)	PP1004H05-T7_c_s	ABA-responsive protein-like	AT5G13200	GRAM domain-containing protein / ABA-responsive protein-related;			Unknown function	Unknown ABA responsive protein	Hormones	Stress	CBF regulon	―	―	―	―	―	―	―	―	―	Up-regulated in WT	Up-regulated in WT		Up regulated by CBF2							Vogel 2005
PPN020F10			CRS1 S>LS	CS1 S>LS (all)	CSR1 S>LS (all)	CL340Contig1	CBL-interacting protein kinase	AT4G30960	CBL-interacting protein kinase 6 (CIPK6)		CBL-INTERACTING PROT KINASE 6 (CIPK6 ), SOS3-INTERACTING PROT 3 (SIP3 ), SNF1-RELATED PROT KINASE 3.14 (SNRK3.14 ),	Signal transduction pathway	Calcium signaling/Calcium signal transducer	Hormones	Stress	―	―	―	ESK1 regulon	―	―	―	―	―	―	Down-regulated in WT (p)	Down-regulated in WT									Xin 2007
PPN022B02		CS1 S>LS		CS1 S>LS (all)	CSR1 S>LS (all)	PPN022B02-T7_c_s	ERD1 protein, chloroplast precursor	AT5G51070	ATP-dependent Clp protease regulatory subunit	ERD1	EARLY RESPONSIVE TO DEHYDRATION 1 (ERD1 ), (CLPD ),	Protein degradation	chloroplast protease	Hormones	Stress	―	―	―	―	―	―	―	―	―	ZF-HD /NAC regulon	Not cold responsive	Not cold responsive									Simpson 2003,Tran 2004, Tran 2006
PPN022G06		CS1 LS>S		CS1 LS>S (all)	CSR1 LS>S (all)	PPN022G06-T7_c_s	Protein At5g02020	AT5G02020	expressed protein			Unknown function	Unknown chloroplast protein	Hormones	Stress	―	―	―	ESK1 regulon	―	―	―	―	―	―	Up-regulated in WT (s)	Up-regulated in WT									Xin 2007
PP1005C02				CS1 LS>S (all)	CSR1 S>LS (all)	CL1345Contig1	CD9/CD37/CD63 antigen	AT3G45600	senescence-associated protein family	TET3	TETRASPANIN3 (TET3),	Signal transduction pathway	Receptor/Receptor organization in membranes	Hormones	Stress	CBF regulon	―	―	―	―	―	―	―	―	―	Up-regulated in WT	Up-regulated in WT		Up regulated by CBF2							Vogel 2005
PPN026B05		CS1 S>LS		CS1 S>LS (all)	CSR1 S>LS (all)	CL226Contig1	F15K9.11 protein	AT1G03290	expressed protein			Unknown function	Unknown protein	Hormones	Stress	―	―	HOS15 regulon	―	―	―	―	―	―	―	Up-regulated in WT	Up-regulated in WT							hos15-1>WT		Zhu 2008
PPN026F04		CS1 S>LS		CS1 S>LS (all)	CSR1 S>LS (all)	PPN026F04-T7_c_s	YUP8H12R.13 protein	AT1G79270	evolutionarily conserved C-terminal region 8	ECT8	evolutionarily conserved C-terminal region 8 (ECT8),	Glycolysis/ pentose phosphate pathway	calvin cycle	Hormones	Stress	―	―	―	ESK1 regulon	―	―	―	―	―	―	Down-regulated WT(s)	Down-regulated in WT									Xin 2007
PPN030G05				CS1 LS>S (all)	CSR1 S>LS (all)	PPN030G05-T7_c_s	Rubisco subunit binding-protein beta subunit-like	AT1G79270	evolutionarily conserved C-terminal region 8	ECT8	evolutionarily conserved C-terminal region 8 (ECT8),	Glycolysis/ pentose phosphate pathway	calvin cycle	Hormones	Stress	―	―	―	ESK1 regulon	―	―	―	―	―	―	Down-regulated WT(s)	Down-regulated in WT									Xin 2007
PPN031F02		CS1 S>LS		CS1 LS>S (all)	CSR1 S>LS (all)	PPN031F02-T7_c_s	ERD1 protein, chloroplast precursor	AT5G51070	ATP-dependent Clp protease regulatory subunit	ERD1	EARLY RESPONSIVE TO DEHYDRATION 1 (ERD1 ), (CLPD ),	Protein degradation	chloroplast protease	Hormones	Stress	―	―	―	―	―	―	―	―	―	ZF-HD /NAC regulon	Not cold responsive	Not cold responsive									Simpson 2003,Tran 2004, Tran 2006
PPN041B11		CS1 S>LS	CRS1 S>LS	CS1 S>LS (all)	CSR1 S>LS (all)	CL146Contig1	Polygalacturonase-inhibiting protein	AT5G06860			POLYGALACTURONASE INHIBITING PROT 1 (PGIP1 ), POLYGALACTURONASE INHIBITING PROT 1 (ATPGIP1 ),	Cell wall related	Pectin degradation	Hormones	Stress	―	―	―	―	ZAT12 regulon	―	―	―	―	―	Up-regulated in WT	Up-regulated in WT			Up-regulated by ZAT12						Vogel 2005
PPN051E04			CRS1 LS>S	CS1 LS>S (all)	CSR1 LS>S (all)	PPN051E04-T7_c_s	Avr9/Cf-9 rapidly elicited protein 284	AT2G30020	protein phosphatase 2C (PP2C), putative			Signal transduction pathway	Phosphorylation cascades/PP2C	Hormones	Stress	―	HOS9 regulon	―	―	―	―	―	―	―	―	Up-regulated in WT	Up-regulated in WT						hos9-1>WT			Zhu 2004
PPN041H12				CS1 LS>S (all)	CSR1 S>LS (all)	CL765Contig1	Aldehyde dehydrogenase family 7 member A1	AT1G54100	Aldehyde dehydrogenase homolog, putative	ALDH7B4	Aldehyde Dehydrogenase 7B4 (ALDH7B4)	Pyruvate metabolism	pyruvate-lactate interconversions	Hormones	Stress	―	―	―	ESK1 regulon	―	―	―	―	―	ZF-HD /NAC regulon	Up-regulated in WT (s)	Up-regulated in WT									Tran 2004, Xin 2007
PPN011D01				CS1 LS>S (all)	CSR1 LS>S (all)	CL457Contig1	CDNA FLJ10846 fis, clone NT2RP4001373	AT4G21570	putative protein			Unknown function	Unknown membrane protein	Hormones	Stress	CBF regulon	―	―	―	―	―	―	―	―	―	Up-regulated in WT (p)	Up-regulated in WT	Up-regulated by CBF1,2 and 3	Up regulated by CBF2							Fowler 2002, Vogel 2005
PPN047F07				CS1 LS>S (all)	CSR1 LS>S (all)	PPN047F07-T7_c_s	Receptor-like protein kinase	AT2G31880	Encodes a putative leucine rich repeat transmembrane protein that is expressed in response to Pseudomonas syringae. Expression of SRRLK may be required for silencing via lsiRNAs.			Signal transduction pathway	Receptor/receptor protein kinase	Hormones	Stress	―	―	HOS15 regulon	―	―	―	―	―	―	―	Up-regulated in WT	Up-regulated in WT							hos15-1>WT		Zhu 2008
PPN050D04		CS1 S>LS		CS1 S>LS (all)	CSR1 S>LS (all)	CL1215Contig1	ERD1 protein, chloroplast precursor	AT5G51070	ATP-dependent Clp protease regulatory subunit	ERD1	EARLY RESPONSIVE TO DEHYDRATION 1 (ERD1 ), (CLPD ),	Protein degradation	chloroplast protease	Hormones	Stress	―	―	―	―	―	―	―	―	―	ZF-HD /NAC regulon	Not cold responsive	Not cold responsive									Simpson 2003,Tran 2004, Tran 2006
PP1000A06				CS1 LS>S (all)	CSR1 LS>S (all)	CL463Contig1	Early nodulin ENOD18	AT3G53990	universal stress protein family protein			Unknown function	Unknown universal stress protein	Hormones	Stress	CBF regulon	―	―	―	―	―	―	―	―	DREB2 pathway	Up-regulated in WT	Up-regulated in WT		Up regulated by CBF2							Vogel 2005, Sakuma 2006
PPN016D07		CS1 LS>S		CS1 LS>S (all)	CSR1 LS>S (all)	CL823Contig1	Heat shock cognate 70 kDa protein 2	AT3G12580	heat shock protein (hsp70)	HSP70	heat shock PROT 70 (HSP70),	Structure maintenance proteins	HSP	Hormones	Stress	CBF regulon	―	―	―	―	―	―	―	―	DREB2 pathway	Down-regulated in WT (p)	Down-regulated in WT		Up regulated by CBF2							Vogel 2005, Sakuma 2006
PPN058E06				CS1 S>LS (all)	CSR1 LS>S (all)	PPN058E06-T7_c_s	F21F23.17 protein	AT3G29575	ABI FIVE BINDING PROTEIN 3	AFP3	ABI FIVE BINDING PROT 3 (AFP3),	Unknown function	AFP3 protein	Hormones	Stress	―	―	―	ESK1 regulon	―	―	―	―	―	―	Up-regulated in WT (s)	Up-regulated in WT			Up-regulated by ZAT12						Xin 2007
PPN058F02				CS1 S>LS (all)	CSR1 LS>S (all)	CL563Contig1	Putative RING zinc finger protein-like protein	AT2G04240	Encodes a small protein with an N-terminal trans-membrane domain and a RING-H2 zinc finger motif located at the C-terminus. Gene expression is induced by salt and osmotic stress. Transcrips levels are induced by DELLA proteins and repressed by gibberellic	XERICO	(XERICO),	Signal transduction pathway	ABA signaling/Ubiquitin ligation E3 complex- RING finger	Hormones	Stress	―	―	―	ESK1 regulon	―	―	―	―	―	―	Up-regulated in WT early and Down-regulated at long term	Up-regulated in WT early and Down-regulated at long term								Up-regulated in esk mutants	Xin 2007
PPN023C01				CS1 LS>S (all)	CSR1 S>LS (all)	PPN023C01-T7_c_s	Early nodulin ENOD18	AT3G53990	universal stress protein family protein			Unknown function	Unknown universal stress protein	Hormones	Stress	CBF regulon	―	―	―	―	―	―	―	―	DREB2 pathway	Up-regulated in WT	Up-regulated in WT		Up regulated by CBF2							Vogel 2005, Sakuma 2006
PPN063B11		CS1 S>LS		CS1 S>LS (all)	CSR1 S>LS (all)	PPN063B11-T7_c_s	Bifunctional lysine-ketoglutarate reductase/saccharopine dehydrogenase	AT4G33150	Lys-ketoglutarate reductase/saccharopine dehydrogenase, is a splice variant of the LKR/SDH locus. It encodes a bifunctional polypeptide lysine-ketoglutarate reductase and saccharopine dehydrogenase involved in lysine degradation. There is another splice v			Aminoacid metabolism	Lysine metabolism	Hormones	Stress	―	―	―	―	―	―	―	―	―	ZF-HD /NAC regulon	Down-regulated in WT (p)	Down-regulated in WT									Tran 2004
PPN054D12				CS1 LS>S (all)	CSR1 LS>S (all)	PPN054D12-T7_c_s	Legumain precursor	AT1G62710	Encodes a vacuolar processing enzyme belonging to a novel group of cysteine proteases that is expressed specifically in seeds and is essential for the proper processing of storage proteins.	beta-VPE	BETA VACUOLAR PROCESSING ENZYME (BETA-VPE ), (BETAVPE ),	Protein degradation	Ubiquitin ligation E3 complex/ F-box	Hormones	Stress	CBF regulon	―	―	ESK1 regulon	―	―	―	―	―	―	Up-regulated in WT	Up-regulated in WT		Up regulated by CBF2						Up-regulated in esk mutants	Vogel 2005, Xin 2007
PPN070A11				CS1 LS>S (all)	CSR1 LS>S (all)	PPN070A11-T7_c_s	Shaggy-related protein kinase epsilon	AT5G14640	SHAGGY-LIKE KINASE 13	SK13		Signal transduction pathway	Phosphorylation cascades/Shaggy-kinase signaling	Hormones	Stress	―	―	―	ESK1 regulon	―	―	―	―	―	―	Up-regulated in WT (s)	Up-regulated in WT									Xin 2007
PPN071A01				CS1 S>LS (all)	CSR1 LS>S (all)	PPN071A01-T7_c_s	At2g31880/F20M17.8	AT2G31880	Encodes a putative leucine rich repeat transmembrane protein that is expressed in response to Pseudomonas syringae. Expression of SRRLK may be required for silencing via lsiRNAs.			Signal transduction pathway	Receptor/receptor protein kinase	Hormones	Stress	―	―	HOS15 regulon	―	―	―	―	―	―	―	Up-regulated in WT	Up-regulated in WT							hos15-1>WT		Zhu 2008
PPN044B06	M-S>M-LS			CS1 LS>S (all)	CSR1 LS>S (all)	PPN044B06-T7_c_s	Xylose isomerase	AT5G57655	Xylose isomerase			Cell wall related	xylose-xylulose isomerization	Hormones	Stress	―	―	―	―	―	―	―	―	―	ZF-HD /NAC regulon	Down-regulated in WT (p)	Down-regulated in WT									Tran 2004
PPN072D01				CS1 S>LS (all)	CSR1 S>LS (all)	PPN072D01-T7_c_s	NPR1-like protein	AT5G45110	Encodes a paralog of NPR1. Involved in negative regulation of defense responses against bacterial and oomycete pathogens. npr3 mutants has elevated level of PR1 expression. Interacts with TGA2, TGA3, TGA5 and TGA6 in yeast two hybrid assays.	NPR3	NPR1-LIKE PROT 3 (NPR3),	RNA transcription regulation	NIN family	Hormones	Stress	―	―	HOS15 regulon	―	―	―	―	―	―	―	Up-regulated in WT	Up-regulated in WT							hos15-1>WT		Zhu 2008
PPN067H06				CS1 LS>S (all)	CSR1 S>LS (all)	PPN067H06-T7_c_s	WD40-like	AT4G04920	Encodes a nuclear targeted protein that plays a role in the CBF pathway -downstream of CBF translation. Mutants have impaired cold responses, reduced levels of cold induced RNA transcripts, are sensitive to osmotic stress.	SFR6	SENSITIVE TO FREEZING 6 (SFR6),	Nucleotide metabolism	Unknown nucleotide binding protein	Hormones	Stress	CBF regulon regulation	―	―	―	―	―	―	―	―	―	Up-regulated in WT	Up-regulated in WT									McKown 1996, Knight 1999, Boyce 2003, Knight 2009
PPN042F10				CS1 LS>S (all)	CSR1 LS>S (all)	PPN042F10-T7_c_s	C2.6 protein	AT3G53990	universal stress protein family protein			Unknown function	Unknown universal stress protein	Hormones	Stress	CBF regulon	―	―	―	―	―	―	―	―	DREB2 pathway	Up-regulated in WT	Up-regulated in WT		Up regulated by CBF2							Vogel 2005, Sakuma 2006
PPN073G09				CS1 LS>S (all)	CSR1 S>LS (all)	CL165Contig1	Early nodulin ENOD18	AT3G53990	universal stress protein family protein			Unknown function	Unknown universal stress protein	Hormones	Stress	CBF regulon	―	―	―	―	―	―	―	―	DREB2 pathway	Up-regulated in WT	Up-regulated in WT		Up regulated by CBF2							Vogel 2005, Sakuma 2006
PPN076D10				CS1 LS>S (all)	CSR1 LS>S (all)	PPN076D10-T7_c_s	Peroxidase 17 precursor	AT2G22420	peroxidase 17 (PER17) (P17)	PER17		Antioxidant system	oxydation to peroxyde	Hormones	Stress	―	―	―	ESK1 regulon	―	―	―	―	―	―	Down-regulted in WT	Down-regulated in WT									Xin 2007
PPN077G06		CS1 S>LS		CS1 S>LS (all)	CSR1 S>LS (all)	CL229Contig1	Aldehyde dehydrogenase family 7 member A1	AT1G54100	Aldehyde dehydrogenase homolog, putative	ALDH7B4	Aldehyde Dehydrogenase 7B4 (ALDH7B4)	Pyruvate metabolism	pyruvate-lactate interconversions	Hormones	Stress	―	―	―	ESK1 regulon	―	―	―	―	―	ZF-HD /NAC regulon	Up-regulated in WT (s)	Up-regulated in WT									Tran 2004, Xin 2007
PPN077H06				CS1 S>LS (all)	CSR1 LS>S (all)	CL302Contig1	Heat shock transcription factor	AT4G18880	member of Heat Stress Transcription Factor (Hsf) family	HSF A4A	(AT-HSFA4A ), HEAT SHOCK TRANSCRIPTION FACTOR A4A (HSF A4A )	RNA transcription regulation	HSP-family	Hormones	Stress	―	―	HOS15 regulon	―	―	―	―	―	―	―	Up-regulated in WT	Up-regulated in WT							hos15-1>WT		Zhu 2008
PPN041C03		CS1 S>LS	CRS1 S>LS	CS1 S>LS (all)	CSR1 S>LS (all)	PPN041C03-T7_c_s	Gb|AAC98457.1	AT5G60800	heavy-metal-associated domain-containing protein			Transport	metal-ion transport		Stress	―	HOS9 regulon	―	―	―	―	―	―	―	―	Down-regulated WT(s)	Down-regulated in WT						hos9-1>WT			Zhu 2004
PPN063H10		CS1 S>LS		CS1 S>LS (all)	CSR1 S>LS (all)	CL1101Contig1	Beta-1,3-glucanase	AT4G16260	hydrolase, alpha/beta fold family protein			Cell wall related	Glycan degradation	Hormones	Stress	―	―	―	ESK1 regulon	―	―	―	―	―	―	Down-regulated in WT (p)	Down-regulated in WT									Xin 2007
PP1004C04		CS1 LS>S		CS1 LS>S (all)	CSR1 LS>S (all)	CL30Contig1	Mannan endo-1,4-beta-mannosidase	AT5G66460	(1-4)-beta-mannan endohydrolase, putative			Other carbohydrate metabolism	sucrose and starch metabolism	Hormones	Stress	―	―	―	ESK1 regulon	―	―	―	―	―	―	Up-regulated in WT (s)	Up-regulated in WT									Xin 2007
PPN071G10				CS1 S>LS (all)	CSR1 LS>S (all)	CL1252Contig1	Xylose isomerase	AT5G57655	Xylose isomerase			Cell wall related	xylose-xylulose isomerization	Hormones	Stress	―	―	―	―	―	―	―	―	―	ZF-HD /NAC regulon	Down-regulated in WT (p)	Down-regulated in WT									Tran 2004
PPN064C10				CS1 S>LS (all)	CSR1 LS>S (all)	PPN064C10-T7_c_s	Gb|AAC98457.1	AT5G60800	heavy-metal-associated domain-containing protein			Transport	metal-ion transport		Stress	―	HOS9 regulon	―	―	―	―	―	―	―	―	Down-regulated WT(s)	Down-regulated in WT						hos9-1>WT			Zhu 2004
PPN052A11				CS1 LS>S (all)	CSR1 LS>S (all)	PPN052A11-T7_c_s	Dehydration-responsive protein RD22	AT5G25610	responsive to dehydration 22 (RD22) mediated by ABA	RD22	(RD22),	Homeostasis	Nutrient reservoir	Hormones	Stress	―	―	―	ESK1 regulon	―	―	―	―	MYB-MYC REGULON	―	Up-regulated in WT (s)	Up-regulated in WT									Abe 1997, Abe 2003, Xin 2007
PPN040A05				CS1 LS>S (all)	CSR1 LS>S (all)	PPN040A05-T7_c_s	Putative calcium-transporting ATPase 13, plasma membrane-type (EC 3.6.3.8) (Ca(2+)-ATPase isoform...	AT3G22910	calcium-transporting ATPase, plasma membrane-type, putative / Ca(2+)-ATPase, putative (ACA13			Transport	Ca transport	Hormones	Stress	―	HOS9 regulon	―	―	―	―	―	―	―	―	Up-regulated in WT	Up-regulated in WT						hos9-1>WT			Zhu 2004
PPN028G09				CS1 LS>S (all)	CSR1 S>LS (all)	PPN028G09-T7_c_s	Putative calcium-transporting ATPase 13, plasma membrane-type (EC 3.6.3.8) (Ca(2+)-ATPase isoform...	AT3G22910	calcium-transporting ATPase, plasma membrane-type, putative / Ca(2+)-ATPase, putative (ACA13			Transport	Ca transport	Hormones	Stress	―	HOS9 regulon	―	―	―	―	―	―	―	―	Up-regulated in WT	Up-regulated in WT						hos9-1>WT			Zhu 2004
PPN071E03		CS1 S>LS		CS1 S>LS (all)	CSR1 S>LS (all)	PPN071E03-T7_c_s	F21O3.6 protein	AT2G39650	expressed protein			Unknown function	Unknown protein	Hormones	Stress	―	HOS9 regulon	―	―	―	―	―	―	―	―	Up-regulated in WT (s)	Up-regulated in WT						hos9-1>WT			Zhu 2004
PPN058B08				CS1 LS>S (all)	CSR1 S>LS (all)	PPN058B08-T7_c_s	0	AT1G13340	expressed protein			Unknown function	Unknown protein		Stress	―	HOS9 regulon	―	―	―	―	―	―	―	―	Up-regulated in WT	Up-regulated in WT						hos9-1>WT			Zhu 2004
PPN078A08		CS1 LS>S		CS1 LS>S (all)	CSR1 LS>S (all)	CL1014Contig1	Dehydration-induced protein RD22-like protein 1	AT5G25610	responsive to dehydration 22 (RD22) mediated by ABA	RD22	(RD22),	Homeostasis	Nutrient reservoir	Hormones	Stress	―	―	―	ESK1 regulon	―	―	―	―	MYB-MYC REGULON	―	Not cold responsive	Not cold responsive									Abe 1997, Abe 2003, Xin 2007
PPN059B10		CS1 LS>S	CRS1 LS>S	CS1 LS>S (all)	CSR1 LS>S (all)	PPN059B10-T7_c_s	Os01g0186900 protein	AT4G29780	expressed protein			Unknown function	Unknown protein	Hormones	Stress	―	HOS9 regulon	―	―	―	―	―	―	―	―	Up-regulated in WT	Up-regulated in WT						hos9-1>WT			Zhu 2004
PPN071B02				CS1 S>LS (all)	CSR1 LS>S (all)	PPN071B02-T7_c_s	Chlorophyll a/b-binding protein	AT1G29930			CHLOROPHYLL A/B BINDING PROT 1 (CAB1), (AB140), CHLOROPHYLL A/B PROT 140 (CAB140), LIGHT-HARVESTING CHLOROPHYLL A/B-PROT 1.3 (LHCB1.3), CELLULOSE SYNTHASE LIKE C8 (CLSC8)	Energy production	Photosyntethic machinery			―	―	―	―	―	―	―	―	MYB-MYC REGULON	―	Up-regulated in WT	Up-regulated in WT									Abe 2003
