# Supplementary material for: A Bulk Segregant Gene Expression Analysis of a Peach Population Reveals Components of the Underlying Mechanism of the Fruit Cold Response
Source: PLoS One. 2014 Mar 5;9(3):e90706. doi: 10.1371/journal.pone.0090706 (PMC3944608; doi:10.1371/journal.pone.0090706)
Supplement: Table S7 — The genes selected for the Fluidigm experiment. The conditions for the gene selection, gene annotations and expression values from microarray (reason for selection) are shown along with the sequence, length and Tm for the primers used in the qRT-PCR experiments. (XLS) [file pone.0090706.s007.xls]

## Sheet: Hoja1
id	Criterion selection	CS1-S	CS1-LS	CRS1-S	CRS1-LS	M-LS	M-S		M-S/M-LS pattern	CS1 LS vs S pattern	Unigene ID	Unigene annotation	Arabidopsis_thaliana_proteins most similar ID	Arabidopsis_thaliana_proteins most similar description	Annot(1)	Annot(2)	Rev oligo	Length Rev oligo	Tm rev oligo	Forward	Lenght For oligo	Tm for oligo
PP1000A07	Fluidigm-M diff	-0.186	0.277	-0.206	-0.113	0.769	0.05	Fluidigm-M diff	M-LS>M-S		PP1000A07-T7_c_s	Auxin-responsive protein IAA1	AT3G04730	auxin-responsive protein / indoleacetic acid-induced protein 16 (IAA16), identical to SP:O24407 A...	RNA transcription regulation	AUX/IAA family	CTTGGGATCCACAGTTTCCG	20	70	TGACGTTGGTGAAGGTGAGC	20	70
PP1001A01	Fluidigm-M,CS diff	-0.469	0.011	-0.435	-0.365	1.44	0.564	Fluidigm-M,CS diff	M-LS>M-S	CS1 LS>S	CL18Contig2	F17A17.37 protein	AT3G08030	expressed protein, contains Pfam profile PF04862: Protein of unknown function, DUF642	Cell wall related	Unknown extracellular matrix protein	GGAGGCACTGAGACCCTCAA	20	72	CATGGTTCATGCTGTGAGGC	20	70
PP1001A05	Fluidigm-M diff	-0.813	-1.273	0.131	-0.057	-1.519	-0.501	Fluidigm-M diff	M-S>M-LS		CL35Contig1	Pyruvate decarboxylase 1	AT4G33070	pyruvate decarboxylase, putative, strong similarity to SP:P51846 Pyruvate decarboxylase isozyme 2...	Pyruvate metabolism	conversion of PEP to oxalacetate	CAAGTTAAAGTCACCGGGCAC	21	71	GGCACCGCTATGGCTATTCA	20	70
PP1001B03	Fluidigm-M,CS diff	1.834	1.157	0.053	-0.844	-0.859	0.32	Fluidigm-M,CS diff	M-S>M-LS	CS1 S>LS	CL261Contig1	Os04g0623400 protein	AT5G26940	exonuclease family protein, contains exonuclease domain, Pfam:PF00929	RNA post-transcriptional regulation	RNA degradation	TCAATTGTCGAATGTCAACGTGT	23	68	AAAGTGGCCAGTGCAGTGATC	21	71
PP1001C04	Fluidigm-M diff	0.568	0.136	0.327	-0.113	-1.111	-0.336	Fluidigm-M diff	M-S>M-LS		PP1001C04-T7_c_s	Ring zinc finger protein	AT2G28840	ankyrin repeat family protein, contains ankyrin repeats, Pfam:PF00023	Unknown function	Unkown Zinc finger RING-like	ATAGACAGTCGAGTGGCGCA	20	70	GAGGGAGAGATGGGTCAGGG	20	74
PP1001C07	Fluidigm-M diff	-0.248	-0.192	-0.064	0.128	-1.676	-0.828	Fluidigm-M diff	M-S>M-LS		CL142Contig1	Mitochondrial pyruvate dehydrogenase kinase isoform 2	AT3G06483	mitochondrial pyruvate dehydrogenase kinase isoform 1 [Glycine max] (GB:AAT02655.1); contains Int...	Pyruvate metabolism	Acetyl-CoA biosynthesis	TTCAACTGTTGAACGCCCAA	20	66	GGATTCCTTCCGCGACCTTA	20	70
PP1001G06	Fluidigm-M diff	-0.467	-0.249	-0.098	-0.349	-1.067	-0.404	Fluidigm-M diff	M-S>M-LS		CL928Contig1	Cysteine protease CP1	AT1G47128	cysteine proteinase (RD21A) / thiol protease, identical to SP:P43297 Cysteine proteinase RD21A pr...	Protein degradation	protease	CGTCAGTCCTCCAGCTCGAC	20	74	TGGGACCGTACAGATCCTCG	20	72
PP1002C05	Fluidigm-M,CS diff	0.371	-0.309	-0.151	0.183	-0.903	-0.423	Fluidigm-M,CS diff	M-S>M-LS	CS1 S>LS	PP1002C05-T7_c_s	UDP-glucose:salicylic acid glucosyltransferase	AT2G43820	UDP-glucoronosyl/UDP-glucosyl transferase family protein, contains Pfam profile: PF00201 UDP-gluc...	Secondary metabolism	Salicylic metabolism/ Salicylic conjugation	GGAGGCCCTGAGCTTGAAAG	20	72	GGATCTGGAGACCATCTCCG	20	72
PP1002D01	Fluidigm-M,CS diff	2.006	1.322	0.504	-0.649	-0.845	0.115	Fluidigm-M,CS diff	M-S>M-LS	CS1 S>LS	CL86Contig1	Putative ripening-related protein	AT5G02230	haloacid dehalogenase-like hydrolase family protein, contains InterPro accession IPR005834: Haloa...	Nucleotide metabolism	purine and pyrimidine metabolism	TGCAGGTCCCACAAACTCAAT	21	69	AGGGTCCATGCTGCTAAAGC	20	70
PP1002E04	Fluidigm-CSPC2	2.319	0.838	0.973	-0.752	-2.362	-0.852	Fluidigm-CSPC2	M-S>M-LS	CS1 S>LS	CL801Contig1	Alpha-L-arabinofuranosidase / beta-D-xylosidase	AT5G49360	glycosyl hydrolase family 3 protein	Cell wall related	Hemicellulose degradation	AGGGTAGCCTCTTGCTGGGT	20	72	GGAACTGCCATAGCCGATGT	20	70
PP1002E07	Fluidigm-M diff	-0.57	-0.916	0.213	0.254	-1.229	-0.236	Fluidigm-M diff	M-S>M-LS		CL1Contig1	Omega-6 fatty acid desaturase	AT3G12120	omega-6 fatty acid desaturase, endoplasmic reticulum (FAD2) / delta-12 desaturase, identical to o...	Lipid metabolism	Fatty acid desaturation	CGGCGATGGCTATACTTCCA	20	70	CCTGACTGGTGTTTGGGTGAT	21	71
PP1003C05	Fluidigm-CSPC2	0.171	1.155	-0.214	0.124	1.235	0.155	Fluidigm-CSPC2	M-LS>M-S	CS1 LS>S	PP1003C05-T7_c_s	Mannan endo-1,4-beta-mannosidase	AT5G66460	(1-4)-beta-mannan endohydrolase, putative, similar to (1-4)-beta-mannan endohydrolase (Coffea ara...	Cell wall related	hemicellulosic polysaccharide degradadion	CCCATACCTTCTGGCCTCAG	20	72	ACTAGCCATGGGCTCACAGTG	21	73
PP1003F01	Fluidigm-M diff	0.266	0.361	0.152	-0.03	-0.72	0.136	Fluidigm-M diff	M-S>M-LS		PP1003F01-T7_c_s	4-coumarate-CoA ligase-like protein	AT3G48990	AMP-dependent synthetase and ligase family protein, similar to peroxisomal-coenzyme A synthetase ...	Secondary metabolism	Phenylpropanoid metabolism	CGCTTTAGCCGCTAGAATCG	20	70	TTTTTGGCGGTGATTCGGT	19	65
PP1003G11	Fluidigm-M diff	-0.592	-0.527	0.082	0.119	-0.927	-0.227	Fluidigm-M diff	M-S>M-LS		PP1003G11-T7_c_s	Lipoate protein ligase-like protein	AT3G29010	expressed protein, ; expression supported by MPSS	Cofactor and vitamin metabolism	Lipoate metabolism	TCCCACCAAACTTGCGGTTA	20	68	CGTGGTGATTTTCAACTTCGTG	22	69
PP1004A05	Fluidigm-CSPC2	-1.791	-0.099	-0.75	0.554	-0.312	-0.466	Fluidigm-CSPC2		CS1 LS>S	PP1004A05-T7_c_s	SRC2	AT1G09070	C2 domain-containing protein / src2-like protein, putative, similar to cold-regulated gene SRC2 (...	Trafficking machinery and membrane dynamics	protein targeting to vacuole	ATGGGTAAGCCATCACGGG	19	70	AGCACGTCGGTTACAGCGTT	20	70
PP1004C04	fluidigm-GOI	-1.103	-0.631	-0.077	0.217	-0.154	-0.324	fluidigm-GOI		CS1 LS>S	CL30Contig1	Mannan endo-1,4-beta-mannosidase	AT5G66460	(1-4)-beta-mannan endohydrolase, putative, similar to (1-4)-beta-mannan endohydrolase (Coffea ara...	Other carbohydrate metabolism	sucrose and starch metabolism	CCCATGTTTCTTCGCCTCAG	20	70	ACAAAACACGGCCTCTCCAT	20	68
PP1004E08	Fluidigm-M,CS diff	-0.674	-1.442	0.15	0.298	-1.351	-0.829	Fluidigm-M,CS diff	M-S>M-LS	CS1 S>LS	PP1004E08-T7_c_s	AT3g15350/K7L4_15	AT3G15350	glycosyltransferase family 14 protein / core-2/I-branching enzyme family protein, contains Pfam p...	Cell wall related	Glycan biosynthesis	AAGTGCAGAAGGAAACGCGA	20	68	GAAACAGCTGGACTCAGGCG	20	72
PP1004F06	Fluidigm-M diff	-0.454	-0.464	-0.003	0.096	-0.853	-0.285	Fluidigm-M diff	M-S>M-LS		PP1004F06-T7_c_s	Vesicle-associated membrane protein 727	AT3G54300	synaptobrevin family protein, similar to vesicle-associated membrane protein 7B (At VAMP7B), Arab...	Trafficking machinery and membrane dynamics	Endosomal Trafficking Complex	CACGACGCATATGTGTACTTGCT	23	72	AGGATTGATATATAGCTTTGTTGCAAAA	28	69
PP1005G06	Fluidigm-M diff	-0.885	-1.107	-0.066	0.107	-1.208	-0.295	Fluidigm-M diff	M-S>M-LS		PP1005G06-T7_c_s	1-aminocyclopropane-1-carboxylate oxidase	AT1G05010	1-aminocyclopropane-1-carboxylate oxidase / ACC oxidase / ethylene-forming enzyme (ACO) (EAT1), I...	Secondary metabolism	Ethylene biosynthesis	CCCCAAACCAGACCTGATCA	20	70	TGGAGTGGTGCATTGGAGG	19	70
PP1006B11	Fluidigm-M diff	0.064	-0.168	-0.061	-0.233	1.616	-0.047	Fluidigm-M diff	M-LS>M-S		PP1006B11-T7_c_s	Expansin precursor	AT1G69530	expansin, putative (EXP1), identical to expansin (At-EXP1) (Arabidopsis thaliana) GI:1041702; alp...	Cell wall related	pH DEPENDENT CELULOSE MICROFIBRILLE RELAXATION	TCACAGCCACCAATTTCTGC	20	68	CAGGCACAACACCAGCTTTG	20	70
PP1009D05	Fluidigm-CSPC2	1.456	0.321	0.498	-0.481	-1.54	-0.664	Fluidigm-CSPC2		CS1 S>LS	CL1123Contig1	Amino acid transporter	AT5G09220	amino acid permease 2 (AAP2), identical to amine acid permease AAP2 (Arabidopsis thaliana) GI:510236	Transport	Aminoacid transporter	CAGTACGATAGCAGGCAGCG	20	72	CTGCGGTAATTGGGTCTGGA	20	70
PPN004H06	Fluidigm-M diff	-0.32	-0.844	0.152	-0.141	-2.196	-1.176	Fluidigm-M diff	M-S>M-LS		CL488Contig1	1-aminocyclopropane-1-carboxylate synthase 1	AT3G61510	1-aminocyclopropane-1-carboxylate synthase, putative / ACC synthase, putative, similar to ACC syn...	Secondary metabolism	Ethylene biosynthesis	GCCTCCTTAAGTCCATCCAGC	21	73	GAGTTTGTGGCAAGGTTCCTG	21	71
PPN004H11	Fluidigm-M diff	0.537	0.08	0.024	-0.536	-0.642	0.862	Fluidigm-M diff	M-S>M-LS		PPN004H11-T7_c_s	Dicyanin	AT5G26330	plastocyanin-like domain-containing protein / mavicyanin, putative, similar to mavicyanin SP:P807...	Energy production	Photosyntethic machinery	GTGTGAGATTTGCAGGGCCT	20	70	CCTTCACTGTTGGCGACGTT	20	70
PPN005H06	Fluidigm-M diff	-0.516	-0.801	0.214	0.139	-1.474	-0.927	Fluidigm-M diff	M-S>M-LS		CL860Contig1	UPI0000163167; UPL1 (UBIQUITIN-PROTEIN LIGASE 1); ubiquitin-protein ligase	AT1G55860	ubiquitin-protein ligase 1 (UPL1), nearly identical to ubiquitin-protein ligase 1 (Arabidopsis th...	Protein degradation	Ubiquitin ligation E3 complex/ F-box	GGAACGTAGTGTGGAAGCCAG	21	73	GCCGTCATTTGGAGGCTTTA	20	68
PPN007A02	fluidigm-CS diff	-2.355	-1.703	-0.455	0.318	-0.547	-0.269	fluidigm-CS diff		CS1 LS>S	CL705Contig1	Non-photosynthetic ferredoxin precursor	AT2G27510	ferredoxin, putative, similar to non-photosynthetic ferredoxin from Citrus sinensis (GI:1360725),...	Secondary metabolism	nitrate assimilation	TTTGTTCTGTTTTGGCGGG	19	65	ACAAACGCTTTGGGACAGGT	20	68
PPN007A06	Fluidigm-M,CS diff	1.424	0.73	0.101	-0.46	-0.685	0.153	Fluidigm-M,CS diff	M-S>M-LS	CS1 S>LS	CL411Contig1	AT5g66850/MUD21_11	AT5G66850	protein kinase family protein, contains Pfam domain, PF00069: Protein kinase domain; identical to...	Signal transduction pathway	Phosphorylation cascades/MAPKKK	GACAACCCCACTCGAATCGA	20	70	CATTGTGGAGCCATAACGGA	20	68
PPN009B03	Fluidigm-M,CS diff	-0.088	-0.491	-0.007	0.088	-1.616	-0.542	Fluidigm-M,CS diff	M-S>M-LS	CS1 S>LS	PPN009B03-T7_c_s	Chlorohydrolase family protein			Secondary metabolism	Xenobiotics Biodegradation and Metabolism	TGGACTCGTACGGCCAAATC	20	70	TTTTCGATCTCAACGGCCA	19	65
PPN009C07	Fluidigm-M,CS diff	-0.066	-0.593	0.018	0.122	-1.614	-0.603	Fluidigm-M,CS diff	M-S>M-LS	CS1 S>LS	CL761Contig1	AJ533535 S3II Prunus persica cDNA clone PP_S3II_T5_SP6, mRNA sequence			Unknown function	Unknown protein	AATACACTTGGGCATCATCGG	21	69	TCCAACCCAGGACCTGAAAA	20	68
PPN011D08	fluidigm-CS diff	-1.205	0.307	-0.441	0.256	-0.329	-0.163	fluidigm-CS diff		CS1 LS>S	CL1136Contig1	Phi-1 protein	AT4G08950	phosphate-responsive protein, putative (EXO), similar to phi-1 (phosphate-induced gene) (Nicotian...	Cell wall related	Unknown EXO protein	GAGGAGCCCAAAGCAGACC	19	72	GACCACCAAACAGATTGTGCA	21	69
PPN012B10	Fluidigm-M,CS diff	1.817	1.293	0.753	-1.282	-1.221	0.234	Fluidigm-M,CS diff	M-S>M-LS	CS1 S>LS	CL86Contig2	Putative ripening-related protein	AT5G02230	haloacid dehalogenase-like hydrolase family protein, contains InterPro accession IPR005834: Haloa...	Nucleotide metabolism	purine and pyrimidine metabolism	TCCGATAAGGCAGGTTCCG	19	70	CTACAATGGCTGGTCTCAGGG	21	73
PPN013C06	Fluidigm-M,CS diff	-1.265	-0.044	-0.567	-0.225	0.744	-0.139	Fluidigm-M,CS diff	M-LS>M-S	CS1 LS>S	PPN013C06-T7_c_s	Membrane associated protein	AT5G54110	vesicle-associated membrane family protein / VAMP family protein, similar to VAP27 GI:6688926 (Ni...	Trafficking machinery and membrane dynamics	Early endosome	CTTTAACCGGATTGCGCTCT	20	68	TCCAAGTCGAAGCCCAAAAC	20	68
PPN013E05	Fluidigm-M diff	-0.789	-0.696	-0.066	0.381	-0.907	-0.092	Fluidigm-M diff	M-S>M-LS		PPN013E05-T7_c_s	At1g80030/F18B13_37	AT1G80030	DNAJ heat shock protein, putative, similar to SP:Q05646 Chaperone protein dnaJ {Erysipelothrix rh...	Structure maintenance proteins	HSP	TTAGAGCACCGTTTGCAACG	20	68	CTCGCCCTAAAGTGCAGCC	19	72
PPN014C12	fluidigm-CS diff	0.052	0.583	-0.557	0.338	0.539	-0.134	fluidigm-CS diff		CS1 LS>S	PPN014C12-T7_c_s	CXE carboxylesterase	AT1G49660	expressed protein	Secondary metabolism	Detoxification of xenobiotics	ACCCAAACTCACAGACCCGA	20	70	AAGACAACGACGTTTGCTTCG	21	69
PPN025A01	Fluidigm-CSPC2	-0.891	-1.34	-0.153	0.26	-2.562	-1.05	Fluidigm-CSPC2	M-S>M-LS	CS1 S>LS	PPN025A01-T7_c_s	Protein At1g49405	AT1G49405	integral membrane protein, putative, contains 4 transmembrane domains; contains Pfam PF04535 : Do...	Unknown function	Unknown membrane protein	AGGCCATCTTTTCCTCTGCTT	21	69	AGTAGCCATCCACCATTGCC	20	70
PPN025B02	Fluidigm-M,CS diff	-0.018	-0.486	-0.145	0.214	-1.631	-0.631	Fluidigm-M,CS diff	M-S>M-LS	CS1 S>LS	PPN025B02-T7_c_s	Prunus_persica transcript; similar to Cyclic nucleotide-gated ion channel 1 [Arabidopsis thaliana...			Signal transduction pathway	Cyclic nucleotide signaling/cyclic nucleotide effector	TTTGCACTCAAGGCCAATGA	20	66	AAACTCCACCGTCCTCCAGG	20	72
PPN030D08	Fluidigm-M diff	-0.439	-0.673	0.211	-0.388	-0.053	0.722	Fluidigm-M diff	M-S>M-LS		CL1408Contig1	Beta-glucosidase	AT2G25630	glycosyl hydrolase family 1 protein, contains Pfam PF00232 : Glycosyl hydrolase family 1 domain; ...	Cell wall related	Glycan degradation	GAGGGTTTTTCCCAATGCAG	20	68	CATGCAGGAAGAGCACCAAA	20	68
PPN032H11	Fluidigm-M,CS diff	0.655	1.394	-0.324	-0.034	0.728	-0.359	Fluidigm-M,CS diff	M-LS>M-S	CS1 LS>S	PPN032H11-T7_c_s	Histone protein Hist2h3c1	AT5G10980	histone H3, identical to HISTONE H3.2, MINOR, Medicago sativa, SWISSPROT:P11105, histone H3 varia...	Chromatin status and regulation	DNA packaging	TCCAGGGCGGTATCTGTGAG	20	72	CAAAAGATGGCCCGTACGAA	20	68
PPN034D04	Fluidigm-M,CS diff	-0.372	-1.304	0.327	0.064	-1.512	0.005	Fluidigm-M,CS diff	M-S>M-LS	CS1 S>LS	PPN034D04-T7_c_s	Flavin-containing monooxygenase, putative	AT1G48910	flavin-containing monooxygenase family protein / FMO family protein, similar to flavin monoxygena...	Secondary metabolism	Auxin metabolism/ Aux biosynthesis by YUCCA	CAAAATGACATGCGGGAAAAT	21	65	CGTATGCAGACACGGGCTAG	20	72
PPN036E09	Flat pattern	0.051	0.097	-0.058	0.089	0.07	0.005	Flat pattern			no_annotation_available				No annotation available		CCTAACACCAAAGACAGCCCC	21	73	AATTTGAGAAATGGCGACGG	20	66
PPN037E06	Fluidigm-CSPC2	-0.943	0.425	-0.547	-0.329	0.152	-0.024	Fluidigm-CSPC2		CS1 LS>S	CL931Contig1	RSI-1 protein precursor	AT3G02885	gibberellin-regulated protein 5 (GASA5) / gibberellin-responsive protein 5, identical to GASA5 (A...	Unknown function	Unknown GASA protein	GCATGGCTTCTTGTGCGAT	19	68	ACCTCCATTTTCCTGCTGGTT	21	69
PPN038C04	Fluidigm-M,CS diff	1.167	0.043	0.239	-0.597	-0.376	1.189	Fluidigm-M,CS diff	M-S>M-LS	CS1 S>LS	PPN038C04-T7_c_s	Beta-Amyrin Synthase	AT1G78950	beta-amyrin synthase, putative, similar to beta-Amyrin Synthase GI:3688600 from (Panax ginseng) a...	Secondary metabolism	Terpene metabolism	TGGATCTCTCTCAGCCTGCC	20	72	CAAAGGGAAGACGGTGGTTG	20	70
PPN038D06	fluidigm-GOI	-1.611	-0.434	-0.136	-0.089	0.308	-0.111	fluidigm-GOI		CS1 LS>S	PPN038D06-T7_c_s	Glycosyltransferase QUASIMODO1	AT3G25140	glycosyl transferase family 8 protein, contains Pfam profile: PF01501 glycosyl transferase family 8	Cell wall related	Pectin biosynthesis	TAGAGCTTCAGCAAACCCCC	20	70	AATGGGAACATGAAGCCTTGG	21	69
PPN040G09	Fluidigm-M diff	-0.582	-0.452	-0.063	0.103	-0.976	-0.197	Fluidigm-M diff	M-S>M-LS		PPN040G09-T7_c_s	Cell cycle checkpoint protein RAD17	AT5G66130	cell cycle checkpoint protein-related, weak similarity to cell cycle checkpoint protein RAD17 (Ho...	Cell division regulation	Cell cycle regulation	TCCAAGCCATTTCAACACAGG	21	69	AAGGTCTGGCAGGTTGAGCA	20	70
PPN040G11	Fluidigm-M diff	-0.643	-0.353	-0.132	0.023	-0.84	-0.185	Fluidigm-M diff	M-S>M-LS		PPN040G11-T7_c_s	F6D8.18 protein	AT1G52600	signal peptidase, putative, similar to SP:P13679 Microsomal signal peptidase 21 kDa subunit (EC 3...	Trafficking machinery and membrane dynamics	Cotranslational protein translocation to ER	CCACAGCTGACCATGAGCAT	20	70	GTTGATGGCCGTGAAATTCC	20	68
PPN044B06	Fluidigm-M diff	-0.519	-0.492	-0.02	0.177	-1.021	-0.361	Fluidigm-M diff	M-S>M-LS		PPN044B06-T7_c_s	Xylose isomerase	AT5G57655	xylose isomerase family protein, contains similarity to Xylose isomerase (EC 5.3.1.5) (Swiss-Prot...	Cell wall related	xylose-xylulose isomerization	CTGGATGAGCTTGTTCGCAA	20	68	CCTGCTTGGCAGAAGGAACTC	21	73
PPN045B08	Fluidigm-M diff	0.551	0.846	0.038	-0.754	-0.84	0.384	Fluidigm-M diff	M-S>M-LS		CL875Contig1	Major cherry allergen Pru av 1.0203			Unknown function	Defense against pathogens	CATAGCCTCAGGTGCAAGCC	20	72	CAACCCTGATGCCTGCAACT	20	70
PPN046D09	Fluidigm-M,CS diff	0.323	-0.614	0.232	-0.227	-1.358	-0.38	Fluidigm-M,CS diff	M-S>M-LS	CS1 S>LS	PPN046D09-T7_c_s	Cellulose synthase-like protein CslG	AT1G55850	cellulose synthase family protein, similar to cellulose synthase catalytic subunit (gi:13925881) ...	Cell wall related	cellulose biosynthesis	ACCCCCGTCTTTCCTTATCAG	21	71	GCTTCCTTCGCAGTTGGGA	19	70
PPN050B10	Fluidigm-M diff	-0.177	0.221	-0.295	-0.318	0.481	-0.426	Fluidigm-M diff	M-LS>M-S		CL510Contig1	OSJNBa0086B14.2 protein	AT4G24380	expressed protein, contains Pfam profile: PF03959 domain of unknown function (DUF341)	Cofactor and vitamin metabolism	Folate metabolism	CGGTGGCTGCTTCATCTAGC	20	72	AGGCCAAATCTGTCCACTTCA	21	69
PPN051C12	fluidigm-CS diff	-0.241	0.286	-0.31	0.505	0.49	0.283	fluidigm-CS diff		CS1 LS>S	CL1394Contig1	Putative hydroxyproline-rich glycoprotein	AT3G53410	zinc finger (C3HC4-type RING finger) family protein, contains Pfam domain: PF00097: Zinc finger, ...	Unknown function	Unkown Zinc finger RING-like	CAGCAGCATCAAAAGTGAACG	21	69	CTCCGGGTGCTCCATTTGT	19	70
PPN052G10	Fluidigm-M diff	-0.232	-0.508	0.073	-0.278	-0.641	0.425	Fluidigm-M diff	M-S>M-LS		PPN052G10-T7_c_s	Nodulin-like protein	AT2G39210	nodulin family protein, similar to nodulin-like protein (Arabidopsis thaliana) GI:3329368, nodule...	Transport	Unknown transporter	TGCCGAAGGCGATTAGAAGA	20	68	CCATCTGGAATTACCTTGGAAGA	23	70
PPN053G07	Fluidigm-CSPC2	0.275	-1.497	0.259	-1.051	-0.421	0.829	Fluidigm-CSPC2	M-S>M-LS	CS1 S>LS	CL1233Contig1	Putativepod-specific dehydrogenase SAC25	AT5G02540	short-chain dehydrogenase/reductase (SDR) family protein, contains INTERPRO family IPR002198 Shor...	Secondary metabolism	Unknown sugar-alcohol metabolism	GGCAGAACATGACACCAGCA	20	70	AAGACAATCGAAGCGCTCGA	20	68
PPN054B03	Fluidigm-CSPC2	-2.174	-0.453	-1.155	0.355	-0.109	-0.792	Fluidigm-CSPC2		CS1 LS>S	CL242Contig1	CBF1	AT4G25480	encodes a member of the DREB subfamily A-1 of ERF/AP2 transcription factor family (CBF3). The pro...	RNA transcription regulation	AP2/EREBP family	GCCGAAGCTCCAGAAACCTC	20	72	CTTGAACTTTGCCGACTCCG	20	70
PPN054B07	Fluidigm-CSPC2	-1.551	0.521	-0.407	0.413	0.107	-0.171	Fluidigm-CSPC2		CS1 LS>S	PPN054B07-T7_c_s	Calcium-binding EF-hand	AT4G27280	calcium-binding EF hand family protein, similar to EF-hand Ca2+-binding protein CCD1 (Triticum ae...	Signal transduction pathway	Auxin signaling/PINOID-Mediated Signaling	TTCCAAGATTTGCTGCCCAC	20	68	CAGAGCAGAGTTCCGCTTGAG	21	73
PPN055C03	fluidigm-GOI	-1.191	-0.897	-0.187	0.042	0.354	-0.114	fluidigm-GOI			CL990Contig1	Anthocyanidin reductase	AT1G61720	dihydroflavonol 4-reductase (dihydrokaempferol 4-reductase) family (BAN), similar to dihydroflavo...	Secondary metabolism	Anthocyanin metabolism	TGATCGACACTGCAGCTGC	19	70	TCAACTTTGCCTCCGAGGAC	20	70
PPN057F01	Fluidigm-M,CS diff	-0.032	0.39	0.04	0.127	1.36	0.3	Fluidigm-M,CS diff	M-LS>M-S	CS1 LS>S	PPN057F01-T7_c_s	AUX/IAA protein	AT4G29080	auxin-responsive AUX/IAA family protein, similar to SP:Q38826 Auxin-responsive protein IAA8, SP:Q...	RNA transcription regulation	AUX/IAA family	CACTTCCCGGAAGCTCCAT	19	70	CCAGGCTCTGAGTCCCCAG	19	74
PPN057F09	Fluidigm-M diff	0.766	0.752	0.035	0.289	0.992	-0.114	Fluidigm-M diff	M-LS>M-S		PPN057F09-T7_c_s	T29M8.4 protein	AT1G19170	glycoside hydrolase family 28 protein / polygalacturonase (pectinase) family protein, low similar...	Cell wall related	Pectin degradation	TTATGTGACGCACATATCCGC	21	69	TCAGTGCCGGCGTATCAATA	20	68
PPN059B10	fluidigm-CS diff	-0.986	-0.474	-0.388	0.652	-0.273	-0.497	fluidigm-CS diff		CS1 LS>S	PPN059B10-T7_c_s	Os01g0186900 protein	AT4G29780	expressed protein	Unknown function	Unknown protein	AACTCGTCGTCGGAAACGTT	20	68	CGAGACTGCCAATTCGAGTG	20	70
PPN059H05	fluidigm-GOI	0.514	0.352	-0.141	0.008	0.526	0.226	fluidigm-GOI			PPN059H05-T7_c_s	Transcription factor ICE1	AT3G26744	basic helix-loop-helix (bHLH) family protein / F-box family protein [Arabidopsis thaliana] (TAIR:...	RNA transcription regulation	b-HLH family	CAAGAGACCAGGTCTGCGC	19	72	CTGCCAAGCCGTATCAAGGA	20	70
PPN060H08	Fluidigm-M,CS diff	-0.818	-1.185	0.328	0.027	-0.553	0.486	Fluidigm-M,CS diff	M-S>M-LS	CS1 S>LS	PPN060H08-T7_c_s	Na+/H+ antiporter-like protein	AT3G53720	cation/hydrogen exchanger, putative (CHX20), monovalent cation:proton antiporter family 2 (CPA2) ...	Transport	Na/K antiporter	CCATAACACTTGGATGCGCC	20	70	GATTTGGTGGCAGACCTGAGA	21	71
PPN063F02	fluidigm-GOI	-1.229	-0.785	-0.126	-0.071	0.143	0.254	fluidigm-GOI		CS1 LS>S	PPN063F02-T7_c_s	Pectinesterase PPE8B precursor	AT3G43270	pectinesterase family protein, contains Pfam profile: PF01095 pectinesterase	Cell wall related	Pectin degradation	CAAAAAAGGCCTCCCAAACC	20	68	GGTGTGGAGTTGACTGAGGCA	21	73
PPN064G05	Fluidigm-M diff	-1.509	-1.509	-0.003	-0.195	0.243	-0.377	Fluidigm-M diff	M-LS>M-S		PPN064G05-T7_c_s	Helix-hairpin-helix motif	AT1G06950	TIC110 | Encodes a protein thought to be a part of the translocon at the chloroplast inner envelo...	Trafficking machinery and membrane dynamics	plastid protein import machinery	TTTTGCACATATTGCGGAGG	20	66	AGTACACAGAAGCCTGGCCG	20	72
PPN065D12	Fluidigm-M diff	-0.688	-0.506	0.041	0.047	-0.906	-0.17	Fluidigm-M diff	M-S>M-LS		PPN065D12-T7_c_s	Alpha-galactosidase-like protein	AT5G08380	alpha-galactosidase, putative / melibiase, putative / alpha-D-galactoside galactohydrolase, putat...	Lipid metabolism	Galactolipid degradation	GTGTGCAAGCCAAAAAGGTCA	21	69	TGCCAACATCATCCCAGTCA	20	68
PPN068A05	Fluidigm-M,CS diff	1.468	0.616	0.428	-0.222	0.118	1.522	Fluidigm-M,CS diff	M-S>M-LS	CS1 S>LS	PPN068A05-T7_c_s	Pyridoxal-dependent decarboxylase	AT5G17330	glutamate decarboxylase 1 (GAD 1), sp:Q42521	Aminoacid metabolism	Glutamate metabolism	CCAGGTGTGCTGGGAGAAAT	20	70	AGGATAGCAGCGACGCAGAT	20	70
PPN070C12	Fluidigm-M,CS diff	-0.023	-0.482	0.025	0.091	-0.805	-0.126	Fluidigm-M,CS diff	M-S>M-LS	CS1 S>LS	PPN070C12-T7_c_s	PP_LEc0008N19f Peach shoot Prunus persica cDNA clone PP_LEc0008N19f, mRNA sequence			Unknown function	Unknown protein	ATTGGTCAAGTGGTTCCTGGG	21	71	AGCTGCTGGTCACTCGTGTG	20	72
PPN070G08	Fluidigm-CSPC2	1.819	-0.245	0.497	-0.1	-0.712	-0.412	Fluidigm-CSPC2		CS1 S>LS	CL1325Contig1	Beta-galactosidase precursor (EC 3.2.1.23) (Lactase) (Acid beta- galactosidase) (Exo-(1-->4)-beta...	AT3G13750	beta-galactosidase, putative / lactase, putative, similar to beta-galactosidase precursor SP:P489...	Cell wall related	Glycan degradation	GACAGAGCATTGGACGCCA	19	70	ACCGCGGAACATGATACCAT	20	68
PPN070H08	Fluidigm-CSPC2	1.553	-0.136	0.342	-0.023	-0.43	-0.116	Fluidigm-CSPC2		CS1 S>LS	PPN070H08-T7_c_s	C-terminal domain phosphatase-like 2	AT5G01270	double-stranded RNA-binding domain (DsRBD)-containing protein [Arabidopsis thaliana] (TAIR:At4g21...	RNA transcription regulation	RNA transcription machinery	CTTTGAGCTGCATCTTCGTCC	21	71	CTATCAGAGGCTGGTGCATCC	21	73
PPN076G09	Flat pattern	0.06	-0.082	0.009	0.026	0.019	0.016	Flat pattern			PPN076G09-T7_c_s	AT5g05200/K2A11_7	AT5G05200	ABC1 family protein, contains Pfam domain, PF03109: ABC1 family	Cofactor and vitamin metabolism	coenzyme Q biosynthesis	TCCTGAGCTTGTGAGTAGCGG	21	73	TCGCCGTCAAATGATTCTGA	20	66
PPN078E12	Flat pattern	-0.04	0.001	0.04	-0.005	0.045	-0.018	Flat pattern			PPN078E12-T7_c_s	Esterase/lipase/thioesterase; Phospholipid/glycerol acyltransferase	AT1G54570	esterase/lipase/thioesterase family protein, contains Interpro entry IPR000379	Lipid metabolism	lipid degradation	TCTTTGCCACTGGCCAACA	19	68	ATGCCTCTCGTCTTTGGCTG	20	70
PPN078F09	Fluidigm-CSPC2	0.429	-1.002	0.681	0.202	-0.579	-0.083	Fluidigm-CSPC2		CS1 S>LS	PPN078F09-T7_c_s	Protease-associated PA; Proteinase inhibitor I9, subtilisin propeptide	AT5G67360	cucumisin-like serine protease (ARA12), Asp48; almost identical to cucumisin-like serine protease...	Protein degradation	protease	CCACCTCACACGACCCTTTC	20	72	AAGCCTTCTTGCCAGCATCA	20	68
PPN078G04	Fluidigm-M,CS diff	0.446	-0.457	0.204	-0.302	-0.076	0.601	Fluidigm-M,CS diff	M-S>M-LS	CS1 S>LS	PPN078G04-T7_c_s	Putative membrane transporter	AT2G43330	sugar transporter family protein, similar to SP:Q96QE2 Proton myo-inositol co-transporter (Hmit) ...	Transport	carbohydrate transport	AAAGGAATGTCTGGGCCACA	20	68	GTTTCTTTGCACCCGGGAT	19	68
PPN079G06	Fluidigm-M diff	1.293	0.994	-0.054	0.514	1.616	-0.661	Fluidigm-M diff	M-LS>M-S		CL283Contig1	Asparagine synthetase	AT3G47340	asparagine synthetase 1 (glutamine-hydrolyzing) / glutamine-dependent asparagine synthetase 1 (AS...	Aminoacid metabolism	Alanine and Aspartate metabolism	AAGCTGTTGTCGCGGGTATC	20	70	GCGTCTGCCGAATCACAAGT	20	70
PPN080C05	Fluidigm-CSPC2	2.103	0.35	0.302	-0.013	-0.557	0.159	Fluidigm-CSPC2	M-S>M-LS	CS1 S>LS	PPN080C05-T7_c_s	Protein kinase; NAF	AT3G17510	CBL-interacting protein kinase 1 (CIPK1), identical to CBL-interacting protein kinase 1 (Arabidop...	Signal transduction pathway	Calcium signaling/Calcium signal transducer	GCTCCTGAAACATCCCAACG	20	70	CCTTCGGCTTCTGCAAGTTTT	21	69
