# Supplementary material for: A Bulk Segregant Gene Expression Analysis of a Peach Population Reveals Components of the Underlying Mechanism of the Fruit Cold Response
Source: PLoS One. 2014 Mar 5;9(3):e90706. doi: 10.1371/journal.pone.0090706 (PMC3944608; doi:10.1371/journal.pone.0090706)
Supplement: Table S8 — Chillpeach validation and extension results. The gene ID, the Fluidigm genes selection, the M-S/M-LS chillpeach pattern, the M-S/M-LS Fluidigm pattern, the CS LS vs. the S chillpeach pattern, the CS LS vs. the S Fluidigm pattern, validation in pools and lines and the expression values of the centered, scaled and normalized obtained in Fluidigm for the pools and lines are shown. (XLS) [file pone.0090706.s008.xls]

## Sheet: ST-6
																					POOL RESULTS																INDIVIDUAL LINE RESULTS
																					POOL RESULLSS																S pool	S pool					LS pool	LS pool			S pool	S pool	LS pool
gene	Fludigim gene selection -CS	M-S/M-LS pattern chillpeach	M-S/M-LS pattern fluidigm pools	CS1 LS vs S pattern chillpeach	CS1 LS vs S pattern fluidigm pools	Validation in pools	Validated genes in lines conforming pools	validated in individual lines	Unigene ID	Unigene annotation	Arabidopsis_thaliana_proteins most similar ID	Arabidopsis_thaliana_proteins most similar description	Peach_transcripts most similar ID	Peach_transcripts most similar description	NCBI_Prunus_persica_DNA_sequences most similar ID	NCBI_Prunus_persica_DNA_sequences most similar description	GDR_Prunus_ESLSs most similar ID	Annot(1)	Annot(2)		data chillpeach CS1-S	Average fluidig CS1-S	SD fluidigm CS1-S	data chillpeach CS1-LS	Average fluidig CS1-LS	SD fluidigm CS1-LS	data chillpeach M-S	Average fluidig M-S	SD fluidigm M-S	data chillpeach M-LS	Average fluidig M-LS	SD fluidigm M-LS	M-S-M-LS ratio chillpeach	M-S-M-LS ratio fluidigm	CS1S-CS1LSratio chillpeach	CS1S-CS1LSratio fluidigm	S	S	LS	LS	LS?	LS?	LS	LS	S	S	S	S	LS
PPN007A02	fluidigm-CS diff			CS1 LS>S	CS1-S>CS1-LS	no validated	no validated		CL705Contig1	Non-photosynthetic ferredoxin precursor	AT2G27510	ferredoxin, putative, similar to non-photosynthetic ferredoxin from Citrus sinensis (GI:1360725),...	TA3130_3760	Non-photosynthetic ferredoxin precursor [Citrus sinensis (Sweet orange)]	AM287502	AM287502 Prunus persica fruit skin mature fruit Prunus persica cDNA clone Skin17D04, mRNA sequence	AJ826402	Secondary metabolism	nitrate assimilation		-2.355	-2.09215	0.896631	-1.703	-3.29996	1.19859	-0.269	-2.70558	1.00237	-0.547	-2.04536	0.851096	0.278	-0.660223	-0.652	1.20781	Average 049/050 CS	Average 049/050 M	Average 059/060 CS	Average 059/060 M	Average 067/068 CS	Average 067/068 M	Average 071/072 CS	Average 071/072 M	Average 075/076 CS	Average 075/076 M	Average 086/087 CS	Average 086/087 M	Average 088/089 CS
PPN014C12	fluidigm-CS diff			CS1 LS>S	CS1-S>CS1-LS	no validated	no validated		PPN014C12-T7_c_s	CXE carboxylesterase	AT1G49660	expressed protein	TA4979_3760	Hypothetical protein T8P19.210 [Arabidopsis thaliana (Mouse-ear cress)]	DY644781	PU3_plate43_I07 PU3 Prunus persica cDNA similar to weakly similar to NP_175389.1 expressed protei...	DY644781	Secondary metabolism	Detoxification of xenobiotics		0.052	0.607659	0.820628	0.583	0.583399	0.948747	-0.134	-0.489246	0.889521	0.539	0.124189	0.776128	-0.673	-0.613435	-0.532	0.0242602	-3.25144	-0.15076	-1.04723	-2.85923	-2.36536	-2.18053	-3.98733	-2.88985	-2.07424	-1.23265	-2.80147	-0.960009	-2.03034
PP1002E04	Fluidigm-CSPC2	M-S>M-LS	M-S>M-LS	CS1 S>LS	CS1-S>CS1-LS	validated	validated	validated	CL801Contig1	Alpha-L-arabinofuranosidase / beta-D-xylosidase	AT5G49360	glycosyl hydrolase family 3 protein	AF362990	Putative beta-D-xylosidase [Prunus persica (Peach)]	AF362990.1	Prunus persica beta-D-xylosidase mRNA, partial cds	BQ641076	Cell wall related	Hemicellulose degradation		2.319	1.88132	1.02714	0.838	0.210832	1.0451	-0.852	-1.42673	1.04283	-2.362	-4.65679	1.73875	1.51	1.67048	1.481	1.67048	1.22803	1.57691	2.32147	-1.00333	1.25113	-0.541232	0.421087	0.0854882	0.0051986	-0.723184	1.40593	0.58802	1.39727
PP1009D05	Fluidigm-CSPC2			CS1 S>LS	CS1-S>CS1-LS	validated	validated	validated	CL1123Contig1	Amino acid transporter	AT5G09220	amino acid permease 2 (AAP2), identical to amine acid permease AAP2 (Arabidopsis thaliana) GI:510236	TA7151_3760	Amino acid carrier [Ricinus communis (Castor bean)]	DY645444	PU3_plate49_J05 PU3 Prunus persica cDNA similar to weakly similar to amino acid transport protein...	DY645444	Transport	Aminoacid transporter		1.456	1.41344	0.837059	0.321	-0.0196392	0.954507	-0.664	-1.34702	0.842089	-1.54	-2.01937	1.11221	0.876	0.672353	1.135	1.43308	0.886651	0.932283	1.75482	-0.201013	0.538922	-0.383541	0.00346574	-1.09459	0.629031	-0.598417	1.29503	0.420047	0.149604
PPN025A01	Fluidigm-CSPC2	M-S>M-LS	M-LS>M-S	CS1 S>LS	CS1-S>CS1-LS	validated	validated	validated	PPN025A01-T7_c_s	Protein At1g49405	AT1G49405	integral membrane protein, putative, contains 4 transmembrane domains; contains Pfam PF04535 : Do...						Unknown function	Unknown membrane protein		-0.891	1.08073	0.829891	-1.34	1.03914	0.977815	-1.05	0.0877986	1.04134	-2.562	0.278414	0.790454	1.512	-0.190615	0.449	0.0415888	-0.560294	-0.143828	-0.149604	-2.251	-0.091842	-2.64667	-1.45388	-2.63511	-0.549319	-2.06789	-2.04247	1.00622	0.224118
PPN053G07	Fluidigm-CSPC2	M-S>M-LS	M-S>M-LS	CS1 S>LS	CS1-S>CS1-LS	validated	validated	validated	CL1233Contig1	Putativepod-specific dehydrogenase SAC25	AT5G02540	short-chain dehydrogenase/reductase (SDR) family protein, contains INTERPRO family IPR002198 Shor...	BU040204	Glucose/ribitol dehydrogenase [Medicago truncatula (Barrel medic)]	BU040204	PP_LEa0005D07f Peach developing fruit mesocarp Prunus persica cDNA clone PP_LEa0005D07f, mRNA seq...	BU040204	Secondary metabolism	Unknown sugar-alcohol metabolism		0.275	1.02181	0.787272	-1.497	-1.01604	1.29601	0.829	0.451701	0.990925	-0.421	0.248955	1.2865	1.251	2.03785	1.772	2.03785	0.631919	-1.08901	0.370256	-3.12263	-0.73127	-1.10788	-1.84204	-1.10499	-0.318848	-1.46312	-0.668309	0.664266	-0.221229
PPN070H08	Fluidigm-CSPC2			CS1 S>LS	CS1-LS>CS1-S	no validated	no validated		PPN070H08-T7_c_s	C-terminal domain phosphatase-like 2	AT5G01270	double-stranded RNA-binding domain (DsRBD)-containing protein [Arabidopsis thaliana] (TAIR:At4g21...						RNA transcription regulation	RNA transcription machinery		1.553	-0.894737	0.866428	-0.136	-0.250111	0.982735	-0.116	0.309606	0.845688	-0.43	-0.021372	0.802428	0.313	-0.644627	1.689	-0.644627	2.72349	1.26846	3.39758	-4.99066	1.33777	-5.04669	-0.405491	-7.97755	1.35337	-3.5079	3.30689	-0.452856	1.16506
PPN070G08	Fluidigm-CSPC2			CS1 S>LS	CS1-S>CS1-LS	validated	validated	validated	CL1325Contig1	Beta-galactosidase precursor (EC 3.2.1.23) (Lactase) (Acid beta- galactosidase) (Exo-(1-->4)-beta...	AT3G13750	beta-galactosidase, putative / lactase, putative, similar to beta-galactosidase precursor SP:P489...	TA4530_3760	Beta-galactosidase [Fragaria ananassa (Strawberry)]	DY634402	PU1_plate23_I10 PU1 Prunus persica cDNA similar to Beta-galactosidase precursor (Lactase) (Acid b...	CB822587	Cell wall related	Glycan degradation		1.819	2.11699	0.869174	-0.245	0.418776	0.914865	-0.412	-0.60015	1.05186	-0.712	-0.932861	0.880163	0.3	1.69821	2.064	1.69821	1.60579	0.920153	1.48796	0.467874	0.91842	1.66124	0.535456	1.31582	-1.38283	0.995821	1.60348	-2.32551	1.45445
PPN078F09	Fluidigm-CSPC2			CS1 S>LS	CS1-S>CS1-LS	validated	validated	validated	PPN078F09-T7_c_s	Protease-associated PA; Proteinase inhibitor I9, subtilisin propeptide	AT5G67360	cucumisin-like serine protease (ARA12), Asp48; almost identical to cucumisin-like serine protease...	TA3939_3760	Protease-associated PA; Proteinase inhibitor I9, subtilisin propeptide [Medicago truncatula (Barr...	DY638908	PU2_plate34_K21 PU2 Prunus persica cDNA similar to weakly similar to subtilisin-like proteinase (...	DY638908	Protein degradation	protease		0.429	1.18297	0.726389	-1.002	0.583399	0.922799	-0.083	-0.0490979	0.86789	-0.579	-0.220652	0.720023	0.497	0.599572	1.431	0.599572	-0.0820224	0.240869	-0.421665	-2.55251	-0.285923	-1.20319	-2.51786	-1.27828	-1.13503	-1.08015	-1.76175	0.594951	-0.255887
PPN080C05	Fluidigm-CSPC2	M-S>M-LS	M-S>M-LS	CS1 S>LS	CS1-S>CS1-LS	validated	validated	validated	PPN080C05-T7_c_s	Protein kinase; NAF	AT3G17510	CBL-interacting protein kinase 1 (CIPK1), identical to CBL-interacting protein kinase 1 (Arabidop...					CV047602	Signal transduction pathway	Calcium signaling/Calcium signal transducer		2.103	2.82573	1.29984	0.35	2.32147	1.44285	0.159	0.569536	1.34377	-0.557	-0.0127077	1.37025	0.715	0.582244	1.753	0.504265	1.38052	0.679284	2.99902	-2.12103	1.07438	-2.22211	-0.112636	-2.99902	0.563182	-2.3954	2.86328	0.272638	0.905135
PPN037E06	Fluidigm-CSPC2			CS1 LS>S	CS1-LS>CS1-S	validated	validated	no validated	CL931Contig1	RSI-1 protein precursor	AT3G02885	gibberellin-regulated protein 5 (GASA5) / gibberellin-responsive protein 5, identical to GASA5 (A...	TA2922_3760	RSI-1 protein precursor [Lycopersicon esculentum (Tomato)]	AJ827029	AJ827029 S3 Prunus persica cDNA clone S310E5, mRNA sequence	DW349176	Unknown function	Unknown GASA protein		-0.943	-1.03163	0.82117	0.425	-0.380076	0.95822	-0.024	-0.454589	0.905289	0.152	0.164045	0.749546	-0.176	-0.618634	-1.368	-0.651558	0.987157	1.26326	3.04754	1.02586	1.34817	0.323469	0.232204	-0.183106	-0.0675819	0.125922	1.77503	2.13836	1.54283
PPN011D08	fluidigm-CS diff			CS1 LS>S	CS1-LS>CS1-S	validated	validated	validated	CL1136Contig1	Phi-1 protein	AT4G08950	phosphate-responsive protein, putative (EXO), similar to phi-1 (phosphate-induced gene) (Nicotian...	TA4692_3760	Phi-1 protein [Nicotiana tabacum (Common tobacco)]	BU044303	PP_LEa0018N19f Peach developing fruit mesocarp Prunus persica cDNA clone PP_LEa0018N19f, mRNA seq...	BU044303	Cell wall related	Unknown EXO protein		-1.205	-2.01417	0.809377	0.307	-0.740512	0.941728	-0.163	-0.730115	0.795181	-0.329	-0.912066	0.712341	0.166	0.181951	-1.513	-1.27366	-0.536034	1.23034	0.819069	0.0762462	0.549319	0.129387	-0.838708	-0.444769	-1.10904	-0.594951	-0.720295	1.69128	-0.0358126
PPN051C12	fluidigm-CS diff			CS1 LS>S	CS1-LS>CS1-S	validated	validated	no validated	CL1394Contig1	Putative hydroxyproline-rich glycoprotein	AT3G53410	zinc finger (C3HC4-type RING finger) family protein, contains Pfam domain: PF00097: Zinc finger, ...	BU044890	Putative hydroxyproline-rich glycoprotein [Oryza sativa (japonica cultivar-group)]	BU044890	PP_LEa0020M22f Peach developing fruit mesocarp Prunus persica cDNA clone PP_LEa0020M22f, mRNA seq...	BU044890	Unknown function	Unkown Zinc finger RING-like		-0.241	0.696035	0.926444	0.286	0.722028	1.14655	0.283	-0.187727	0.897735	0.49	-0.218919	0.824418	-0.208	0.0311916	-0.527	-0.025993	0.00981959	1.07611	1.8068	-0.0103972	-1.03972	0.153648	-1.3707	-0.950767	0.772859	0.110326	0.530835	-0.336176	-1.17142
PP1003C05	Fluidigm-CSPC2	M-LS>M-S	M-LS>M-S	CS1 LS>S	CS1-S>CS1-LS	no validated	no validated		PP1003C05-T7_c_s	Mannan endo-1,4-beta-mannosidase	AT5G66460	(1-4)-beta-mannan endohydrolase, putative, similar to (1-4)-beta-mannan endohydrolase (Coffea ara...	TA4834_3760	Mannan endo-1,4-beta-mannosidase [Arabidopsis thaliana (Mouse-ear cress)]	BU039614	PP_LEa0003F18f Peach developing fruit mesocarp Prunus persica cDNA clone PP_LEa0003F18f, mRNA seq...	BU039614	Cell wall related	hemicellulosic polysaccharide degradadion		0.171	0.803473	0.921884	1.155	0.791343	0.97412	0.155	-0.00231049	0.901341	1.235	1.23496	0.74242	-1.08	-1.23727	-0.984	0.0121301	-1.20839	-1.51799	-1.30312	-2.38269	-0.197547	-2.23944	-1.09344	-2.15858	-0.606504	-2.56522	-4.65679	2.01359	-0.105127
PPN059B10	fluidigm-CS diff			CS1 LS>S	CS1-LS>CS1-S	validated	validated	validated	PPN059B10-T7_c_s	Os01g0186900 protein	AT4G29780	expressed protein						Unknown function	Unknown protein		-0.986	-0.863546	0.788907	-0.474	0.0877986	0.953419	-0.497	-0.508308	0.850167	-0.273	0.221229	0.783161	-0.225	-0.951345	-0.512	-0.951345	-1.08709	-1.8663	-0.974449	-1.92522	-0.817914	-0.172132	-1.74673	-0.949034	-0.53199	-0.832354	-2.66804	3.02905	0.508308
PP1004A05	Fluidigm-CSPC2			CS1 LS>S	CS1-LS>CS1-S	validated	validated	validated	PP1004A05-T7_c_s	SRC2	AT1G09070	C2 domain-containing protein / src2-like protein, putative, similar to cold-regulated gene SRC2 (...	TA3985_3760	SRC2 [Glycine max (Soybean)]	DY638274	PU2_plate21_M13 PU2 Prunus persica cDNA similar to hypothetical protein shock protein SRC2 (pir T...	DY638274	Trafficking machinery and membrane dynamics	protein targeting to vacuole		-1.791	-2.16493	0.887244	-0.099	-1.1616	0.990506	-0.466	-1.06456	0.785159	-0.312	-0.837553	0.855939	-0.154	-0.227006	-1.692	-1.00333	1.53301	1.53532	3.85159	-1.92522	1.51279	-0.0993511	0.0381231	-0.969828	2.11583	-0.314227	3.59281	-1.02447	-1.53128
PPN054B03	Fluidigm-CSPC2			CS1 LS>S	CS1-LS>CS1-S	validated	validated	validated	CL242Contig1	CBF1	AT4G25480	encodes a member of the DREB subfamily A-1 of ERF/AP2 transcription factor family (CBF3). The pro...	DY639769	CBF1 [Malus domestica (Apple) (Malus sylvestris)]	DY639769	PU2_plate10_M03 PU2 Prunus persica cDNA similar to similar to CaCBF1B [Capsicum annuum] contains ...	DY639769	RNA transcription regulation	AP2/EREBP family		-2.174	-3.09895	0.699802	-0.453	-0.217186	1.03518	-0.792	-0.0594951	0.788462	-0.109	1.03394	0.83723	-0.683	-1.09344	-1.721	-2.88176	-0.428596	-0.510618	0.0808672	-0.538922	-0.356971	-0.324624	-1.09517	-0.626721	-0.291122	-0.289967	-0.339064	-0.968673	-1.332
PPN054B07	Fluidigm-CSPC2			CS1 LS>S	CS1-LS>CS1-S	validated	validated	validated	PPN054B07-T7_c_s	Calcium-binding EF-hand	AT4G27280	calcium-binding EF hand family protein, similar to EF-hand Ca2+-binding protein CCD1 (Triticum ae...	TA8699_3760	Avr9/Cf-9 rapidly elicited protein 20 [Nicotiana tabacum (Common tobacco)]	DY640636	PU2_plate32_O12 PU2 Prunus persica cDNA similar to weakly similar to calcium-binding EF hand fami...	DY640636	Signal transduction pathway	Auxin signaling/PINOID-Mediated Signaling		-1.551	-2.37634	0.768503	0.521	-0.0750909	1.00576	-0.171	-0.615746	0.955402	0.107	0.519283	0.883493	-0.278	-1.13503	-2.072	-2.30125	1.34759	-0.201013	1.18644	0.0485203	0.724339	-0.771704	0.402025	-1.03568	0.849105	-0.721451	1.44926	-0.846795	0.0196392
PPN055C03	fluidigm-GOI					failed	failed		CL990Contig1	Anthocyanidin reductase	AT1G61720	dihydroflavonol 4-reductase (dihydrokaempferol 4-reductase) family (BAN), similar to dihydroflavo...					CV046302	Secondary metabolism	Anthocyanin metabolism		-1.191	#DIV/0!	#DIV/0!	-0.897	#DIV/0!	#DIV/0!	-0.114	#DIV/0!	#DIV/0!	0.354	#DIV/0!	#DIV/0!	-0.468		-0.294	#DIV/0!	2.60739	3.15035	3.92264	0.329245	2.14876	-0.537767	1.38803	-1.63005	2.13143	-0.723184	3.60148	2.02676	1.37301
PPN059H05	fluidigm-GOI					validated	validated	validated	PPN059H05-T7_c_s	Transcription factor ICE1	AT3G26744	basic helix-loop-helix (bHLH) family protein / F-box family protein [Arabidopsis thaliana] (TAIR:...	DW342385	Inducer of CBF expression 1 protein [Capsella bursa-pastoris (Shepherd's purse)]	DW342385	PP_LEc0010D03f Peach shoot Prunus persica cDNA clone PP_LEc0010D03f, mRNA sequence	DW342385	RNA transcription regulation	b-HLH family		0.514	0.219497	1.11582	0.352	0.538344	1.32808	0.226	0.056607	1.00085	0.526	0.552207	0.844932	-0.3	-0.318848	0.162	-0.318848	-0.924196	0.67062	-0.0265706	-2.11756	0.0987735	-0.335021	-1.2234	-0.898781	-1.32911	-0.570691	-0.451701	-1.05589	-0.477694
PP1004C04	fluidigm-GOI			CS1 LS>S	CS1-LS>CS1-S	validated	validated	no validated	CL30Contig1	Mannan endo-1,4-beta-mannosidase	AT5G66460	(1-4)-beta-mannan endohydrolase, putative, similar to (1-4)-beta-mannan endohydrolase (Coffea ara...	TA3261_3760	ADP-glucose pyrophosphorylase large subunit CagpL2 [Cicer arietinum (Chickpea) (Garbanzo)]	DN676686	PP_YEa0015C06 Peach developing fruit mesocarp Stage S4 Prunus persica cDNA clone PP_YEa0015C06 5'...	DN676686	Other carbohydrate metabolism	sucrose and starch metabolism		-1.103	-1.13041	0.911569	-0.631	-1.00391	0.988497	-0.324	-0.795964	0.807464	-0.154	-1.01257	0.781065	-0.17	0.216608	-0.472	-0.126499	-1.30716	1.04665	-0.917265	-0.530258	-0.428018	-0.18946	-1.05012	-1.11192	-0.947879	-1.10961	-2.46009	1.94659	-0.564337
PPN038D06	fluidigm-GOI			CS1 LS>S	CS1-LS>CS1-S	validated	validated	validated	PPN038D06-T7_c_s	Glycosyltransferase QUASIMODO1	AT3G25140	glycosyl transferase family 8 protein, contains Pfam profile: PF01501 glycosyl transferase family 8	TA7617_3760	Glycosyltransferase QUASIMODO1 [Arabidopsis thaliana (Mouse-ear cress)]	DW341257	PP_LEc0003B07f Peach shoot Prunus persica cDNA clone PP_LEc0003B07f, mRNA sequence	DW341257	Cell wall related	Pectin biosynthesis		-1.611	-2.24291	0.699196	-0.434	-0.456322	1.01573	-0.111	-0.289967	0.793919	0.308	0.112059	0.711559	-0.419	-0.402025	-1.178	-1.78659	#DIV/0!	#DIV/0!	#DIV/0!	#DIV/0!	#DIV/0!	#DIV/0!	#DIV/0!	#DIV/0!	#DIV/0!	#DIV/0!	#DIV/0!	#DIV/0!	#DIV/0!
PPN063F02	fluidigm-GOI			CS1 LS>S	CS1-LS>CS1-S	validated	validated	no validated	PPN063F02-T7_c_s	Pectinesterase PPE8B precursor	AT3G43270	pectinesterase family protein, contains Pfam profile: PF01095 pectinesterase	TA3717_3760	Pectinesterase PPE8B precursor [Prunus persica (Peach)]	BU039811	PP_LEa0003P06f Peach developing fruit mesocarp Prunus persica cDNA clone PP_LEa0003P06f, mRNA seq...	BU048816	Cell wall related	Pectin degradation		-1.229	-0.231049	0.690577	-0.785	0.524481	0.913898	0.254	1.26788	0.854637	0.143	0.865856	0.838161	0.111	-0.75553	-0.444	-0.75553	0.548742	1.37012	1.65778	0.377765	0.585709	0.586865	-0.27206	-0.0687371	0.320581	-0.430329	0.182529	#DIV/0!	-0.262818
PP1001A05	Fluidigm-M diff	M-S>M-LS	M-S>M-LS			validated	validated	validated	CL35Contig1	Pyruvate decarboxylase 1	AT4G33070	pyruvate decarboxylase, putative, strong similarity to SP:P51846 Pyruvate decarboxylase isozyme 2...	TA3338_3760	Pyruvate decarboxylase [Fragaria ananassa (Strawberry)]	P51846	Pyruvate decarboxylase isozyme 2 (EC 4.1.1.1) (PDC) Nicotiana tabacum, mRNA sequence	AJ827003	Pyruvate metabolism	conversion of PEP to oxalacetate		-0.813	-0.742245	0.795819	-1.273	-0.756108	0.917697	-0.501	-0.326357	0.800856	-1.519	-1.26384	0.76103	1.018	0.937482	0.46	0.0138629	0.772281	1.78139	2.22096	1.19221	0.715674	0.737624	0.502532	-0.592063	0.630764	-0.0958854	-0.195236	3.36985	0.447658
PP1001C04	Fluidigm-M diff	M-S>M-LS	M-S>M-LS			validated	validated	validated	PP1001C04-T7_c_s	Ring zinc finger protein	AT2G28840	ankyrin repeat family protein, contains ankyrin repeats, Pfam:PF00023	TA4338_3760	Ring zinc finger protein [Artemisia desertorum]	DY643195	PU3_plate27_D19 PU3 Prunus persica cDNA similar to weakly similar to ankyrin repeat family protei...	DY643195	Unknown function	Unkown Zinc finger RING-like		0.568	2.318	0.771455	0.136	1.17777	1.00716	-0.336	0.0670042	0.856151	-1.111	-0.756108	0.697584	0.775	1.14023	0.431	1.14023	0.883185	1.16969	0.846795	0.0797119	0.701812	1.20723	-0.143828	-0.302674	0.557983	0.113792	0.0387007	0.924196	0.114947
PP1001C07	Fluidigm-M diff	M-S>M-LS	M-S>M-LS			validated	validated	validated	CL142Contig1	Mitochondrial pyruvate dehydrogenase kinase isoform 2	AT3G06483	mitochondrial pyruvate dehydrogenase kinase isoform 1 [Glycine max] (GB:AAT02655.1); contains Int...	TA4752_3760	Mitochondrial pyruvate dehydrogenase kinase isoform 1 [Glycine max (Soybean)]	DY649642	PU4_plate35_B24 PU4 Prunus persica cDNA similar to similar to pyruvate dehydrogenase kinase [Arab...	DY649642	Pyruvate metabolism	Acetyl-CoA biosynthesis		-0.248	-0.283035	0.732685	-0.192	-0.565493	0.968255	-0.828	-1.5307	0.804245	-1.676	-3.00884	0.764628	0.848	1.47814	-0.056	0.282457	0.115525	0.227006	-0.473651	-1.7294	0.287656	-1.38167	-1.07265	-1.56074	-0.327512	-0.849683	-0.273216	-0.862968	-0.108593
PP1001G06	Fluidigm-M diff	M-S>M-LS	M-S>M-LS			validated	validated	validated	CL928Contig1	Cysteine protease CP1	AT1G47128	cysteine proteinase (RD21A) / thiol protease, identical to SP:P43297 Cysteine proteinase RD21A pr...	TA3095_3760	Cysteine protease CP1 [Manihot esculenta (Cassava) (Manioc)]	P43297	(EC 3.4.22.-) Arabidopsis thaliana, thiol protease RD21A SP:P43297 from Arabidopsis thaliana, mRN...	DW353916	Protein degradation	protease		-0.467	-0.0924196	0.755722	-0.249	-0.544698	0.925275	-0.404	-0.534301	0.880692	-1.067	-1.34702	0.730109	0.663	0.812715	-0.218	0.452279	3.09432	1.68435	3.57779	-1.19395	2.60277	-0.331555	1.10557	-0.605926	1.83857	-0.309028	3.24451	0.440148	1.6676
PP1002E07	Fluidigm-M diff	M-S>M-LS	M-S>M-LS			validated	validated	validated	CL1Contig1	Omega-6 fatty acid desaturase	AT3G12120	omega-6 fatty acid desaturase, endoplasmic reticulum (FAD2) / delta-12 desaturase, identical to o...	TA3286_3760	Omega-6 fatty acid desaturase [Prunus armeniaca (Apricot)]	AJ824111	AJ824111 S4 Prunus persica cDNA clone S416D4, mRNA sequence	CB823053	Lipid metabolism	Fatty acid desaturation		-0.57	-1.21532	0.958678	-0.916	-1.4146	0.960755	-0.236	-1.0299	0.851059	-1.229	-2.23944	0.757252	0.993	1.20954	0.346	0.19928	-0.168666	0.258197	1.04434	-3.9596	0.499066	-3.2601	-1.17835	-3.81	-0.216608	-1.80103	0.510041	-0.972717	-0.446502
PP1003F01	Fluidigm-M diff	M-S>M-LS	M-S>M-LS			validated	validated	validated	PP1003F01-T7_c_s	4-coumarate-CoA ligase-like protein	AT3G48990	AMP-dependent synthetase and ligase family protein, similar to peroxisomal-coenzyme A synthetase ...	TA3118_3760	Putative acyl-CoA synthetase [Capsicum annuum (Bell pepper)]	DY641887	PU3_plate8_A10 PU3 Prunus persica cDNA similar to weakly similar to AMP-dependent synthetase and ...	DY641887	Secondary metabolism	Phenylpropanoid metabolism		0.266	0.671775	1.03418	0.361	-0.111481	1.01217	0.136	-0.795964	0.886858	-0.72	-1.58095	0.832038	0.857	0.783256	-0.095	0.783256	0.675241	0.336176	0.683905	-1.05532	0.940947	-1.04203	-0.733003	-1.53821	-0.0363902	-1.1616	0.910333	-0.898781	0.345418
PP1004F06	Fluidigm-M diff	M-S>M-LS	M-S>M-LS			validated	validated	validated	PP1004F06-T7_c_s	Vesicle-associated membrane protein 727	AT3G54300	synaptobrevin family protein, similar to vesicle-associated membrane protein 7B (At VAMP7B), Arab...	TA7968_3760	Putative vesicle-associated membrane protein 725 [Oryza sativa (japonica cultivar-group)]	BU039867	PP_LEa0004B20f Peach developing fruit mesocarp Prunus persica cDNA clone PP_LEa0004B20f, mRNA seq...	BU039867	Trafficking machinery and membrane dynamics	Endosomal Trafficking Complex		-0.454	-0.861813	0.848359	-0.464	-1.11828	1.01738	-0.285	-0.182529	0.859516	-0.853	-0.343685	0.725811	0.568	0.161157	0.01	0.256464	-0.81156	0.294588	0.07047	-2.46241	-0.025993	-2.40407	-1.72594	-2.71829	-1.42268	-1.93619	-0.465564	-0.939214	-0.290544
PP1003G11	Fluidigm-M diff	M-S>M-LS	M-LS>M-S			no validated	no validated	no validated	PP1003G11-T7_c_s	Lipoate protein ligase-like protein	AT3G29010	expressed protein, ; expression supported by MPSS						Cofactor and vitamin metabolism	Lipoate metabolism		-0.592	-0.198125	0.875668	-0.527	-0.361014	1.0857	-0.227	-0.246645	1.06483	-0.927	0.105127	1.28489	0.7	-0.351772	-0.066	0.16289	1.08593	0.788455	1.29734	-1.49893	1.58211	-1.24651	-0.356971	-1.82933	0.116102	-1.06283	1.99338	-0.873365	1.08882
PPN004H06	Fluidigm-M diff	M-S>M-LS	M-S>M-LS			validated	validated	validated	CL488Contig1	1-aminocyclopropane-1-carboxylate synthase 1	AT3G61510	1-aminocyclopropane-1-carboxylate synthase, putative / ACC synthase, putative, similar to ACC syn...	TA4174_3760	1-aminocyclopropane-1-carboxylate synthase [Prunus persica (Peach)]	AB044662.1	Prunus persica PP-ACS1 mRNA for 1-aminocyclopropane-1-carboxylate synthase, complete cds	DY643699	Secondary metabolism	Ethylene biosynthesis		-0.32	-1.43539	0.918902	-0.844	-1.76637	1.06294	-1.176	-1.45965	0.854706	-2.196	-2.6588	0.781289	1.02	1.19914	0.525	0.330978	1.585	2.76219	1.61272	-0.791921	1.70168	0.702967	-0.715674	0.58802	-0.440148	-0.149604	1.25344	-0.475499	0.726649
PP1005G06	Fluidigm-M diff	M-S>M-LS	M-LS>M-S			no validated	no validated	no validated	PP1005G06-T7_c_s	1-aminocyclopropane-1-carboxylate oxidase	AT1G05010	1-aminocyclopropane-1-carboxylate oxidase / ACC oxidase / ethylene-forming enzyme (ACO) (EAT1), I...	TA6452_3760	1-aminocyclopropane-1-carboxylate oxidase [Prunus persica (Peach)]	AB044712.1	Prunus persica PP-ACO2 mRNA for 1-aminocyclopropane-1-carboxylate oxidase, partial cds	DY646444	Secondary metabolism	Ethylene biosynthesis		-0.885	0.0912644	0.898841	-1.107	0.387585	1.03625	-0.295	-1.21532	0.908055	-1.208	-0.510041	0.784907	0.914	-0.705277	0.223	-0.29632	-0.584554	0.597839	0.5782	-0.50773	-0.126499	-0.0387007	-1.48507	-0.193504	-1.21994	-0.158269	-0.0531413	0.258775	-0.384119
PPN004H11	Fluidigm-M diff	M-S>M-LS	M-S>M-LS			validated	validated	validated	PPN004H11-T7_c_s	Dicyanin	AT5G26330	plastocyanin-like domain-containing protein / mavicyanin, putative, similar to mavicyanin SP:P807...	DY647148		DY647148	PU3_plate38_K21 PU3 Prunus persica cDNA similar to hypothetical protein leucine-rich repeat famil...	BQ641029	Energy production	Photosyntethic machinery		0.537	-0.244912	1.15805	0.08	-0.712786	0.985034	0.862	0.515817	0.990244	-0.642	-1.4198	0.98468	1.504	1.93561	0.458	0.467874	0.782679	0.708743	0.931705	-0.672353	0.946146	0.339064	-0.603038	-0.763617	0.287656	-0.406069	0.392206	-1.27886	1.17026
PPN005H06	Fluidigm-M diff	M-S>M-LS	M-S>M-LS			validated	validated	no validated	CL860Contig1	UPI0000163167; UPL1 (UBIQUITIN-PROTEIN LIGASE 1); ubiquitin-protein ligase	AT1G55860	ubiquitin-protein ligase 1 (UPL1), nearly identical to ubiquitin-protein ligase 1 (Arabidopsis th...						Protein degradation	Ubiquitin ligation E3 complex/ F-box		-0.516	0.706433	0.710958	-0.801	0.290544	1.03642	-0.927	0.436105	0.892678	-1.474	0.31827	0.822785	0.547	0.117835	0.286	0.415888	0.195236	0.937482	-0.0127077	-0.334444	0.47134	1.15005	-0.382964	1.17719	-1.21647	0.737624	0.0924196	-2.21923	0.426863
PPN030D08	Fluidigm-M diff	M-S>M-LS	M-S>M-LS			validated	validated	validated	CL1408Contig1	Beta-glucosidase	AT2G25630	glycosyl hydrolase family 1 protein, contains Pfam PF00232 : Glycosyl hydrolase family 1 domain; ...	DW343788		DW343788	PP_LEc0016K08f Peach shoot Prunus persica cDNA clone PP_LEc0016K08f, mRNA sequence	BU574543	Cell wall related	Glycan degradation		-0.439	0.0485203	1.16921	-0.673	0.252421	1.52888	0.722	0.96386	1.18161	-0.053	0.274948	1.29365	0.775	0.688911	0.234	-0.203901	-1.0351	-0.329245	-0.0594951	-2.89389	-0.299786	-3.18905	-1.65489	-3.27108	-1.2546	-2.42313	-0.248955	0.272638	-1.45157
PPN040G09	Fluidigm-M diff	M-S>M-LS	M-S>M-LS			validated	validated	validated	PPN040G09-T7_c_s	Cell cycle checkpoint protein RAD17	AT5G66130	cell cycle checkpoint protein-related, weak similarity to cell cycle checkpoint protein RAD17 (Ho...						Cell division regulation	Cell cycle regulation		-0.582	-0.730115	0.872031	-0.452	0.723761	1.25608	-0.197	0.311339	1.28086	-0.976	0.125922	1.39632	0.779	0.185417	-0.13	-1.45388	0.113792	-0.114369	1.16391	-2.24233	0.908023	-1.02124	-0.97907	-1.69417	0.195814	-1.81836	1.14947	1.61619	-0.122456
PPN013E05	Fluidigm-M diff	M-S>M-LS	M-LS>M-S			no validated	no validated	no validated	PPN013E05-T7_c_s	At1g80030/F18B13_37	AT1G80030	DNAJ heat shock protein, putative, similar to SP:Q05646 Chaperone protein dnaJ {Erysipelothrix rh...	DY654166	At1g80030/F18B13_37 [Arabidopsis thaliana (Mouse-ear cress)]	DY654166	PU4_plate54_N10 PU4 Prunus persica cDNA similar to weakly similar to DNAJ heat shock protein, put...	DY654166	Structure maintenance proteins	HSP		-0.789	-1.50817	0.922713	-0.696	-1.6728	1.14838	-0.092	-0.750909	0.991483	-0.907	-0.610547	1.06835	0.815	-0.140362	-0.093	0.164622	-0.22585	-0.235092	-2.4549	0.138629	0.887228	0.177908	0.351772	0.258775	0.239136	0.170976	0.614013	-0.201013	0.421665
PPN045B08	Fluidigm-M diff	M-S>M-LS	M-S>M-LS			validated	validated	validated	CL875Contig1	Major cherry allergen Pru av 1.0203			TA3691_3760	Major cherry allergen Pru av 1.0201 [Prunus avium (Cherry)]	BU043492	PP_LEa0016D17f Peach developing fruit mesocarp Prunus persica cDNA clone PP_LEa0016D17f, mRNA seq...	BU043492	Unknown function	Defense against pathogens		0.551	0.430906	0.764844	0.846	0.855459	0.914534	0.384	-0.336754	1.14333	-0.84	-1.22745	0.957084	1.223	0.890694	-0.294	-0.424553	-0.721451	0.587442	-0.380076	-1.5024	-0.947879	-0.236248	-2.07078	-1.08073	-1.78659	-0.480582	-0.791343	0.63654	-1.09806
PPN052G10	Fluidigm-M diff	M-S>M-LS	M-S>M-LS			validated	validated	validated	PPN052G10-T7_c_s	Nodulin-like protein	AT2G39210	nodulin family protein, similar to nodulin-like protein (Arabidopsis thaliana) GI:3329368, nodule...	DY654210	Nodulin-like protein [Arabidopsis thaliana (Mouse-ear cress)]	DY654210	PU4_plate55_J02 PU4 Prunus persica cDNA similar to weakly similar to nodulin family protein [Arab...	DY654210	Transport	Unknown transporter		-0.232	-1.89114	0.914753	-0.508	-1.93619	1.35197	0.425	-0.433795	1.08668	-0.641	-1.1512	1.2196	1.066	0.717407	0.275	0.0450546	-1.54379	1.2985	#DIV/0!	0.453626	0.539114	-0.793268	-0.959239	-0.397404	-0.886843	-0.354275	-0.464794	1.23034	-0.106668
PPN040G11	Fluidigm-M diff	M-S>M-LS	M-LS>M-S			no validated	no validated	no validated	PPN040G11-T7_c_s	F6D8.18 protein	AT1G52600	signal peptidase, putative, similar to SP:P13679 Microsomal signal peptidase 21 kDa subunit (EC 3...	AJ533325	Peptidase S24, S26A and S26B [Medicago truncatula (Barrel medic)]	AJ533325	AJ533325 S3II Prunus persica cDNA clone PP_S3IIsel_A4_C03, mRNA sequence	CB820777	Trafficking machinery and membrane dynamics	Cotranslational protein translocation to ER		-0.643	-1.12867	0.862592	-0.353	-0.619211	1.06148	-0.185	-0.371411	1.05784	-0.84	-0.14094	0.964467	0.655	-0.230471	-0.291	-0.509463	0.271483	2.06038	0.443037	-1.47987	-0.0173287	0.467297	-0.362169	-0.283613	-0.0138629	0.373722	0.321158	0.384697	0.579356
PPN044B06	Fluidigm-M diff	M-S>M-LS	M-LS>M-S			no validated	no validated	no validated	PPN044B06-T7_c_s	Xylose isomerase	AT5G57655	xylose isomerase family protein, contains similarity to Xylose isomerase (EC 5.3.1.5) (Swiss-Prot...	TA5929_3760	Xylose isomerase [Hordeum vulgare (Barley)]	AJ825560	AJ825560 S4 Prunus persica cDNA clone S45A21, mRNA sequence	AJ825560	Cell wall related	xylose-xylulose isomerization		-0.519	0.0358126	0.764344	-0.492	0.228161	0.919127	-0.361	-0.508308	0.835619	-1.021	-0.0681595	0.700267	0.66	-0.440148	-0.027	-0.192348	-0.527369	1.45041	0.72896	-0.448813	-0.0571846	0.0999287	-1.15409	-0.855459	-0.920153	-0.783834	-0.30614	1.22918	-0.846795
PP1000A07	Fluidigm-M diff	M-LS>M-S	M-LS>M-S			validated	validated	no validated	PP1000A07-T7_c_s	Auxin-responsive protein IAA1	AT3G04730	auxin-responsive protein / indoleacetic acid-induced protein 16 (IAA16), identical to SP:O24407 A...	DW353516	Cucumis sativus mRNA expressed in cucumber hypocotyls, complete cds [Cucumis sativus (Cucumber)]	BU041407	PP_LEa0009E04f Peach developing fruit mesocarp Prunus persica cDNA clone PP_LEa0009E04f, mRNA seq...	BU048422	RNA transcription regulation	AUX/IAA family		-0.186	0.871055	0.826669	0.277	0.325202	1.02486	0.05	0.340797	1.02766	0.769	0.694302	0.959758	-0.72	-0.353505	-0.463	0.545853	1.27655	2.1037	2.15338	-0.355238	0.892427	0.751487	0.38643	-0.411845	1.30832	0.255887	-1.4533	-0.157113	-0.702967
PP1006B11	Fluidigm-M diff	M-LS>M-S	M-LS>M-S			validated	validated	validated	PP1006B11-T7_c_s	Expansin precursor	AT1G69530	expansin, putative (EXP1), identical to expansin (At-EXP1) (Arabidopsis thaliana) GI:1041702; alp...	TA3227_3760	Expansin 2 [Prunus avium (Cherry)]	DW352096	PU1_plate44_I09 PU1 Prunus persica cDNA clone PU1_plate44_I09 5' similar to PU1_plate44_I09 ident...	DW352096	Cell wall related	pH DEPENDENT CELULOSE MICROFIBRILLE RELAXATION		0.064	-0.262241	0.964116	-0.168	-0.64867	1.08037	-0.047	-0.719718	0.816694	1.616	0.619789	0.767723	-1.663	-1.33951	0.232	0.38643	0.929972	0.585709	1.80161	-2.75179	0.769393	-1.20665	-0.868167	-2.93663	0.065849	-2.03323	1.26211	2.44681	0.958854
PPN050B10	Fluidigm-M diff	M-LS>M-S	M-LS>M-S			validated	validated	no validated	CL510Contig1	OSJNBa0086B14.2 protein	AT4G24380	expressed protein, contains Pfam profile: PF03959 domain of unknown function (DUF341)	AJ872951		AJ872951	AJ872951 Prunus persica fruit mesocarp plus epidermis 30 days after bloom Prunus persica cDNA clo...	CV047350	Cofactor and vitamin metabolism	Folate metabolism		-0.177	0.162312	0.935216	0.221	0.0150182	1.09824	-0.426	-0.589753	0.996244	0.481	0.500221	0.9349	-0.907	-1.08997	-0.398	0.147294	0.170976	1.08131	1.50702	-0.523326	0.713942	0.413578	-0.450546	0.314227	0.261663	0.0254154	0.438993	1.06745	-0.891849
PPN057F09	Fluidigm-M diff	M-LS>M-S	M-S>M-LS			no validated	no validated	no validated	PPN057F09-T7_c_s	T29M8.4 protein	AT1G19170	glycoside hydrolase family 28 protein / polygalacturonase (pectinase) family protein, low similar...						Cell wall related	Pectin degradation		0.766	1.07553	1.01678	0.752	0.391051	1.69677	-0.114	0.0687371	1.24512	0.992	1.73229	0.962293	-1.106	0.684483	0.014	0.684483	-2.84941	-1.16622	-0.185994	-1.35164	-3.55065	-1.99338	-3.05851	-4.08033	-5.17261	-1.77503	-3.1723	1.2338	-2.18803
PPN064G05	Fluidigm-M diff	M-LS>M-S				failed	failed	no validated	PPN064G05-T7_c_s	Helix-hairpin-helix motif	AT1G06950	TIC110 | Encodes a protein thought to be a part of the translocon at the chloroplast inner envelo...	TA6022_3760	Chloroplast inner envelope protein, 110 kD (IEP110) precursor [Pisum sativum (Garden pea)]	DY646351	PU3_plate8_J07 PU3 Prunus persica cDNA similar to similar to chloroplast inner envelope protein-r...	DY646351	Trafficking machinery and membrane dynamics	plastid protein import machinery		-1.509	#DIV/0!	#DIV/0!	-1.509	#DIV/0!	#DIV/0!	-0.377	#DIV/0!	#DIV/0!	0.243	#DIV/0!	#DIV/0!	-0.62	#DIV/0!	0	#DIV/0!	1.29387	1.10037	1.80507	0.674086	0.490402	1.33546	-0.280725	0.941525	1.08131	0.547009	1.34528	1.88883	0.381809
PPN065D12	Fluidigm-M diff	M-S>M-LS	M-LS>M-S			no validated	no validated	no validated	PPN065D12-T7_c_s	Alpha-galactosidase-like protein	AT5G08380	alpha-galactosidase, putative / melibiase, putative / alpha-D-galactoside galactohydrolase, putat...	BU041367	Alpha-galactosidase-like protein [Arabidopsis thaliana (Mouse-ear cress)]	AM289739	AM289739 Prunus persica fruit skin mature fruit Prunus persica cDNA clone Skin13H07, mRNA sequence	BU041367	Lipid metabolism	Galactolipid degradation		-0.688	1.69417	1.72903	-0.506	2.46356	1.53068	-0.17	0.758419	2.40579	-0.906	0.805206	1.9476	0.736	-0.0467874	-0.182	-0.769393	#DIV/0!	#DIV/0!	#DIV/0!	#DIV/0!	#DIV/0!	#DIV/0!	#DIV/0!	#DIV/0!	#DIV/0!	#DIV/0!	#DIV/0!	#DIV/0!	#DIV/0!
PPN079G06	Fluidigm-M diff	M-LS>M-S	M-LS>M-S			validated	validated	validated	CL283Contig1	Asparagine synthetase	AT3G47340	asparagine synthetase 1 (glutamine-hydrolyzing) / glutamine-dependent asparagine synthetase 1 (AS...	TA3367_3760	Asparagine synthetase [Helianthus annuus (Common sunflower)]	AJ833245	AJ833245 Prunus persica mesocarp S4 climacteric Prunus persica cDNA clone Pp-S4_EST1712, mRNA seq...	AJ833245	Aminoacid metabolism	Alanine and Aspartate metabolism		1.293	1.97489	0.745055	0.994	2.50688	0.963653	-0.661	-0.558561	0.848301	1.616	1.98875	0.769256	-2.278	-2.54732	0.299	-0.53199	3.30747	#DIV/0!	5.62836	-1.2442	2.33417	1.88132	1.69128	0.757841	0.523326	1.25922	2.86328	4.49159	0.965785
PPN007A06	Fluidigm-M,CS diff	M-S>M-LS	M-S>M-LS	CS1 S>LS	CS1-LS>CS1-S	no validated	no validated		CL411Contig1	AT5g66850/MUD21_11	AT5G66850	protein kinase family protein, contains Pfam domain, PF00069: Protein kinase domain; identical to...	TA8694_3760	AT5g66850/MUD21_11 [Arabidopsis thaliana (Mouse-ear cress)]	BU048299	PP_LEa0035A03f Peach developing fruit mesocarp Prunus persica cDNA clone PP_LEa0035A03f, mRNA seq...	BU048299	Signal transduction pathway	Phosphorylation cascades/MAPKKK		1.424	-1.4094	1.15752	0.73	-0.882607	1.24637	0.153	-0.179063	0.845765	-0.685	-0.447658	0.839926	0.838	0.268595	0.694	-0.526792	2.15164	-0.183684	2.59872	1.16795	1.31005	0.491557	2.32204	1.399	1.76059	0.056607	2.39887	-3.06718	1.74038
PPN009B03	Fluidigm-M,CS diff	M-S>M-LS	M-S>M-LS	CS1 S>LS	CS1-LS>CS1-S	no validated	no validated		PPN009B03-T7_c_s	Chlorohydrolase family protein								Secondary metabolism	Xenobiotics Biodegradation and Metabolism		-0.088	1.89865	1.63185	-0.491	1.92117	2.19397	-0.542	1.60059	1.74799	-1.616	1.11192	1.77704	1.073	0.488669	0.403	-0.0225273	-1.46312	0.206211	-2.42139	-0.317115	-1.05358	0.723761	-1.28059	0.489246	-2.69808	0.463831	-1.83973	-0.112059	0.406069
PPN025B02	Fluidigm-M,CS diff	M-S>M-LS	M-LS>M-S	CS1 S>LS	CS1-S>CS1-LS	no validated	no validated		PPN025B02-T7_c_s	Prunus_persica transcript; similar to Cyclic nucleotide-gated ion channel 1 [Arabidopsis thaliana...			BU040021	Cyclic nucleotide-gated ion channel 1 [Arabidopsis thaliana (Mouse-ear cress)]	BU040021	PP_LEa0004J20f Peach developing fruit mesocarp Prunus persica cDNA clone PP_LEa0004J20f, mRNA seq...	BU040021	Signal transduction pathway	Cyclic nucleotide signaling/cyclic nucleotide effector		-0.018	1.37359	1.22032	-0.486	0.746288	1.37907	-0.631	-0.868744	1.63942	-1.631	-0.57589	1.28061	1.001	-0.292855	0.468	0.627298	2.11872	1.82991	2.8032	-1.05012	2.40522	-0.175597	0.15076	-1.49315	1.55612	-1.45445	2.58602	-0.0219497	1.28117
PPN032H11	Fluidigm-M,CS diff	M-LS>M-S	M-LS>M-S	CS1 LS>S	CS1-S>CS1-LS	no validated	no validated		PPN032H11-T7_c_s	Histone protein Hist2h3c1	AT5G10980	histone H3, identical to HISTONE H3.2, MINOR, Medicago sativa, SWISSPROT:P11105, histone H3 varia...	BU041375	Histone H3.3 [Arabidopsis thaliana (Mouse-ear cress)]	BU041375	PP_LEa0009C06f Peach developing fruit mesocarp Prunus persica cDNA clone PP_LEa0009C06f, mRNA seq...	BU041375	Chromatin status and regulation	DNA packaging		0.655	-0.383541	0.83735	1.394	-0.416466	0.971383	-0.359	-0.369678	0.848265	0.728	-0.241446	0.786772	-1.087	-0.128232	-0.739	0.0329245	1.13099	0.576467	1.86052	-1.44694	0.192348	-2.20305	-0.337909	-1.58326	-0.0779791	-1.70572	2.36768	-0.0914954	0.265706
PPN060H08	Fluidigm-M,CS diff	M-S>M-LS	M-S>M-LS	CS1 S>LS	CS1-LS>CS1-S	no validated	no validated		PPN060H08-T7_c_s	Na+/H+ antiporter-like protein	AT3G53720	cation/hydrogen exchanger, putative (CHX20), monovalent cation:proton antiporter family 2 (CPA2) ...						Transport	Na/K antiporter		-0.818	-2.12854	0.992741	-1.185	-1.99684	1.17676	0.486	-0.000577623	1.11547	-0.553	-1.18586	1.21142	1.039	1.18528	0.366	-0.131698	2.26775	2.1141	3.91397	-1.46601	2.02746	-0.849683	0.251266	-1.56767	1.7294	-0.406069	3.57895	0.946146	1.23785
PP1001B03	Fluidigm-M,CS diff	M-S>M-LS	M-S>M-LS	CS1 S>LS	CS1-S>CS1-LS	validated	validated	validated	CL261Contig1	Os04g0623400 protein	AT5G26940	exonuclease family protein, contains exonuclease domain, Pfam:PF00929	TA6564_3760	Hypothetical protein At5g26940 [Arabidopsis thaliana (Mouse-ear cress)]	DY641344	PU3_plate15_N15 PU3 Prunus persica cDNA similar to hypothetical protein exonuclease family protei...	DY641344	RNA post-transcriptional regulation	RNA degradation		1.834	1.65778	0.994181	1.157	0.858925	1.24614	0.32	0.176175	1.20166	-0.859	-0.440726	0.940417	1.179	0.798852	0.677	0.798852	-0.211988	-0.791921	-2.18053	-1.53705	0.256464	-0.459788	-1.45388	-0.734158	-0.635963	-0.307295	0.570691	-2.15638	-0.583399
PP1002C05	Fluidigm-M,CS diff	M-S>M-LS	M-S>M-LS	CS1 S>LS	CS1-S>CS1-LS	validated	validated	validated	PP1002C05-T7_c_s	UDP-glucose:salicylic acid glucosyltransferase	AT2G43820	UDP-glucoronosyl/UDP-glucosyl transferase family protein, contains Pfam profile: PF00201 UDP-gluc...	DY639886	UDP-glucose:salicylic acid glucosyltransferase [Nicotiana tabacum (Common tobacco)]	DY639886	PU2_plate3_L18 PU2 Prunus persica cDNA similar to expressed mRNA inferred from UDP-glucose:salicy...	DY639886	Secondary metabolism	Salicylic metabolism/ Salicylic conjugation		0.371	1.04088	0.827455	-0.309	0.385852	0.950933	-0.423	-0.196392	0.913868	-0.903	-0.865279	0.760137	0.48	0.668887	0.681	0.655024	-1.37994	-0.369101	-1.06109	-1.16795	-0.246067	-0.68506	-1.41575	-1.03048	-1.30658	-0.581088	-1.02008	0.39856	-0.994089
PP1002D01	Fluidigm-M,CS diff	M-S>M-LS	M-S>M-LS	CS1 S>LS	CS1-S>CS1-LS	validated	validated	validated	CL86Contig1	Putative ripening-related protein	AT5G02230	haloacid dehalogenase-like hydrolase family protein, contains InterPro accession IPR005834: Haloa...	TA3734_3760	Putative ripening-related protein [Vitis vinifera (Grape)]	AJ822461	AJ822461 S3 Prunus persica cDNA clone S319B12, mRNA sequence	AJ822461	Nucleotide metabolism	purine and pyrimidine metabolism		2.006	2.17937	0.887424	1.322	0.496755	1.02693	0.115	-0.182529	0.9385	-0.845	-1.40767	0.752001	0.96	1.68261	0.684	1.68261	2.99035	#DIV/0!	3.38198	0.147294	2.48493	1.19683	1.66875	1.05416	2.43641	0.49329	3.1388	#DIV/0!	1.97085
PP1004E08	Fluidigm-M,CS diff	M-S>M-LS	M-S>M-LS	CS1 S>LS	CS1-S>CS1-LS	validated	validated	no validated	PP1004E08-T7_c_s	AT3g15350/K7L4_15	AT3G15350	glycosyltransferase family 14 protein / core-2/I-branching enzyme family protein, contains Pfam p...	TA6749_3760	AT3g15350/K7L4_15 [Arabidopsis thaliana (Mouse-ear cress)]	DY650607	PU4_plate40_K15 PU4 Prunus persica cDNA similar to hypothetical protein glycosyltransferase famil...	DY650607	Cell wall related	Glycan biosynthesis		-0.674	-0.172132	0.838076	-1.442	-0.58802	0.922937	-0.829	-0.480582	0.907922	-1.351	-0.764772	0.890379	0.522	0.28419	0.768	0.415888	-1.1512	0.0693147	0.635385	-3.44148	-1.1281	-3.27223	-1.94081	-3.59859	-0.736469	-1.9102	-0.370256	0.309606	-0.817336
PPN009C07	Fluidigm-M,CS diff	M-S>M-LS	M-S>M-LS	CS1 S>LS	CS1-S>CS1-LS	validated	validated	validated	CL761Contig1	AJ533535 S3II Prunus persica cDNA clone PP_S3II_T5_SP6, mRNA sequence			TA6344_3760		DY650082	PU4_plate32_I08 PU4 Prunus persica cDNA similar to expressed mRNA inferred from Contig2702 Prunus...	DY650082	Unknown function	Unknown protein		-0.066	-0.839286	1.01032	-0.593	-1.50297	1.01559	-0.603	-2.20998	0.854889	-1.614	-3.12494	0.903232	1.011	0.663688	0.527	0.663688	0.243757	-0.277259	1.8172	-2.83844	0.157691	-1.86514	-0.745133	-3.07526	0.873365	-1.50471	2.06096	0.191771	0.244912
PPN012B10	Fluidigm-M,CS diff	M-S>M-LS	M-S>M-LS	CS1 S>LS	CS1-S>CS1-LS	validated	validated	validated	CL86Contig2	Putative ripening-related protein	AT5G02230	haloacid dehalogenase-like hydrolase family protein, contains InterPro accession IPR005834: Haloa...	DY644352	Putative ripening-related protein [Vitis vinifera (Grape)]	DY644352	PU3_plate38_B05 PU3 Prunus persica cDNA similar to similar to haloacid dehalogenase-like hydrolas...	DY644352	Nucleotide metabolism	purine and pyrimidine metabolism		1.817	1.37359	0.916778	1.293	0.0756686	1.09382	0.234	-1.4094	0.988128	-1.221	-1.96565	1.04913	1.455	1.29792	0.524	1.29792	-2.89447	0.140362	#DIV/0!	-0.606504	-0.97907	1.079	-2.41735	0.36448	-2.03785	0.339064	#DIV/0!	#DIV/0!	-0.415311
PPN034D04	Fluidigm-M,CS diff	M-S>M-LS	M-S>M-LS	CS1 S>LS	CS1-S>CS1-LS	validated	validated	validated	PPN034D04-T7_c_s	Flavin-containing monooxygenase, putative	AT1G48910	flavin-containing monooxygenase family protein / FMO family protein, similar to flavin monoxygena...	DY643612	Flavin-containing monooxygenase, putative [Arabidopsis thaliana (Mouse-ear cress)]	DY643612	PU3_plate31_F10 PU3 Prunus persica cDNA similar to weakly similar to flavin-containing monooxygen...	CV048957	Secondary metabolism	Auxin metabolism/ Aux biosynthesis by YUCCA		-0.372	-1.55496	1.00084	-1.304	-1.98125	0.973251	0.005	-0.905135	0.857529	-1.512	-2.31742	1.0088	1.517	1.41229	0.932	0.426286	0.687371	1.1177	2.75295	-0.765928	0.772859	-0.783834	-0.7434	-2.25735	-0.0121301	-1.54456	2.36594	-0.288523	0.442459
PPN038C04	Fluidigm-M,CS diff	M-S>M-LS	M-S>M-LS	CS1 S>LS	CS1-S>CS1-LS	validated	validated	validated	PPN038C04-T7_c_s	Beta-Amyrin Synthase	AT1G78950	beta-amyrin synthase, putative, similar to beta-Amyrin Synthase GI:3688600 from (Panax ginseng) a...					CB821440	Secondary metabolism	Terpene metabolism		1.167	0.831199	1.07958	0.043	0.798275	1.16842	1.189	1.86572	1.48086	-0.376	-0.236248	0.867842	1.565	2.10197	1.124	0.0329245	0.430906	1.97547	1.65951	-0.382964	0.630764	0.0271483	-0.504265	-0.619789	-0.251266	-0.6608	0.418199	1.39554	-0.0999287
PPN046D09	Fluidigm-M,CS diff	M-S>M-LS	M-S>M-LS	CS1 S>LS	CS1-S>CS1-LS	validated	validated	validated	PPN046D09-T7_c_s	Cellulose synthase-like protein CslG	AT1G55850	cellulose synthase family protein, similar to cellulose synthase catalytic subunit (gi:13925881) ...	TA5410_3760		DY645186	PU3_plate42_P13 PU3 Prunus persica cDNA similar to expressed mRNA inferred from CSLE1 [Oryza sati...	DY645186	Cell wall related	cellulose biosynthesis		0.323	-0.0144406	1.06785	-0.614	-0.428596	1.20309	-0.38	-0.473651	0.970627	-1.358	-2.80782	1.4498	0.977	2.33417	0.937	0.414155	-1.95872	0.852571	-0.139207	-1.46254	-1.00333	-2.76623	-1.84204	-3.29707	-0.710476	-1.50991	-1.33546	2.35208	-1.99569
PPN068A05	Fluidigm-M,CS diff	M-S>M-LS	M-S>M-LS	CS1 S>LS	CS1-S>CS1-LS	validated	validated	validated	PPN068A05-T7_c_s	Pyridoxal-dependent decarboxylase	AT5G17330	glutamate decarboxylase 1 (GAD 1), sp:Q42521	TA8128_3760	Glutamate decarboxylase isozyme 2 [Nicotiana tabacum (Common tobacco)]	BU039669	PP_LEa0003I05f Peach developing fruit mesocarp Prunus persica cDNA clone PP_LEa0003I05f, mRNA seq...	CV046489	Aminoacid metabolism	Glutamate metabolism		1.468	1.68204	0.844187	0.616	1.3424	0.950909	1.522	1.87612	1.18059	0.118	0.533146	0.882043	1.405	1.34297	0.852	0.339642	1.60752	1.20434	2.824	-0.689681	0.467874	-0.125344	0.00173287	-1.4481	0.112636	-1.48738	0.849683	3.41606	-0.200435
PPN070C12	Fluidigm-M,CS diff	M-S>M-LS	M-S>M-LS	CS1 S>LS	CS1-S>CS1-LS	validated	validated	validated	PPN070C12-T7_c_s	PP_LEc0008N19f Peach shoot Prunus persica cDNA clone PP_LEc0008N19f, mRNA sequence			DW346523		DW346523	PP_LEc0008N19f Peach shoot Prunus persica cDNA clone PP_LEc0008N19f, mRNA sequence	DW346523	Unknown function	Unknown protein		-0.023	1.19164	0.710779	-0.482	1.11019	0.955281	-0.126	0.784412	1.0815	-0.805	0.574735	0.778496	0.679	0.209677	0.46	0.0814448	-1.0299	-0.972139	0.723761	-3.57491	-0.816181	-4.75383	-1.75886	-5.02127	-0.185417	-3.84061	0.237981	1.66471	-1.70803
PPN078G04	Fluidigm-M,CS diff	M-S>M-LS	M-S>M-LS	CS1 S>LS	CS1-S>CS1-LS	validated	validated	validated	PPN078G04-T7_c_s	Putative membrane transporter	AT2G43330	sugar transporter family protein, similar to SP:Q96QE2 Proton myo-inositol co-transporter (Hmit) ...	TA6500_3760	OSJNBa0076N16.21 protein [Oryza sativa (japonica cultivar-group)]	DY640998	PU2_plate44_G03 PU2 Prunus persica cDNA similar to weakly similar to sugar transporter family pro...	DY640998	Transport	carbohydrate transport		0.446	0.881452	0.85189	-0.457	0.75322	1.00872	0.601	0.417044	0.997128	-0.076	0.150182	1.07755	0.676	0.266862	0.903	0.128232	0.274948	0.65849	0.0358126	2.68421	2.02399	2.57273	1.35857	2.35035	0.972139	1.69937	-0.735891	1.35718	0.598417
PP1001A01	Fluidigm-M,CS diff	M-LS>M-S	M-LS>M-S	CS1 LS>S	CS1-LS>CS1-S	validated	validated	validated	CL18Contig2	F17A17.37 protein	AT3G08030	expressed protein, contains Pfam profile PF04862: Protein of unknown function, DUF642	TA3348_3760	F17A17.37 protein [Arabidopsis thaliana (Mouse-ear cress)]	NP_566328.1	Arabidopsis thaliana, mRNA sequence	DW354813	Cell wall related	Unknown extracellular matrix protein		-0.469	-1.11654	0.755462	0.011	-0.307295	0.992086	0.564	0.179641	0.792326	1.44	0.739357	0.790964	-0.875	-0.559716	-0.48	-0.809249	-2.33648	-0.039856	-0.918998	-0.582244	-1.86457	-2.04883	-2.58544	-3.30227	-2.51959	-1.56709	-2.20883	0.859503	-2.06673
PPN013C06	Fluidigm-M,CS diff	M-LS>M-S	M-LS>M-S	CS1 LS>S	CS1-LS>CS1-S	validated	validated	validated	PPN013C06-T7_c_s	Membrane associated protein	AT5G54110	vesicle-associated membrane family protein / VAMP family protein, similar to VAP27 GI:6688926 (Ni...	DY639900	Putative membrane associated protein [Arabidopsis thaliana (Mouse-ear cress)]	DY639900	PU2_plate10_F09 PU2 Prunus persica cDNA similar to hypothetical domain/motif containing InterProS...	DY639900	Trafficking machinery and membrane dynamics	Early endosome		-1.265	-2.19266	0.992761	-0.044	-1.15813	1.23786	-0.139	-0.179063	0.943908	0.744	0.609392	0.924988	-0.883	-0.788455	-1.221	-1.03452	2.02515	0.42282	2.68017	-0.429751	1.28232	0.134586	1.08651	-0.138052	0.928817	-0.305562	1.74904	3.20696	0.638273
PPN057F01	Fluidigm-M,CS diff	M-LS>M-S	M-LS>M-S	CS1 LS>S	CS1-LS>CS1-S	validated	validated	validated	PPN057F01-T7_c_s	AUX/IAA protein	AT4G29080	auxin-responsive AUX/IAA family protein, similar to SP:Q38826 Auxin-responsive protein IAA8, SP:Q...	DY640802	Auxin-responsive protein IAA27 [Arabidopsis thaliana (Mouse-ear cress)]	DY640802	PU2_plate42_F12 PU2 Prunus persica cDNA similar to expressed mRNA inferred from GH1 protein [Glyc...	DY640802	RNA transcription regulation	AUX/IAA family		-0.032	0.307873	0.884413	0.39	1.26961	1.19861	0.3	0.690837	0.894347	1.36	2.62992	0.802165	-1.06	-1.93908	-0.422	-0.961742	1.66124	1.97894	3.09952	1.17488	1.35164	0.734158	0.710476	0.147871	0.41069	-0.0109748	1.97605	2.48147	1.24998
																																					0.583399	1.40189	1.82413	0.116102	0.025993	-0.555095	-0.0797119	-0.969828	0.525059	-0.740512	1.09575	1.93619	0.061228
																																					0.760151	-0.0866434	0.959431	-0.138629	1.03106	-0.55163	0.0103972	-0.874521	0.197547	-0.594951	2.05403	-2.18133	1.00218
																																					1.17604	2.44161	2.49995	-0.025993	1.61157	-0.0681595	0.0173287	-0.697768	0.705277	0.183106	0.960586	1.29734	1.23785
																																					-0.426863	0.833509	0.470762	-1.92002	0.0173287	-0.870477	-1.26153	-0.384119	-1.28752	-0.232782	-0.314804	0.40087	0.134008
																																					0.9525	-1.67742	1.85879	-8.93582	0.986002	-5.9911	-1.91309	-8.54939	0.0537189	-4.2669	2.01244	-2.39482	0.414733
																																					1.20896	-0.292855	2.39944	-3.48306	1.6237	-2.50804	0.091842	-2.87945	0.937482	-1.67106	2.54269	-1.07958	1.27943
																																					0.262818	0.886073	1.17604	-0.684483	0.419354	0.0618056	-0.559716	0.296898	-0.457477	0.321736	0.407802	1.4842	-0.514084
																																					0.136319	0.270327	0.24549	-1.76579	0.0173287	-0.478849	-1.22514	-1.23496	0.129965	-0.633074	0.853149	-1.10441	0.490979
																																					-1.27943	0.73127	-1.9102	-2.03439	-0.817914	-0.480582	-1.15929	-0.969828	-2.07251	-0.549897	-0.739357	0.216608	-1.08593
																																					-0.182529	-0.594374	0.713364	-0.876831	-0.228739	-0.711053	-0.736469	-0.975027	0.218341	-0.522171	0.669465	-1.24281	-0.399715
																																					0.857192	1.18413	2.03208	0.0277259	0.623832	-0.40087	-0.412423	-0.48116	0.438416	-0.456322	2.09388	#DIV/0!	-0.0843329
																																					0.806939	0.648093	1.52781	-0.769393	0.897626	-0.605349	-0.480004	-1.31467	0.402025	-0.726649	1.33315	0.100506	0.0387007
																																					2.03554	1.7346	3.20696	-0.563182	0.875098	-0.423397	0.48347	-0.980226	0.916687	-0.508308	2.37461	0.322313	0.631342
																																					-0.276681	#DIV/0!	-0.35466	-0.99871	-0.924196	-1.25748	-1.1408	-0.84564	-0.63654	-1.55034	-0.715674	-0.417621	-1.19741
																																					0.488091	-0.15076	0.699501	-0.171554	0.630764	0.176175	0.147294	0.113214	0.23567	-0.0421665	0.854882	-1.42095	0.227583
																																					0.760151	0.984269	1.07033	0.225273	0.121301	0.276681	0.294588	-0.326934	0.379498	-0.184262	0.139207	0.63654	-0.00462098
																																					-2.18226	1.47814	0.791343	-0.984269	-1.78832	0.413578	-2.82284	0.149604	-3.43974	0.108593	-2.56233	0.768238	-2.89678
																																					-1.10615	0.84564	-0.312494	-0.592641	-0.840441	-0.185994	-1.47814	-1.23496	-1.44694	-0.733581	-0.959431	0.695458	-1.07553
																																					1.92656	1.80565	3.39931	0.625565	1.23727	2.03034	1.29792	0.653869	0.899358	-0.676396	2.88754	1.58038	0.440726
																																					-0.134008	0.63423	1.48449	-3.45534	0.117835	-3.37447	-0.402025	-4.19643	0.110904	-2.08695	0.144406	0.254154	-0.718563
																																					-0.397404	1.65662	1.0634	-0.921886	-0.396827	0.210832	-0.448813	-1.34066	-0.651558	-1.12694	-0.585132	1.12752	-0.13112
																																					-0.749177	-1.17604	0.117835	-2.05172	-0.0311916	-1.23611	-1.50933	-1.53821	0.105705	-1.72305	-1.50702	0.411267	-0.0635385
																																					-1.72825	-1.26846	0.373722	-1.67395	-1.42615	-0.343685	-2.23367	-0.371989	-2.17128	-0.76304	-1.50702	-2.03554	-1.76868
																																					0.13112	0.971561	-0.056607	-0.00693147	0.493867	0.685638	-0.0866434	0.0317692	0.131698	0.112059	-0.404913	1.11943	-0.536611
																																					-1.85301	-1.49547	#DIV/0!	-2.20421	-1.97894	-1.41806	-2.08984	-2.77721	-1.28752	-2.39194	-3.29072	2.14991	0.345418
																																					1.94023	1.47294	3.3144	-1.49373	1.96161	-0.681595	1.12636	-1.38398	1.32911	-0.790765	2.29836	0.829466	0.854882
																																					-1.18239	-0.441881	-0.0265706	-0.419354	-0.514662	-0.529102	-0.564915	-0.190038	-0.8699	-0.0179063	-0.418776	-1.36781	-0.50542
																																					0.422242	-0.542388	-1.04376	0.194081	0.393361	0.252421	0.270327	0.516972	0.490402	0.202168	0.279569	0.0947301	0.510041
[truncated: 14 more columns]
