# Supplementary material for: A Bulk Segregant Gene Expression Analysis of a Peach Population Reveals Components of the Underlying Mechanism of the Fruit Cold Response
Source: PLoS One. 2014 Mar 5;9(3):e90706. doi: 10.1371/journal.pone.0090706 (PMC3944608; doi:10.1371/journal.pone.0090706)
Supplement: Results S1 — Functional enrichment results of the 11 resulting clusters from 2D-HCA. Results of Fisher test for overrepresented functional categories of the clusters resulting from 2D-HCA (Fig. 1C). For each Functional category in a given cluster the file includes: the number of genes in a cluster, the number of genes over all 11 clusters, the number of genes in Chillpeach and the results from fisher exact test. (XLS) [file pone.0090706.s009.xls]

## Sheet: FEWF-1
statistics:
# of clusters: 11
# of genes among clusters: 3350
cluster CS-glob1
-------------------------
total cluster size: 398
-------------------------
cl	rank	fisher-test	function-designation	number-in-cluster	number-over-all-clusters	number-in-Chillpeach	size-of-cluster
0	0	0.00378	RNA post-transcriptional regulation	29	148	158	398
0	1	0.00671	Protein degradation	44	258	268	398
0	2	0.01065	Tricarboxylic acid cycle	6	17	18	398
0	3	0.01194	Post-translational protein modifcation	12	50	55	398
0	4	0.01876	Glycolysis/pentose phosphate pathway	10	41	41	398
0	5	0.03096	Trafficking machinery and membrane dynamics	31	187	192	398
0	6	0.09339	Aminoacid metabolism	13	74	75	398
0	7	0.11881	Glyoxalate metabolism	1	1	1	398
0	8	0.15904	Transport	21	141	144	398
0	9	0.18166	Signal transduction pathway	33	237	245	398
0	10	0.25664	Cell division regulation	5	29	30	398
0	11	0.35417	Pyruvate metabolism	5	33	33	398
0	12	0.3659	Energy production	10	73	75	398
0	13	0.38242	Programmed cell death	2	11	11	398
0	14	0.38325	Other carbohydrate metabolism	9	66	69	398
0	15	0.51369	Other nucleic acid metabolic process	6	48	53	398
0	16	0.56765	Lipid metabolism	13	111	116	398
0	17	0.58118	Cofactor and vitamin metabolism	7	60	67	398
0	18	0.65181	Structure maintenance proteins	6	55	59	398
0	19	0.6801	Organelle division and diferentiation	1	9	10	398
0	20	0.71821	Sulfur metabolism	1	10	10	398
0	21	0.73	Cell wall related	12	115	122	398
0	22	0.75002	RNA translation and protein assembly	23	216	227	398
0	23	0.86201	Nucleotide metabolism	4	50	51	398
0	24	0.89909	Chromatin status and regulation	4	54	56	398
0	25	0.91157	RNA transcription regulation	19	206	229	398
0	26	0.92091	Homeostasis	1	20	21	398
0	27	0.95213	Antioxidant system	3	51	52	398
0	28	0.96728	Cytoskeleton organization and biogenesis	3	55	58	398
0	29	0.96946	No annotation available	5	80	91	398
0	30	0.97412	Secondary metabolism	12	159	164	398
0	31	1	Unknown function	47	677	713	398
0	32	1	Circadian clock	0	2	3	398
0	33	1	photorespiratory pathway	0	6	6	398
-------------------------
cluster CS-glob10
-------------------------
total cluster size: 525
-------------------------
cl	rank	fisher-test	function-designation	number-in-cluster	number-over-all-clusters	number-in-Chillpeach	size-of-cluster
1	0	1e-05	Unknown function	145	677	713	525
1	1	0.03172	Trafficking machinery and membrane dynamics	39	187	192	525
1	2	0.04627	Antioxidant system	13	51	52	525
1	3	0.09667	Energy production	16	73	75	525
1	4	0.2344	Structure maintenance proteins	11	55	59	525
1	5	0.24163	Programmed cell death	3	11	11	525
1	6	0.29684	Cell division regulation	6	29	30	525
1	7	0.33423	Other nucleic acid metabolic process	9	48	53	525
1	8	0.36831	RNA translation and protein assembly	36	216	227	525
1	9	0.38497	Homeostasis	4	20	21	525
1	10	0.47748	Chromatin status and regulation	9	54	56	525
1	11	0.50101	Cytoskeleton organization and biogenesis	9	55	58	525
1	12	0.68489	Lipid metabolism	16	111	116	525
1	13	0.7042	RNA transcription regulation	30	206	229	525
1	14	0.72837	RNA post-transcriptional regulation	21	148	158	525
1	15	0.73962	Cell wall related	16	115	122	525
1	16	0.77464	Secondary metabolism	22	159	164	525
1	17	0.80936	Protein degradation	36	258	268	525
1	18	0.81859	Sulfur metabolism	1	10	10	525
1	19	0.85229	Cofactor and vitamin metabolism	7	60	67	525
1	20	0.91151	Nucleotide metabolism	5	50	51	525
1	21	0.94527	Tricarboxylic acid cycle	1	17	18	525
1	22	0.94571	Transport	16	141	144	525
1	23	0.9487	No annotation available	8	80	91	525
1	24	0.95953	Other carbohydrate metabolism	6	66	69	525
1	25	0.96548	Post-translational protein modifcation	4	50	55	525
1	26	0.97477	Pyruvate metabolism	2	33	33	525
1	27	0.97906	Signal transduction pathway	27	237	245	525
1	28	0.99231	Glycolysis/pentose phosphate pathway	2	41	41	525
1	29	0.9941	Aminoacid metabolism	5	74	75	525
1	30	1	Organelle division and diferentiation	0	9	10	525
1	31	1	photorespiratory pathway	0	6	6	525
-------------------------
cluster CS-glob11
-------------------------
total cluster size: 122
-------------------------
cl	rank	fisher-test	function-designation	number-in-cluster	number-over-all-clusters	number-in-Chillpeach	size-of-cluster
2	0	0.00179	RNA translation and protein assembly	17	216	227	122
2	1	0.08786	RNA post-transcriptional regulation	9	148	158	122
2	2	0.1227	Secondary metabolism	9	159	164	122
2	3	0.12544	Tricarboxylic acid cycle	2	17	18	122
2	4	0.16355	Homeostasis	2	20	21	122
2	5	0.17319	Cofactor and vitamin metabolism	4	60	67	122
2	6	0.24234	Signal transduction pathway	11	237	245	122
2	7	0.28263	Aminoacid metabolism	4	74	75	122
2	8	0.28363	Antioxidant system	3	51	52	122
2	9	0.33264	No annotation available	4	80	91	122
2	10	0.33965	Pyruvate metabolism	2	33	33	122
2	11	0.37958	Lipid metabolism	5	111	116	122
2	12	0.40848	Transport	6	141	144	122
2	13	0.47922	RNA transcription regulation	8	206	229	122
2	14	0.59192	Chromatin status and regulation	2	54	56	122
2	15	0.60203	Cytoskeleton organization and biogenesis	2	55	58	122
2	16	0.66055	Cell division regulation	1	29	30	122
2	17	0.82196	Trafficking machinery and membrane dynamics	5	187	192	122
2	18	0.83363	Other nucleic acid metabolic process	1	48	53	122
2	19	0.91567	Other carbohydrate metabolism	1	66	69	122
2	20	0.92837	Cell wall related	2	115	122	122
2	21	0.93531	Energy production	1	73	75	122
2	22	0.96501	Protein degradation	5	258	268	122
2	23	0.98586	Unknown function	16	677	713	122
-------------------------
cluster CS-glob2
-------------------------
total cluster size: 741
-------------------------
cl	rank	fisher-test	function-designation	number-in-cluster	number-over-all-clusters	number-in-Chillpeach	size-of-cluster
3	0	0.0006	Organelle division and diferentiation	7	9	10	741
3	1	0.00257	photorespiratory pathway	5	6	6	741
3	2	0.00405	Glycolysis/pentose phosphate pathway	17	41	41	741
3	3	0.0057	Secondary metabolism	49	159	164	741
3	4	0.00758	Nucleotide metabolism	19	50	51	741
3	5	0.03532	Post-translational protein modifcation	17	50	55	741
3	6	0.05449	Cofactor and vitamin metabolism	19	60	67	741
3	7	0.08525	Cell wall related	32	115	122	741
3	8	0.12242	Aminoacid metabolism	21	74	75	741
3	9	0.1228	Other carbohydrate metabolism	19	66	69	741
3	10	0.16078	Sulfur metabolism	4	10	10	741
3	11	0.18469	Transport	36	141	144	741
3	12	0.21859	Cytoskeleton organization and biogenesis	15	55	58	741
3	13	0.22134	Antioxidant system	14	51	52	741
3	14	0.26972	Homeostasis	6	20	21	741
3	15	0.31692	Tricarboxylic acid cycle	5	17	18	741
3	16	0.36788	Other nucleic acid metabolic process	12	48	53	741
3	17	0.39351	Circadian clock	1	2	3	741
3	18	0.40538	Lipid metabolism	26	111	116	741
3	19	0.45103	Pyruvate metabolism	8	33	33	741
3	20	0.46809	Cell division regulation	7	29	30	741
3	21	0.59218	Protein degradation	56	258	268	741
3	22	0.69979	Structure maintenance proteins	11	55	59	741
3	23	0.85624	RNA post-transcriptional regulation	28	148	158	741
3	24	0.87498	Chromatin status and regulation	9	54	56	741
3	25	0.8911	RNA transcription regulation	39	206	229	741
3	26	0.91128	Energy production	12	73	75	741
3	27	0.92849	Signal transduction pathway	44	237	245	741
3	28	0.93637	Programmed cell death	1	11	11	741
3	29	0.94469	RNA translation and protein assembly	39	216	227	741
3	30	0.98664	Trafficking machinery and membrane dynamics	30	187	192	741
3	31	0.99095	No annotation available	10	80	91	741
3	32	0.99794	Unknown function	123	677	713	741
-------------------------
cluster CS-glob3
-------------------------
total cluster size: 253
-------------------------
cl	rank	fisher-test	function-designation	number-in-cluster	number-over-all-clusters	number-in-Chillpeach	size-of-cluster
4	0	0.01797	Signal transduction pathway	27	237	245	253
4	1	0.02455	Other carbohydrate metabolism	10	66	69	253
4	2	0.03772	Lipid metabolism	14	111	116	253
4	3	0.11605	Unknown function	59	677	713	253
4	4	0.17131	Sulfur metabolism	2	10	10	253
4	5	0.18256	Energy production	8	73	75	253
4	6	0.22573	Protein degradation	23	258	268	253
4	7	0.23566	Pyruvate metabolism	4	33	33	253
4	8	0.4024	Cytoskeleton organization and biogenesis	5	55	58	253
4	9	0.49115	Aminoacid metabolism	6	74	75	253
4	10	0.49616	Other nucleic acid metabolic process	4	48	53	253
4	11	0.52902	Post-translational protein modifcation	4	50	55	253
4	12	0.55646	Trafficking machinery and membrane dynamics	14	187	192	253
4	13	0.5695	No annotation available	6	80	91	253
4	14	0.57901	Programmed cell death	1	11	11	253
4	15	0.60624	Structure maintenance proteins	4	55	59	253
4	16	0.64992	Cell wall related	8	115	122	253
4	17	0.65568	Cell division regulation	2	29	30	253
4	18	0.77494	Secondary metabolism	10	159	164	253
4	19	0.79303	Homeostasis	1	20	21	253
4	20	0.86751	RNA transcription regulation	12	206	229	253
4	21	0.88316	RNA post-transcriptional regulation	8	148	158	253
4	22	0.90148	Nucleotide metabolism	2	50	51	253
4	23	0.90754	Antioxidant system	2	51	52	253
4	24	0.91884	Transport	7	141	144	253
4	25	0.94839	Cofactor and vitamin metabolism	2	60	67	253
4	26	0.9861	Chromatin status and regulation	1	54	56	253
4	27	0.99806	RNA translation and protein assembly	7	216	227	253
-------------------------
cluster CS-glob4
-------------------------
total cluster size: 93
-------------------------
cl	rank	fisher-test	function-designation	number-in-cluster	number-over-all-clusters	number-in-Chillpeach	size-of-cluster
5	0	0.01486	Energy production	6	73	75	93
5	1	0.03494	RNA translation and protein assembly	11	216	227	93
5	2	0.10489	Homeostasis	2	20	21	93
5	3	0.21336	Cell wall related	5	115	122	93
5	4	0.33544	Signal transduction pathway	8	237	245	93
5	5	0.34632	RNA transcription regulation	7	206	229	93
5	6	0.35366	Transport	5	141	144	93
5	7	0.41666	Antioxidant system	2	51	52	93
5	8	0.41884	Trafficking machinery and membrane dynamics	6	187	192	93
5	9	0.45498	Cytoskeleton organization and biogenesis	2	55	58	93
5	10	0.45498	Structure maintenance proteins	2	55	59	93
5	11	0.55954	Cell division regulation	1	29	30	93
5	12	0.62423	Unknown function	18	677	713	93
5	13	0.65238	Secondary metabolism	4	159	164	93
5	14	0.65815	No annotation available	2	80	91	93
5	15	0.74362	Other nucleic acid metabolic process	1	48	53	93
5	16	0.78802	RNA post-transcriptional regulation	3	148	158	93
5	17	0.81814	Cofactor and vitamin metabolism	1	60	67	93
5	18	0.85561	Protein degradation	5	258	268	93
5	19	0.87837	Aminoacid metabolism	1	74	75	93
5	20	0.95834	Lipid metabolism	1	111	116	93
5	21	1	Glycolysis/pentose phosphate pathway	0	41	41	93
5	22	1	photorespiratory pathway	0	6	6	93
5	23	1	Pyruvate metabolism	0	33	33	93
5	24	1	Circadian clock	0	2	3	93
5	25	1	Organelle division and diferentiation	0	9	10	93
5	26	1	Glyoxalate metabolism	0	1	1	93
5	27	1	Post-translational protein modifcation	0	50	55	93
5	28	1	Nucleotide metabolism	0	50	51	93
-------------------------
cluster CS-glob5
-------------------------
total cluster size: 140
-------------------------
cl	rank	fisher-test	function-designation	number-in-cluster	number-over-all-clusters	number-in-Chillpeach	size-of-cluster
6	0	0.06687	Signal transduction pathway	15	237	245	140
6	1	0.11548	No annotation available	6	80	91	140
6	2	0.1543	Nucleotide metabolism	4	50	51	140
6	3	0.18736	Chromatin status and regulation	4	54	56	140
6	4	0.24011	RNA transcription regulation	11	206	229	140
6	5	0.27924	Protein degradation	13	258	268	140
6	6	0.32486	Other nucleic acid metabolic process	3	48	53	140
6	7	0.34356	Cell division regulation	2	29	30	140
6	8	0.34785	Sulfur metabolism	1	10	10	140
6	9	0.40432	Pyruvate metabolism	2	33	33	140
6	10	0.46197	Cofactor and vitamin metabolism	3	60	67	140
6	11	0.50061	Secondary metabolism	7	159	164	140
6	12	0.51693	Glycolysis/pentose phosphate pathway	2	41	41	140
6	13	0.52619	Other carbohydrate metabolism	3	66	69	140
6	14	0.54309	Transport	6	141	144	140
6	15	0.57526	Homeostasis	1	20	21	140
6	16	0.59553	Energy production	3	73	75	140
6	17	0.62578	Post-translational protein modifcation	2	50	55	140
6	18	0.64369	Unknown function	27	677	713	140
6	19	0.67763	Cytoskeleton organization and biogenesis	2	55	58	140
6	20	0.67763	Structure maintenance proteins	2	55	59	140
6	21	0.69061	Lipid metabolism	4	111	116	140
6	22	0.75096	RNA post-transcriptional regulation	5	148	158	140
6	23	0.80492	Trafficking machinery and membrane dynamics	6	187	192	140
6	24	0.82369	Aminoacid metabolism	2	74	75	140
6	25	0.99324	Cell wall related	1	115	122	140
6	26	0.99557	RNA translation and protein assembly	3	216	227	140
-------------------------
cluster CS-glob6
-------------------------
total cluster size: 195
-------------------------
cl	rank	fisher-test	function-designation	number-in-cluster	number-over-all-clusters	number-in-Chillpeach	size-of-cluster
7	0	0.00924	Signal transduction pathway	23	237	245	195
7	1	0.04083	No annotation available	9	80	91	195
7	2	0.05121	RNA transcription regulation	18	206	229	195
7	3	0.13348	Cofactor and vitamin metabolism	6	60	67	195
7	4	0.19529	Transport	11	141	144	195
7	5	0.21363	Glycolysis/pentose phosphate pathway	4	41	41	195
7	6	0.28127	Unknown function	43	677	713	195
7	7	0.301	Pyruvate metabolism	3	33	33	195
7	8	0.33885	Other carbohydrate metabolism	5	66	69	195
7	9	0.3859	Chromatin status and regulation	4	54	56	195
7	10	0.39938	Cytoskeleton organization and biogenesis	4	55	58	195
7	11	0.43331	Aminoacid metabolism	5	74	75	195
7	12	0.50878	Cell wall related	7	115	122	195
7	13	0.56428	Post-translational protein modifcation	3	50	55	195
7	14	0.63531	Lipid metabolism	6	111	116	195
7	15	0.65205	Protein degradation	14	258	268	195
7	16	0.69969	Homeostasis	1	20	21	195
7	17	0.76996	RNA post-transcriptional regulation	7	148	158	195
7	18	0.7792	Other nucleic acid metabolic process	2	48	53	195
7	19	0.7983	Nucleotide metabolism	2	50	51	195
7	20	0.86431	Trafficking machinery and membrane dynamics	8	187	192	195
7	21	0.95415	Antioxidant system	1	51	52	195
7	22	0.96407	Structure maintenance proteins	1	55	59	195
7	23	0.98805	Energy production	1	73	75	195
7	24	0.99635	Secondary metabolism	3	159	164	195
7	25	0.9991	RNA translation and protein assembly	4	216	227	195
7	26	1	Sulfur metabolism	0	10	10	195
7	27	1	Organelle division and diferentiation	0	9	10	195
-------------------------
cluster CS-glob7
-------------------------
total cluster size: 76
-------------------------
cl	rank	fisher-test	function-designation	number-in-cluster	number-over-all-clusters	number-in-Chillpeach	size-of-cluster
8	0	0.007	Chromatin status and regulation	5	54	56	76
8	1	0.03487	Structure maintenance proteins	4	55	59	76
8	2	0.03855	Lipid metabolism	6	111	116	76
8	3	0.04211	Unknown function	22	677	713	76
8	4	0.10652	No annotation available	4	80	91	76
8	5	0.1394	Cell division regulation	2	29	30	76
8	6	0.26333	Cell wall related	4	115	122	76
8	7	0.31438	Nucleotide metabolism	2	50	51	76
8	8	0.32366	Tricarboxylic acid cycle	1	17	18	76
8	9	0.43492	RNA post-transcriptional regulation	4	148	158	76
8	10	0.44479	Other carbohydrate metabolism	2	66	69	76
8	11	0.61194	Glycolysis/pentose phosphate pathway	1	41	41	76
8	12	0.6215	Trafficking machinery and membrane dynamics	4	187	192	76
8	13	0.68525	Post-translational protein modifcation	1	50	55	76
8	14	0.75075	Cofactor and vitamin metabolism	1	60	67	76
8	15	0.82042	Aminoacid metabolism	1	74	75	76
8	16	0.83798	Transport	2	141	144	76
8	17	0.87806	RNA translation and protein assembly	3	216	227	76
8	18	0.91423	Signal transduction pathway	3	237	245	76
8	19	0.9405	Protein degradation	3	258	268	76
8	20	0.9924	RNA transcription regulation	1	206	229	76
8	21	1	Other nucleic acid metabolic process	0	48	53	76
8	22	1	Antioxidant system	0	51	52	76
8	23	1	Cytoskeleton organization and biogenesis	0	55	58	76
8	24	1	Organelle division and diferentiation	0	9	10	76
8	25	1	Homeostasis	0	20	21	76
8	26	1	Secondary metabolism	0	159	164	76
8	27	1	Circadian clock	0	2	3	76
8	28	1	photorespiratory pathway	0	6	6	76
-------------------------
cluster CS-glob8
-------------------------
total cluster size: 594
-------------------------
cl	rank	fisher-test	function-designation	number-in-cluster	number-over-all-clusters	number-in-Chillpeach	size-of-cluster
9	0	0.01883	No annotation available	22	80	91	594
9	1	0.03296	RNA transcription regulation	47	206	229	594
9	2	0.04185	Secondary metabolism	37	159	164	594
9	3	0.16202	Nucleotide metabolism	12	50	51	594
9	4	0.16316	Structure maintenance proteins	13	55	59	594
9	5	0.23853	Chromatin status and regulation	12	54	56	594
9	6	0.28165	Transport	28	141	144	594
9	7	0.30755	Programmed cell death	3	11	11	594
9	8	0.34616	Unknown function	124	677	713	594
9	9	0.36658	Pyruvate metabolism	7	33	33	594
9	10	0.41827	Antioxidant system	10	51	52	594
9	11	0.44317	Protein degradation	47	258	268	594
9	12	0.4688	RNA post-transcriptional regulation	27	148	158	594
9	13	0.56354	Aminoacid metabolism	13	74	75	594
9	14	0.57818	Cell wall related	20	115	122	594
9	15	0.69027	photorespiratory pathway	1	6	6	594
9	16	0.69242	RNA translation and protein assembly	36	216	227	594
9	17	0.77284	Other nucleic acid metabolic process	7	48	53	594
9	18	0.78584	Signal transduction pathway	38	237	245	594
9	19	0.82777	Organelle division and diferentiation	1	9	10	594
9	20	0.83176	Tricarboxylic acid cycle	2	17	18	594
9	21	0.85256	Other carbohydrate metabolism	9	66	69	594
9	22	0.85839	Sulfur metabolism	1	10	10	594
9	23	0.85958	Cofactor and vitamin metabolism	8	60	67	594
9	24	0.88	Cytoskeleton organization and biogenesis	7	55	58	594
9	25	0.90078	Post-translational protein modifcation	6	50	55	594
9	26	0.90852	Lipid metabolism	15	111	116	594
9	27	0.91005	Cell division regulation	3	29	30	594
9	28	0.93783	Trafficking machinery and membrane dynamics	26	187	192	594
9	29	0.94925	Glycolysis/pentose phosphate pathway	4	41	41	594
9	30	0.98008	Homeostasis	1	20	21	594
9	31	0.98328	Energy production	7	73	75	594
9	32	1	Circadian clock	0	2	3	594
-------------------------
cluster CS-glob9
-------------------------
total cluster size: 213
-------------------------
cl	rank	fisher-test	function-designation	number-in-cluster	number-over-all-clusters	number-in-Chillpeach	size-of-cluster
10	0	0	RNA translation and protein assembly	37	216	227	213
10	1	0.03979	Energy production	9	73	75	213
10	2	0.04775	Trafficking machinery and membrane dynamics	18	187	192	213
10	3	0.05018	Unknown function	53	677	713	213
10	4	0.12314	Circadian clock	1	2	3	213
10	5	0.13365	Cytoskeleton organization and biogenesis	6	55	58	213
10	6	0.43813	RNA transcription regulation	14	206	229	213
10	7	0.44981	Cell wall related	8	115	122	213
10	8	0.45269	Chromatin status and regulation	4	54	56	213
10	9	0.51507	Programmed cell death	1	11	11	213
10	10	0.59759	Other nucleic acid metabolic process	3	48	53	213
10	11	0.63924	Antioxidant system	3	51	52	213
10	12	0.73226	Homeostasis	1	20	21	213
10	13	0.75955	No annotation available	4	80	91	213
10	14	0.8428	RNA post-transcriptional regulation	7	148	158	213
10	15	0.84553	Lipid metabolism	5	111	116	213
10	16	0.85992	Aminoacid metabolism	3	74	75	213
10	17	0.90353	Cofactor and vitamin metabolism	2	60	67	213
10	18	0.9084	Protein degradation	12	258	268	213
10	19	0.93015	Other carbohydrate metabolism	2	66	69	213
10	20	0.93348	Glycolysis/pentose phosphate pathway	1	41	41	213
10	21	0.94691	Secondary metabolism	6	159	164	213
10	22	0.96347	Post-translational protein modifcation	1	50	55	213
10	23	0.97384	Structure maintenance proteins	1	55	59	213
10	24	0.98769	Signal transduction pathway	8	237	245	213
10	25	0.99532	Transport	3	141	144	213
10	26	1	Nucleotide metabolism	0	50	51	213
10	27	1	Pyruvate metabolism	0	33	33	213
10	28	1	Cell division regulation	0	29	30	213
10	29	1	Organelle division and diferentiation	0	9	10	213
-------------------------
