# Supplementary material for: A Bulk Segregant Gene Expression Analysis of a Peach Population Reveals Components of the Underlying Mechanism of the Fruit Cold Response
Source: PLoS One. 2014 Mar 5;9(3):e90706. doi: 10.1371/journal.pone.0090706 (PMC3944608; doi:10.1371/journal.pone.0090706)
Supplement: Results S2 — Functional enrichment results of the resulting clusters from time-by-time comparisons. Results of Fisher test for overrepresented functional categories of the clusters resulting from CS1, CS2 and CS3 direct comparisons (Fig. 2A). For each Functional category in a given cluster the file includes: the number of genes in a cluster, the number of genes over all clusters, the number of genes in Chillpeach and the results from fisher exact test. (XLS) [file pone.0090706.s010.xls]

## Sheet: CS1
statistics:
# of clusters: 3
# of genes among clusters: 3523
cluster CS1-S>T
-------------------------
total cluster size: 534
-------------------------
cl	rank	fisher-test	Bonferroni	Holm	Hochberg	SidakSS	SidakSD	BH	BY	function-designation	description	number-in-cluster	number-over-all-clusters	number-in-universe	size-of-cluster
0	0	0.00061	0.02076	0.02076	0.02076	0.02055	0.02055	0.02076	0.08549	Signal transduction pathway	56	245	245	534
0	1	0.00157	0.05353	0.05195	0.05195	0.05216	0.05067	0.02503	0.10307	No annotation available	25	91	91	534
0	2	0.00221	0.07508	0.07066	0.07066	0.07241	0.0683	0.02503	0.10307	Transport	35	144	144	534
0	3	0.05274	1	1	1	0.84151	0.81353	0.44826	1	Aminoacid metabolism	17	75	75	534
0	4	0.08942	1	1	1	0.95861	0.9398	0.59516	1	Other carbohydrate metabolism	15	69	69	534
0	5	0.11285	1	1	1	0.98294	0.96896	0.59516	1	Protein degradation	48	268	268	534
0	6	0.12419	1	1	1	0.98899	0.97559	0.59516	1	Tricarboxylic acid cycle	5	18	18	534
0	7	0.15158	1	1	1	0.99626	0.98818	0.59516	1	Glyoxalate metabolism	1	1	1	534
0	8	0.15754	1	1	1	0.99706	0.98841	0.59516	1	Glycolysis/pentose phosphate pathway	9	41	41	534
0	9	0.20192	1	1	1	0.99953	0.99644	0.68654	1	Post-translational protein modifcation	11	55	55	534
0	10	0.27282	1	1	1	0.99998	0.99952	0.77934	1	Secondary metabolism	28	164	164	534
0	11	0.27506	1	1	1	0.99998	0.99952	0.77934	1	Structure maintenance proteins	11	59	59	534
0	12	0.2995	1	1	1	0.99999	0.9996	0.78331	1	Lipid metabolism	20	116	116	534
0	13	0.38389	1	1	1	1	0.99996	0.9323	1	Pyruvate metabolism	6	33	33	534
0	14	0.4378	1	1	1	1	0.99999	0.98105	1	Cofactor and vitamin metabolism	11	67	67	534
0	15	0.46167	1	1	1	1	0.99999	0.98105	1	Sulfur metabolism	2	10	10	534
0	16	0.6729	1	1	1	1	1	1	1	Nucleotide metabolism	7	51	51	534
0	17	0.68785	1	1	1	1	1	1	1	Cell division regulation	4	30	30	534
0	18	0.71289	1	1	1	1	1	1	1	Other nucleic acid metabolic process	7	53	53	534
0	19	0.7256	1	1	1	1	1	1	1	RNA transcription regulation	32	229	229	534
0	20	0.77557	1	1	1	1	1	1	1	Cell wall related	16	122	122	534
0	21	0.79795	1	1	1	1	1	1	1	Cytoskeleton organization and biogenesis	7	58	58	534
0	22	0.82378	1	1	1	1	1	1	1	Energy production	9	75	75	534
0	23	0.8292	1	1	1	1	1	1	1	Trafficking machinery and membrane dynamics	25	192	192	534
0	24	0.85024	1	1	1	1	1	1	1	Homeostasis	2	21	21	534
0	25	0.93275	1	1	1	1	1	1	1	RNA post-transcriptional regulation	18	158	158	534
0	26	0.96628	1	1	1	1	1	1	1	Antioxidant system	4	52	52	534
0	27	0.99423	1	1	1	1	1	1	1	Chromatin status and regulation	3	56	56	534
0	28	0.99836	1	1	1	1	1	1	1	Unknown function	84	713	713	534
0	29	0.99996	1	1	1	1	1	1	1	RNA translation and protein assembly	16	227	227	534
0	30	1	1	1	1	1	1	1	1	Organelle division and diferentiation	0	10	10	534
0	31	1	1	1	1	1	1	1	1	photorespiratory pathway	0	6	6	534
0	32	1	1	1	1	1	1	1	1	Programmed cell death	0	11	11	534
-------------------------
cluster CS1-T>S
-------------------------
total cluster size: 580
-------------------------
cl	rank	fisher-test	Bonferroni	Holm	Hochberg	SidakSS	SidakSD	BH	BY	function-designation	description	number-in-cluster	number-over-all-clusters	number-in-universe	size-of-cluster
1	0	0	4e-05	4e-05	4e-05	4e-05	4e-05	4e-05	0.00016	Unknown function	161	713	713	580
1	1	0.00769	0.26152	0.25383	0.25383	0.2309	0.22494	0.10524	0.43341	Energy production	21	75	75	580
1	2	0.00929	0.31573	0.29716	0.29716	0.27182	0.2581	0.10524	0.43341	RNA translation and protein assembly	51	227	227	580
1	3	0.01718	0.58409	0.53255	0.53255	0.44521	0.41561	0.14602	0.60135	Antioxidant system	15	52	52	580
1	4	0.02528	0.85959	0.75846	0.75846	0.58132	0.53616	0.17192	0.708	Structure maintenance proteins	16	59	59	580
1	5	0.06018	1	1	1	0.87879	0.83468	0.34101	1	Trafficking machinery and membrane dynamics	40	192	192	580
1	6	0.19597	1	1	1	0.9994	0.99777	0.85012	1	Cell wall related	24	122	122	580
1	7	0.20003	1	1	1	0.99949	0.99777	0.85012	1	Chromatin status and regulation	12	56	56	580
1	8	0.24669	1	1	1	0.99993	0.99937	0.90636	1	Other nucleic acid metabolic process	11	53	53	580
1	9	0.26658	1	1	1	0.99997	0.99957	0.90636	1	Programmed cell death	3	11	11	580
1	10	0.35439	1	1	1	1	0.99997	1	1	Cytoskeleton organization and biogenesis	11	58	58	580
1	11	0.46312	1	1	1	1	1	1	1	Homeostasis	4	21	21	580
1	12	0.5086	1	1	1	1	1	1	1	Sulfur metabolism	2	10	10	580
1	13	0.5086	1	1	1	1	1	1	1	Organelle division and diferentiation	2	10	10	580
1	14	0.66045	1	1	1	1	1	1	1	photorespiratory pathway	1	6	6	580
1	15	0.70589	1	1	1	1	1	1	1	Post-translational protein modifcation	8	55	55	580
1	16	0.78403	1	1	1	1	1	1	1	Protein degradation	40	268	268	580
1	17	0.8409	1	1	1	1	1	1	1	No annotation available	12	91	91	580
1	18	0.89311	1	1	1	1	1	1	1	Cell division regulation	3	30	30	580
1	19	0.93942	1	1	1	1	1	1	1	Nucleotide metabolism	5	51	51	580
1	20	0.946	1	1	1	1	1	1	1	Signal transduction pathway	32	245	245	580
1	21	0.95147	1	1	1	1	1	1	1	Secondary metabolism	20	164	164	580
1	22	0.95204	1	1	1	1	1	1	1	Other carbohydrate metabolism	7	69	69	580
1	23	0.95494	1	1	1	1	1	1	1	RNA post-transcriptional regulation	19	158	158	580
1	24	0.96109	1	1	1	1	1	1	1	Tricarboxylic acid cycle	1	18	18	580
1	25	0.97338	1	1	1	1	1	1	1	RNA transcription regulation	28	229	229	580
1	26	0.97434	1	1	1	1	1	1	1	Aminoacid metabolism	7	75	75	580
1	27	0.97482	1	1	1	1	1	1	1	Cofactor and vitamin metabolism	6	67	67	580
1	28	0.98985	1	1	1	1	1	1	1	Lipid metabolism	11	116	116	580
1	29	1	1	1	1	1	1	1	1	Transport	7	144	144	580
1	30	1	1	1	1	1	1	1	1	Pyruvate metabolism	0	33	33	580
1	31	1	1	1	1	1	1	1	1	Glycolysis/pentose phosphate pathway	0	41	41	580
1	32	1	1	1	1	1	1	1	1	Glyoxalate metabolism	0	1	1	580
-------------------------
cluster zzNS
-------------------------
total cluster size: 2409
-------------------------
cl	rank	fisher-test	Bonferroni	Holm	Hochberg	SidakSS	SidakSD	BH	BY	function-designation	description	number-in-cluster	number-over-all-clusters	number-in-universe	size-of-cluster
2	0	0.01303	0.44301	0.44301	0.44301	0.35976	0.35976	0.44301	1	RNA post-transcriptional regulation	121	158	158	2409
2	1	0.03846	1	1	1	0.73639	0.72585	0.65374	1	RNA transcription regulation	169	229	229	2409
2	2	0.06473	1	1	1	0.89724	0.88252	0.73363	1	Pyruvate metabolism	27	33	33	2409
2	3	0.11901	1	1	1	0.98654	0.98031	0.79765	1	Glycolysis/pentose phosphate pathway	32	41	41	2409
2	4	0.13459	1	1	1	0.99266	0.98692	0.79765	1	Nucleotide metabolism	39	51	51	2409
2	5	0.14609	1	1	1	0.99534	0.98975	0.79765	1	Lipid metabolism	85	116	116	2409
2	6	0.16422	1	1	1	0.99776	0.99342	0.79765	1	Cofactor and vitamin metabolism	50	67	67	2409
2	7	0.2198	1	1	1	0.99978	0.99877	0.8268	1	Cell division regulation	23	30	30	2409
2	8	0.2648	1	1	1	0.99997	0.99966	0.8268	1	Chromatin status and regulation	41	56	56	2409
2	9	0.26546	1	1	1	0.99997	0.99966	0.8268	1	RNA translation and protein assembly	160	227	227	2409
2	10	0.28402	1	1	1	0.99999	0.99967	0.8268	1	Secondary metabolism	116	164	164	2409
2	11	0.29192	1	1	1	0.99999	0.99967	0.8268	1	Transport	102	144	144	2409
2	12	0.3196	1	1	1	1	0.99979	0.8268	1	Circadian clock	3	3	3	2409
2	13	0.34045	1	1	1	1	0.99984	0.8268	1	Organelle division and diferentiation	8	10	10	2409
2	14	0.38568	1	1	1	1	0.99994	0.8742	1	photorespiratory pathway	5	6	6	2409
2	15	0.48537	1	1	1	1	1	0.99147	1	Homeostasis	15	21	21	2409
2	16	0.52202	1	1	1	1	1	0.99147	1	Programmed cell death	8	11	11	2409
2	17	0.5249	1	1	1	1	1	0.99147	1	Cytoskeleton organization and biogenesis	40	58	58	2409
2	18	0.57652	1	1	1	1	1	0.99198	1	Other carbohydrate metabolism	47	69	69	2409
2	19	0.58352	1	1	1	1	1	0.99198	1	Aminoacid metabolism	51	75	75	2409
2	20	0.6519	1	1	1	1	1	0.99474	1	Cell wall related	82	122	122	2409
2	21	0.66831	1	1	1	1	1	0.99474	1	Tricarboxylic acid cycle	12	18	18	2409
2	22	0.69794	1	1	1	1	1	0.99474	1	Protein degradation	180	268	268	2409
2	23	0.70217	1	1	1	1	1	0.99474	1	Other nucleic acid metabolic process	35	53	53	2409
2	24	0.73454	1	1	1	1	1	0.99766	1	Post-translational protein modifcation	36	55	55	2409
2	25	0.77869	1	1	1	1	1	0.99766	1	Trafficking machinery and membrane dynamics	127	192	192	2409
2	26	0.82087	1	1	1	1	1	0.99766	1	Sulfur metabolism	6	10	10	2409
2	27	0.8216	1	1	1	1	1	0.99766	1	Antioxidant system	33	52	52	2409
2	28	0.94074	1	1	1	1	1	1	1	Signal transduction pathway	157	245	245	2409
2	29	0.95353	1	1	1	1	1	1	1	Energy production	45	75	75	2409
2	30	0.96412	1	1	1	1	1	1	1	Unknown function	468	713	713	2409
2	31	0.97505	1	1	1	1	1	1	1	No annotation available	54	91	91	2409
2	32	0.99251	1	1	1	1	1	1	1	Structure maintenance proteins	32	59	59	2409
-------------------------

## Sheet: CS2
statistics:
# of clusters: 2
# of genes among clusters: 521
cluster CS2-S>T
-------------------------
total cluster size: 302
-------------------------
cl	rank	fisher-test	Bonferroni	Holm	Hochberg	SidakSS	SidakSD	BH	BY	function-designation	description	number-in-cluster	number-over-all-clusters	number-in-universe	size-of-cluster
0	0	0.01752	0.59571	0.59571	0.59571	0.45173	0.45173	0.24715	1	Aminoacid metabolism	13	15	75	302
0	1	0.02135	0.72581	0.70446	0.69785	0.51986	0.50938	0.24715	1	Pyruvate metabolism	7	7	33	302
0	2	0.02181	0.74146	0.70446	0.69785	0.52748	0.50938	0.24715	1	Signal transduction pathway	38	53	245	302
0	3	0.03208	1	0.99436	0.99436	0.66993	0.63602	0.27265	1	Transport	16	20	144	302
0	4	0.0933	1	1	1	0.96421	0.94704	0.62259	1	Protein degradation	27	39	268	302
0	5	0.11195	1	1	1	0.98235	0.96804	0.62259	1	Tricarboxylic acid cycle	4	4	18	302
0	6	0.14649	1	1	1	0.99542	0.98815	0.62259	1	Lipid metabolism	15	21	116	302
0	7	0.14649	1	1	1	0.99542	0.98815	0.62259	1	RNA post-transcriptional regulation	15	21	158	302
0	8	0.18166	1	1	1	0.9989	0.99455	0.65701	1	Other carbohydrate metabolism	9	12	69	302
0	9	0.19324	1	1	1	0.99932	0.99534	0.65701	1	Post-translational protein modifcation	7	9	55	302
0	10	0.27258	1	1	1	0.99998	0.99952	0.77231	1	Glycolysis/pentose phosphate pathway	6	8	41	302
0	11	0.27258	1	1	1	0.99998	0.99952	0.77231	1	No annotation available	6	8	91	302
0	12	0.33553	1	1	1	1	0.99988	0.87754	1	Cell division regulation	2	2	30	302
0	13	0.37536	1	1	1	1	0.99995	0.91159	1	Nucleotide metabolism	5	7	51	302
0	14	0.57965	1	1	1	1	1	1	1	Sulfur metabolism	1	1	10	302
0	15	0.57965	1	1	1	1	1	1	1	Programmed cell death	1	1	11	302
0	16	0.63541	1	1	1	1	1	1	1	Trafficking machinery and membrane dynamics	17	30	192	302
0	17	0.69092	1	1	1	1	1	1	1	Cytoskeleton organization and biogenesis	5	9	58	302
0	18	0.69603	1	1	1	1	1	1	1	RNA transcription regulation	16	29	229	302
0	19	0.71189	1	1	1	1	1	1	1	RNA translation and protein assembly	12	22	227	302
0	20	0.77592	1	1	1	1	1	1	1	Secondary metabolism	11	21	164	302
0	21	0.82378	1	1	1	1	1	1	1	Homeostasis	1	2	21	302
0	22	0.87606	1	1	1	1	1	1	1	Structure maintenance proteins	5	11	59	302
0	23	0.87825	1	1	1	1	1	1	1	Chromatin status and regulation	4	9	56	302
0	24	0.92485	1	1	1	1	1	1	1	Energy production	11	24	75	302
0	25	0.92632	1	1	1	1	1	1	1	Cofactor and vitamin metabolism	1	3	67	302
0	26	0.94983	1	1	1	1	1	1	1	Other nucleic acid metabolic process	2	6	53	302
0	27	0.97333	1	1	1	1	1	1	1	Cell wall related	6	16	122	302
0	28	0.98358	1	1	1	1	1	1	1	Antioxidant system	3	10	52	302
0	29	1	1	1	1	1	1	1	1	Unknown function	36	100	713	302
0	31	1000	1	1	1	-9.66555e+101	997003000	1	1	photorespiratory pathway	0	0	6	302
0	32	1000	1	1	1	-9.66555e+101	997003000	1	1	Circadian clock	0	0	3	302
0	33	1000	1	1	1000	-9.66555e+101	997003000	1000	1	Glyoxalate metabolism	0	0	1	302
-------------------------
cluster CS2-T>S
-------------------------
total cluster size: 219
-------------------------
cl	rank	fisher-test	Bonferroni	Holm	Hochberg	SidakSS	SidakSD	BH	BY	function-designation	description	number-in-cluster	number-over-all-clusters	number-in-universe	size-of-cluster
1	0	0	2e-05	2e-05	2e-05	2e-05	2e-05	2e-05	0.0001	Unknown function	64	100	713	219
1	1	0.06955	1	1	1	0.91378	0.90733	0.87995	1	Antioxidant system	7	10	52	219
1	2	0.07764	1	1	1	0.93594	0.9247	0.87995	1	Cell wall related	10	16	122	219
1	3	0.15366	1	1	1	0.99656	0.99433	1	1	Energy production	13	24	75	219
1	4	0.2072	1	1	1	0.99963	0.99906	1	1	Other nucleic acid metabolic process	4	6	53	219
1	5	0.29137	1	1	1	0.99999	0.99995	1	1	Structure maintenance proteins	6	11	59	219
1	6	0.30908	1	1	1	1	0.99997	1	1	Chromatin status and regulation	5	9	56	219
1	7	0.37725	1	1	1	1	1	1	1	Secondary metabolism	10	21	164	219
1	8	0.3813	1	1	1	1	1	1	1	Cofactor and vitamin metabolism	2	3	67	219
1	9	0.42035	1	1	1	1	1	1	1	Organelle division and diferentiation	1	1	10	219
1	10	0.44875	1	1	1	1	1	1	1	RNA transcription regulation	13	29	229	219
1	11	0.45153	1	1	1	1	1	1	1	RNA translation and protein assembly	10	22	227	219
1	12	0.51311	1	1	1	1	1	1	1	Trafficking machinery and membrane dynamics	13	30	192	219
1	13	0.56874	1	1	1	1	1	1	1	Cytoskeleton organization and biogenesis	4	9	58	219
1	14	0.66447	1	1	1	1	1	1	1	Homeostasis	1	2	21	219
1	15	0.86809	1	1	1	1	1	1	1	Nucleotide metabolism	2	7	51	219
1	16	0.91498	1	1	1	1	1	1	1	Glycolysis/pentose phosphate pathway	2	8	41	219
1	17	0.91498	1	1	1	1	1	1	1	No annotation available	2	8	91	219
1	18	0.93623	1	1	1	1	1	1	1	RNA post-transcriptional regulation	6	21	158	219
1	19	0.93623	1	1	1	1	1	1	1	Lipid metabolism	6	21	116	219
1	20	0.93828	1	1	1	1	1	1	1	Other carbohydrate metabolism	3	12	69	219
1	21	0.94591	1	1	1	1	1	1	1	Post-translational protein modifcation	2	9	55	219
1	22	0.95253	1	1	1	1	1	1	1	Protein degradation	12	39	268	219
1	23	0.98997	1	1	1	1	1	1	1	Signal transduction pathway	15	53	245	219
1	24	0.99101	1	1	1	1	1	1	1	Transport	4	20	144	219
1	25	0.99701	1	1	1	1	1	1	1	Aminoacid metabolism	2	15	75	219
1	26	1	1	1	1	1	1	1	1	Programmed cell death	0	1	11	219
1	27	1	1	1	1	1	1	1	1	Sulfur metabolism	0	1	10	219
1	31	1000	1	1	1	-9.66555e+101	997003000	1	1	Glyoxalate metabolism	0	0	1	219
1	32	1000	1	1	1	-9.66555e+101	997003000	1	1	Circadian clock	0	0	3	219
1	33	1000	1	1	1000	-9.66555e+101	997003000	1000	1	photorespiratory pathway	0	0	6	219
-------------------------

## Sheet: CS3
statistics:
# of clusters: 2
# of genes among clusters: 86
cluster CS3-S>T
-------------------------
total cluster size: 55
-------------------------
cl	rank	fisher-test	Bonferroni	Holm	Hochberg	SidakSS	SidakSD	BH	BY	function-designation	description	number-in-cluster	number-over-all-clusters	number-in-universe	size-of-cluster
0	0	0.06166	1	1	1	0.88512	0.88512	1	1	RNA translation and protein assembly	6	6	227	55
0	1	0.16061	1	1	1	0.9974	0.9969	1	1	Trafficking machinery and membrane dynamics	4	4	192	55
0	2	0.40347	1	1	1	1	1	1	1	Lipid metabolism	4	5	116	55
0	3	0.40347	1	1	1	1	1	1	1	Secondary metabolism	4	5	164	55
0	4	0.40629	1	1	1	1	1	1	1	Nucleotide metabolism	2	2	51	55
0	5	0.40629	1	1	1	1	1	1	1	Protein degradation	2	2	268	55
0	6	0.40629	1	1	1	1	1	1	1	Structure maintenance proteins	2	2	59	55
0	7	0.54359	1	1	1	1	1	1	1	Other carbohydrate metabolism	3	4	69	55
0	8	0.63953	1	1	1	1	1	1	1	Antioxidant system	1	1	52	55
0	9	0.63953	1	1	1	1	1	1	1	Post-translational protein modifcation	1	1	55	55
0	10	0.63953	1	1	1	1	1	1	1	Energy production	1	1	75	55
0	11	0.70618	1	1	1	1	1	1	1	No annotation available	2	3	91	55
0	12	0.70618	1	1	1	1	1	1	1	Aminoacid metabolism	2	3	75	55
0	13	0.87278	1	1	1	1	1	1	1	RNA post-transcriptional regulation	1	2	158	55
0	14	0.87278	1	1	1	1	1	1	1	Glycolysis/pentose phosphate pathway	1	2	41	55
0	15	0.87278	1	1	1	1	1	1	1	Transport	1	2	144	55
0	16	0.87917	1	1	1	1	1	1	1	Cell wall related	3	6	122	55
0	17	0.96566	1	1	1	1	1	1	1	Unknown function	11	22	713	55
0	18	0.99021	1	1	1	1	1	1	1	Signal transduction pathway	4	11	245	55
0	21	1000	1	1	1	-9.66555e+101	9.87078e+38	1	1	Glyoxalate metabolism	0	0	1	55
0	22	1000	1	1	1	-9.66555e+101	9.87078e+38	1	1	Cofactor and vitamin metabolism	0	0	67	55
0	23	1000	1	1	1	-9.66555e+101	9.87078e+38	1	1	photorespiratory pathway	0	0	6	55
0	24	1000	1	1	1	-9.66555e+101	9.87078e+38	1	1	Organelle division and diferentiation	0	0	10	55
0	25	1000	1	1	1	-9.66555e+101	9.87078e+38	1	1	Sulfur metabolism	0	0	10	55
0	26	1000	1	1	1	-9.66555e+101	9.87078e+38	1	1	Cell division regulation	0	0	30	55
0	27	1000	1	1	1	-9.66555e+101	9.87078e+38	1	1	Programmed cell death	0	0	11	55
0	28	1000	1	1	1	-9.66555e+101	9.87078e+38	1	1	Homeostasis	0	0	21	55
0	29	1000	1	1	1	-9.66555e+101	9.87078e+38	1	1	Tricarboxylic acid cycle	0	0	18	55
0	30	1000	1	1	1	-9.66555e+101	9.87078e+38	1	1	Cytoskeleton organization and biogenesis	0	0	58	55
0	31	1000	1	1	1	-9.66555e+101	9.87078e+38	1	1	Pyruvate metabolism	0	0	33	55
0	32	1000	1	1	1	-9.66555e+101	9.87078e+38	1	1	Other nucleic acid metabolic process	0	0	53	55
0	33	1000	1	1	1000	-9.66555e+101	9.87078e+38	1000	1	Circadian clock	0	0	3	55
-------------------------
cluster CS3-T>S
-------------------------
total cluster size: 31
-------------------------
cl	rank	fisher-test	Bonferroni	Holm	Hochberg	SidakSS	SidakSD	BH	BY	function-designation	description	number-in-cluster	number-over-all-clusters	number-in-universe	size-of-cluster
1	0	0.04645	1	1	1	0.8015	0.8015	1	1	Signal transduction pathway	7	11	245	31
1	1	0.09398	1	1	1	0.96511	0.96149	1	1	Unknown function	11	22	713	31
1	2	0.36047	1	1	1	1	1	1	1	Chromatin status and regulation	1	1	56	31
1	3	0.36047	1	1	1	1	1	1	1	RNA transcription regulation	1	1	229	31
1	4	0.37165	1	1	1	1	1	1	1	Cell wall related	3	6	122	31
1	5	0.59371	1	1	1	1	1	1	1	Glycolysis/pentose phosphate pathway	1	2	41	31
1	6	0.59371	1	1	1	1	1	1	1	RNA post-transcriptional regulation	1	2	158	31
1	7	0.59371	1	1	1	1	1	1	1	Transport	1	2	144	31
1	8	0.74365	1	1	1	1	1	1	1	No annotation available	1	3	91	31
1	9	0.74365	1	1	1	1	1	1	1	Aminoacid metabolism	1	3	75	31
1	10	0.83939	1	1	1	1	1	1	1	Other carbohydrate metabolism	1	4	69	31
1	11	0.90011	1	1	1	1	1	1	1	Secondary metabolism	1	5	164	31
1	12	0.90011	1	1	1	1	1	1	1	Lipid metabolism	1	5	116	31
1	21	1000	1	1	1	-9.66555e+101	9.87078e+38	1	1	Cofactor and vitamin metabolism	0	0	67	31
1	22	1000	1	1	1	-9.66555e+101	9.87078e+38	1	1	Glyoxalate metabolism	0	0	1	31
1	23	1000	1	1	1	-9.66555e+101	9.87078e+38	1	1	Pyruvate metabolism	0	0	33	31
1	24	1000	1	1	1	-9.66555e+101	9.87078e+38	1	1	Circadian clock	0	0	3	31
1	25	1000	1	1	1	-9.66555e+101	9.87078e+38	1	1	Sulfur metabolism	0	0	10	31
1	26	1000	1	1	1	-9.66555e+101	9.87078e+38	1	1	Organelle division and diferentiation	0	0	10	31
1	27	1000	1	1	1	-9.66555e+101	9.87078e+38	1	1	photorespiratory pathway	0	0	6	31
1	28	1000	1	1	1	-9.66555e+101	9.87078e+38	1	1	Cytoskeleton organization and biogenesis	0	0	58	31
1	29	1000	1	1	1	-9.66555e+101	9.87078e+38	1	1	Tricarboxylic acid cycle	0	0	18	31
1	30	1000	1	1	1	-9.66555e+101	9.87078e+38	1	1	Homeostasis	0	0	21	31
1	31	1000	1	1	1	-9.66555e+101	9.87078e+38	1	1	Programmed cell death	0	0	11	31
1	32	1000	1	1	1	-9.66555e+101	9.87078e+38	1	1	Cell division regulation	0	0	30	31
1	33	1000	1	1	1000	-9.66555e+101	9.87078e+38	1000	1	Other nucleic acid metabolic process	0	0	53	31
-------------------------
