# Supplementary material for: A Bulk Segregant Gene Expression Analysis of a Peach Population Reveals Components of the Underlying Mechanism of the Fruit Cold Response
Source: PLoS One. 2014 Mar 5;9(3):e90706. doi: 10.1371/journal.pone.0090706 (PMC3944608; doi:10.1371/journal.pone.0090706)
Supplement: Results S3 — Functional enrichment results of Projected MI correlated genes. Results of Fisher test for overrepresented functional categories of the sets of Projected MI correlated genes (Fig. 2A). For each Functional category in a given cluster the file includes: the number of genes in a cluster, the number of genes over all clusters, the number of genes in Chillpeach and the results from fisher exact test. (XLS) [file pone.0090706.s011.xls]

## Sheet: Type-of-correlationMCS-clusters
statistics:
# of clusters: 4
# of genes among clusters: 272
cluster M-CS-negatively-corr>80
-------------------------
total cluster size: 101
-------------------------
cl	rank	fisher-test	function-designation	number-in-cluster	number-over-all-clusters	number-in-Chillpeach	size-of-cluster
0	0	0.06426	Trafficking machinery and membrane dynamics	7	11	192	101
0	1	0.06851	Antioxidant system	5	7	52	101
0	2	0.13922	Unknown function	24	54	713	101
0	3	0.22733	Lipid metabolism	7	14	116	101
0	4	0.23386	Homeostasis	4	7	21	101
0	5	0.25778	RNA translation and protein assembly	6	12	227	101
0	6	0.25778	Cell wall related	6	12	122	101
0	7	0.31058	Glycolysis/pentose phosphate pathway	2	3	41	101
0	8	0.31058	Organelle division and diferentiation	2	3	10	101
0	9	0.37132	Programmed cell death	1	1	11	101
0	10	0.37132	Sulfur metabolism	1	1	10	101
0	11	0.51732	Cytoskeleton organization and biogenesis	3	7	58	101
0	12	0.61344	Energy production	2	5	75	101
0	13	0.64627	Secondary metabolism	5	14	164	101
0	14	0.7161	Protein degradation	5	15	268	101
0	15	0.72224	Cofactor and vitamin metabolism	2	6	67	101
0	16	0.82198	Signal transduction pathway	6	20	245	101
0	17	0.84583	Nucleotide metabolism	1	4	51	101
0	18	0.84583	Aminoacid metabolism	1	4	75	101
0	19	0.84583	Pyruvate metabolism	1	4	33	101
0	20	0.90393	Post-translational protein modifcation	1	5	55	101
0	21	0.90393	Structure maintenance proteins	1	5	59	101
0	22	0.93692	RNA post-transcriptional regulation	2	10	158	101
0	23	0.94027	No annotation available	1	6	91	101
0	24	0.94027	Other nucleic acid metabolic process	1	6	53	101
0	25	0.98781	Transport	2	14	144	101
0	26	0.99669	RNA transcription regulation	2	17	229	101
0	32	1000	Circadian clock	0	0	3	101
0	33	1000	Glyoxalate metabolism	0	0	1	101
-------------------------
cluster M-CS-negatively-corr>90
-------------------------
total cluster size: 58
-------------------------
cl	rank	fisher-test	function-designation	number-in-cluster	number-over-all-clusters	number-in-Chillpeach	size-of-cluster
1	0	0.06679	Post-translational protein modifcation	3	5	55	58
1	1	0.07234	Unknown function	16	54	713	58
1	2	0.16906	Cytoskeleton organization and biogenesis	3	7	58	58
1	3	0.16906	Homeostasis	3	7	21	58
1	4	0.21324	photorespiratory pathway	1	1	6	58
1	5	0.21324	Cell division regulation	1	1	30	58
1	6	0.28945	Energy production	2	5	75	58
1	7	0.37743	Other nucleic acid metabolic process	2	6	53	58
1	8	0.42877	Signal transduction pathway	5	20	245	58
1	9	0.51446	Organelle division and diferentiation	1	3	10	58
1	10	0.61915	Nucleotide metabolism	1	4	51	58
1	11	0.65646	Protein degradation	3	15	268	58
1	12	0.66768	RNA post-transcriptional regulation	2	10	158	58
1	13	0.70157	Structure maintenance proteins	1	5	59	58
1	14	0.7211	Trafficking machinery and membrane dynamics	2	11	192	58
1	15	0.74415	RNA transcription regulation	3	17	229	58
1	16	0.7664	Cofactor and vitamin metabolism	1	6	67	58
1	17	0.81733	Antioxidant system	1	7	52	58
1	18	0.8403	Secondary metabolism	2	14	164	58
1	19	0.8403	Lipid metabolism	2	14	116	58
1	20	0.94744	RNA translation and protein assembly	1	12	227	58
1	21	0.94744	Cell wall related	1	12	122	58
1	22	0.96831	Transport	1	14	144	58
1	23	1	No annotation available	0	6	91	58
1	24	1	Pyruvate metabolism	0	4	33	58
1	25	1	Aminoacid metabolism	0	4	75	58
1	26	1	Programmed cell death	0	1	11	58
1	27	1	Other carbohydrate metabolism	0	1	69	58
1	28	1	Sulfur metabolism	0	1	10	58
1	29	1	Chromatin status and regulation	0	1	56	58
1	30	1	Tricarboxylic acid cycle	0	1	18	58
1	32	1000	Glyoxalate metabolism	0	0	1	58
1	33	1000	Circadian clock	0	0	3	58
-------------------------
cluster M-CS-positvely-corr>80
-------------------------
total cluster size: 70
-------------------------
cl	rank	fisher-test	function-designation	number-in-cluster	number-over-all-clusters	number-in-Chillpeach	size-of-cluster
2	0	0.0104	Transport	8	14	144	70
2	1	0.01233	RNA transcription regulation	9	17	229	70
2	2	0.10822	Signal transduction pathway	8	20	245	70
2	3	0.17907	Cofactor and vitamin metabolism	3	6	67	70
2	4	0.17907	No annotation available	3	6	91	70
2	5	0.17907	Other nucleic acid metabolic process	3	6	53	70
2	6	0.25735	Tricarboxylic acid cycle	1	1	18	70
2	7	0.25735	Other carbohydrate metabolism	1	1	69	70
2	8	0.37307	Cell wall related	4	12	122	70
2	9	0.5067	Lipid metabolism	4	14	116	70
2	10	0.56897	Protein degradation	4	15	268	70
2	11	0.59199	Glycolysis/pentose phosphate pathway	1	3	41	70
2	12	0.69816	Pyruvate metabolism	1	4	33	70
2	13	0.69816	Aminoacid metabolism	1	4	75	70
2	14	0.69816	Nucleotide metabolism	1	4	51	70
2	15	0.74651	Secondary metabolism	3	14	164	70
2	16	0.777	Post-translational protein modifcation	1	5	55	70
2	17	0.777	Structure maintenance proteins	1	5	59	70
2	18	0.87876	Antioxidant system	1	7	52	70
2	19	0.87876	Cytoskeleton organization and biogenesis	1	7	58	70
2	20	0.95189	RNA post-transcriptional regulation	1	10	158	70
2	21	0.96474	Trafficking machinery and membrane dynamics	1	11	192	70
2	22	0.9742	RNA translation and protein assembly	1	12	227	70
2	23	0.98975	Unknown function	8	54	713	70
2	32	1000	Circadian clock	0	0	3	70
2	33	1000	Glyoxalate metabolism	0	0	1	70
-------------------------
cluster M-CS-positvely-corr>90
-------------------------
total cluster size: 43
-------------------------
cl	rank	fisher-test	function-designation	number-in-cluster	number-over-all-clusters	number-in-Chillpeach	size-of-cluster
3	0	0.0108	RNA post-transcriptional regulation	5	10	158	43
3	1	0.10285	RNA translation and protein assembly	4	12	227	43
3	2	0.1189	Aminoacid metabolism	2	4	75	43
3	3	0.1189	Pyruvate metabolism	2	4	33	43
3	4	0.15809	Chromatin status and regulation	1	1	56	43
3	5	0.1636	Secondary metabolism	4	14	164	43
3	6	0.17857	Structure maintenance proteins	2	5	59	43
3	7	0.24171	No annotation available	2	6	91	43
3	8	0.38575	Transport	3	14	144	43
3	9	0.43268	Protein degradation	3	15	268	43
3	10	0.49968	Nucleotide metabolism	1	4	51	43
3	11	0.52249	RNA transcription regulation	3	17	229	43
3	12	0.57995	Energy production	1	5	75	43
3	13	0.85514	Trafficking machinery and membrane dynamics	1	11	192	43
3	14	0.879	Cell wall related	1	12	122	43
3	15	0.90106	Unknown function	6	54	713	43
3	16	0.91578	Lipid metabolism	1	14	116	43
3	17	0.97213	Signal transduction pathway	1	20	245	43
3	18	1	Cofactor and vitamin metabolism	0	6	67	43
3	19	1	Other nucleic acid metabolic process	0	6	53	43
3	20	1	photorespiratory pathway	0	1	6	43
3	21	1	Cell division regulation	0	1	30	43
3	22	1	Programmed cell death	0	1	11	43
3	23	1	Other carbohydrate metabolism	0	1	69	43
3	24	1	Sulfur metabolism	0	1	10	43
3	25	1	Tricarboxylic acid cycle	0	1	18	43
3	26	1	Post-translational protein modifcation	0	5	55	43
3	27	1	Cytoskeleton organization and biogenesis	0	7	58	43
3	28	1	Homeostasis	0	7	21	43
3	29	1	Antioxidant system	0	7	52	43
3	32	1000	Glyoxalate metabolism	0	0	1	43
3	33	1000	Circadian clock	0	0	3	43
-------------------------
